# Supplementary material for: A Data-Mining Approach to Identify NF-kB-Responsive microRNAs in Tissues Involved in Inflammatory Processes: Potential Relevance in Age-Related Diseases
Source: Int J Mol Sci. 2023 Mar 7;24(6):5123. doi: 10.3390/ijms24065123 (PMC10049099; doi:10.3390/ijms24065123)
Supplement: Supplementary file 1 [file ijms-24-05123-s001.zip]

Archive with 9 entries (9 files):
- Supplementary Figure S1.pptx
- Supplementary file S1. High_conf_hairpin.fa
- Supplementary file S2. Expression_human.txt
- Supplementary Table S1.xlsx
- Supplementary Table S2.xlsx
- Supplementary Table S3.xlsx
- Supplementary Table S4.xlsx
- Supplementary Table S5.xlsx
- Supplementary Table S6.xls
