# Supplementary material for: A Data-Mining Approach to Identify NF-kB-Responsive microRNAs in Tissues Involved in Inflammatory Processes: Potential Relevance in Age-Related Diseases
Source: Int J Mol Sci. 2023 Mar 7;24(6):5123. doi: 10.3390/ijms24065123 (PMC10049099; doi:10.3390/ijms24065123)
Supplement: Supplementary file 1 [file ijms-24-05123-s001.zip › Supplementary file S1. High_conf_hairpin.fa]

>cel-let-7 MI0000001 Caenorhabditis elegans let-7 stem-loop
UACACUGUGGAUCCGGUGAGGUAGUAGGUUGUAUAGUUUGGAAUAUUACCACCGGUGAAC
UAUGCAAUUUUCUACCUUACCGGAGACAGAACUCUUCGA
>cel-lin-4 MI0000002 Caenorhabditis elegans lin-4 stem-loop
AUGCUUCCGGCCUGUUCCCUGAGACCUCAAGUGUGAGUGUACUAUUGAUGCUUCACACCU
GGGCUCUCCGGGUACCAGGACGGUUUGAGCAGAU
>cel-mir-1 MI0000003 Caenorhabditis elegans miR-1 stem-loop
AAAGUGACCGUACCGAGCUGCAUACUUCCUUACAUGCCCAUACUAUAUCAUAAAUGGAUA
UGGAAUGUAAAGAAGUAUGUAGAACGGGGUGGUAGU
>cel-mir-2 MI0000004 Caenorhabditis elegans miR-2 stem-loop
UAAACAGUAUACAGAAAGCCAUCAAAGCGGUGGUUGAUGUGUUGCAAAUUAUGACUUUCA
UAUCACAGCCAGCUUUGAUGUGCUGCCUGUUGCACUGU
>cel-mir-34 MI0000005 Caenorhabditis elegans miR-34 stem-loop
CGGACAAUGCUCGAGAGGCAGUGUGGUUAGCUGGUUGCAUAUUUCCUUGACAACGGCUAC
CUUCACUGCCACCCCGAACAUGUCGUCCAUCUUUGAA
>cel-mir-35 MI0000006 Caenorhabditis elegans miR-35 stem-loop
UCUCGGAUCAGAUCGAGCCAUUGCUGGUUUCUUCCACAGUGGUACUUUCCAUUAGAACUA
UCACCGGGUGGAAACUAGCAGUGGCUCGAUCUUUUCC
>cel-mir-36 MI0000007 Caenorhabditis elegans miR-36 stem-loop
CACCGCUGUCGGGGAACCGCGCCAAUUUUCGCUUCAGUGCUAGACCAUCCAAAGUGUCUA
UCACCGGGUGAAAAUUCGCAUGGGUCCCCGACGCGGA
>cel-mir-37 MI0000008 Caenorhabditis elegans miR-37 stem-loop
UUCUAGAAACCCUUGGACCAGUGUGGGUGUCCGUUGCGGUGCUACAUUCUCUAAUCUGUA
UCACCGGGUGAACACUUGCAGUGGUCCUCGUGGUUUCU
>cel-mir-38 MI0000009 Caenorhabditis elegans miR-38 stem-loop
GUGAGCCAGGUCCUGUUCCGGUUUUUUCCGUGGUGAUAACGCAUCCAAAAGUCUCUAUCA
CCGGGAGAAAAACUGGAGUAGGACCUGUGACUCAU
>cel-mir-39 MI0000010 Caenorhabditis elegans miR-39 stem-loop
UAUACCGAGAGCCCAGCUGAUUUCGUCUUGGUAAUAAGCUCGUCAUUGAGAUUAUCACCG
GGUGUAAAUCAGCUUGGCUCUGGUGUC
>cel-mir-40 MI0000011 Caenorhabditis elegans miR-40 stem-loop
UCCUGUCCGCACCUCAGUGGAUGUAUGCCAUGAUGAUAAGAUAUCAGAAAUCCUAUCACC
GGGUGUACAUCAGCUAAGGUGCGGGUACAGGU
>cel-mir-41 MI0000012 Caenorhabditis elegans miR-41 stem-loop
GGGUCCCAGAGACCUUGGUGGUUUUUCUCUGCAGUGAUAGAUACUUCUAACAACUCGCUA
UCACCGGGUGAAAAAUCACCUAGGUCUGGAGCCUCCU
>cel-mir-42 MI0000013 Caenorhabditis elegans miR-42 stem-loop
UUCGCGGACCUUUGUGGGUGUUUGCUUUUUCGGUGAAGUUGUCUUCCGUAGCUUCUUCUU
CACCGGGUUAACAUCUACAGAGGUCCAAAAAGGGG
>cel-mir-43 MI0000014 Caenorhabditis elegans miR-43 stem-loop
UAUUGGCACUAGUCGCCCGUGACAUCAAGAAACUAGUGAUUAUGCCAAACCACAGGGACA
UAUCACAGUUUACUUGCUGUCGCGGGCGGUGCUGAGUU
>cel-mir-44 MI0000015 Caenorhabditis elegans miR-44 stem-loop
GAGAAAAUGGCCAAUCUGGAUGUGCUCGUUGGUCAUAGACGUCAACACGAACUGUUCAUA
UGACUAGAGACACAUUCAGCUUGGCCUGCUUCUCUA
>cel-mir-45 MI0000016 Caenorhabditis elegans miR-45 stem-loop
CACCAUGUGCCACGCUGGAUGUGCUCGUUAGUCAUAAUAUCCUCCACAAAGCAAGGACUA
UGACUAGAGACACAUUCAGCUUGGCGCCGAAUGCAU
>cel-mir-46 MI0000017 Caenorhabditis elegans miR-46 stem-loop
CUGAGGUGAAGCUGAAGAGAGCCGUCUAUUGACAGUUCAAGACCACGAGUCGUUGUGUGC
UGUCAUGGAGUCGCUCUCUUCAGAUGAUCCGGUCAAU
>cel-mir-47 MI0000018 Caenorhabditis elegans miR-47 stem-loop
GAGAGCCGACUGAAACUGAAGAGAGCAGUCUAUUGACAGUCGGUUACUCGAAAUCUUUAC
UGUCAUGGAGGCGCUCUCUUCAGAUGAUGUCUGGCCC
>cel-mir-48 MI0000019 Caenorhabditis elegans miR-48 stem-loop
AAACUCCCGGGAACUUGAGGUAGGCUCAGUAGAUGCGAAUUGAACGGUAUCUCACAUCCA
CCAGCCUAGCUCGCAUUCCCAGAGUUUACGGUAUUGUU
>cel-mir-49 MI0000020 Caenorhabditis elegans miR-49 stem-loop
UUUUGAAAAAGACCACCGUCCGCAGUUUGUUGUGAUGUGCUCCAAGCAAUCAUGAGUCUG
AAGCACCACGAGAAGCUGCAGAUGGAGGUUCUGAUUU
>cel-mir-50 MI0000021 Caenorhabditis elegans miR-50 stem-loop
CUGCCCGCCGGCCGCUGAUAUGUCUGGUAUUCUUGGGUUUGAACUUCCAGCGUUGAACCC
GCAUAUUAGACGUAUCGACGGCCGGCGGGGCAGGUAAUG
>cel-mir-51 MI0000022 Caenorhabditis elegans miR-51 stem-loop
GUCCGAAAAGUCCGUCUACCCGUAGCUCCUAUCCAUGUUACUGGUCAAAAAGUGAACAUG
GAAGCAGGUACAGGUGCACGGCGAGUAGGGUCAUGAAGCU
>cel-mir-52 MI0000023 Caenorhabditis elegans miR-52 stem-loop
UCCAACUCUAACAGUCCACCCGUACAUAUGUUUCCGUGCUUGACAGCGAAGCUCAAUCAC
GUUACAAUGAAAGGGUAGCCGGUUAUUGAAGUUGGGUCUU
>cel-mir-53 MI0000024 Caenorhabditis elegans miR-53 stem-loop
CCGAUUCUGACAGUCCACCCGUACAUUUGUUUCCGUGCUUGACUUCAAAGCUCAAUCACG
GCACAAUAUAUGGGUCGCCAGUCAUUGUAGUCGGAAUUU
>cel-mir-54 MI0000025 Caenorhabditis elegans miR-54 stem-loop
GUGAGUCGCGCUCUGACUAGGAUAUGAGACGACGAGAACAUUGCUUUUUUAAAAGACUUG
UACCCGUAAUCUUCAUAAUCCGAGUCAGGGCUAGCUGAC
>cel-mir-55 MI0000026 Caenorhabditis elegans miR-55 stem-loop
AGAUUUGGAACUUAAUGGGACUCGGCAGAAACCUAUCGGUUAUACUUUUUGGAUAUGCUA
UACCCGUAUAAGUUUCUGCUGAGCCCCUUAUUCCUGUU
>cel-mir-56 MI0000027 Caenorhabditis elegans miR-56 stem-loop
GAGCCAGUGUCUGUUCUUGGCGGAUCCAUUUUGGGUUGUACCUCAUCCUAAAUUUGACGG
UACCCGUAAUGUUUCCGCUGAGAACCGACUGUGCACC
>cel-mir-57 MI0000028 Caenorhabditis elegans miR-57 stem-loop
AUCGACAUGCUCGUCUACCCUGUAGAUCGAGCUGUGUGUUUGAAACAAUCAUACACGAGC
UAGACUACAAGGUGCACGAACAAACCGAAGAUUUAUGAA
>cel-mir-59 MI0000030 Caenorhabditis elegans miR-59 stem-loop
AGUUGAUCUAGAUAUGACAUCGUCCUGAAAACGAAACGGAACAAAAGUUCAAGAUAUUGA
UUUCGAAUCGUUUAUCAGGAUGAUGUGAUUAAAAUCAACU
>cel-mir-60 MI0000031 Caenorhabditis elegans miR-60 stem-loop
CUCGAAAACCGCUUGUUCUUGAACUGGAAGAGUGCCAUAAAAUCAUGACAAAGUACGUGA
UAUUAUGCACAUUUUCUAGUUCAAGACUUGAGAAAUCG
>cel-mir-61 MI0000032 Caenorhabditis elegans miR-61 stem-loop
UUCCAUUAUCGCUGAACCUCGAGAUGGGUUACGGGGCUUAGUCCUUCCUCCGUAUGGCAA
UGACUAGAACCGUUACUCAUCUCGAGGUUUCGGUGAU
>cel-mir-63 MI0000034 Caenorhabditis elegans miR-63 stem-loop
UCAACAAGCAGACACAAUUUCUAACUCGUCGGUAGUCAUCGUUCUAGCUGAAAAGGACAC
UAUGACACUGAAGCGAGUUGGAAAUAGUGGUUCUACUUGAGCAA
>cel-mir-64 MI0000035 Caenorhabditis elegans miR-64 stem-loop
CUCCCCGCUGACCUCGCCGAAUAUGACACUGAAGCGUUACCGAACCGUUUUCCCACACCU
GGAUUCGGUGCAACGAUCAGUGGCAUGCUCGGCUAGCGCCAGUUAAGUAU
>cel-mir-65 MI0000036 Caenorhabditis elegans miR-65 stem-loop
AUGGAGCCUUCGCCGAUUAUGACACUGAAGCGUAACCGAACACCAUAUUUUGAGAUUCUG
CUACGCGCAGUGCCAUGCUCGGCGCGUUGGCUCCAUUAAA
>cel-mir-66 MI0000037 Caenorhabditis elegans miR-66 stem-loop
CCACAAAAAUGCCAUACAUGACACUGAUUAGGGAUGUGAUGAAUGUUAAGAUCCCGAUCA
AAUUCCUAACGGUGUCAAACAUGGCGUAUGUGGUUGUAG
>cel-mir-67 MI0000038 Caenorhabditis elegans miR-67 stem-loop
GAUCAAAGAUUCGUCGAUCCGCUCAUUCUGCCGGUUGUUAUGCUAUUAUCAGAUUAAGCA
UCACAACCUCCUAGAAAGAGUAGAUCGAUUUUAAAACUU
>cel-mir-70 MI0000041 Caenorhabditis elegans miR-70 stem-loop
UCAAAAUAAAACGAUGAAAACUAUCGAAAUACUAUCGACGAAUAACACUUAUGAAGAAAU
GUAAUACGUCGUUGGUGUUUCCAUAGUUUGAAUUGUUUAU
>cel-mir-71 MI0000042 Caenorhabditis elegans miR-71 stem-loop
GUCUGCUCUGAACGAUGAAAGACAUGGGUAGUGAGACGUCGGAGCCUCGUCGUAUCACUA
UUCUGUUUUUCGCCGUCGGGAUCGUGACCUGGAA
>cel-mir-72 MI0000043 Caenorhabditis elegans miR-72 stem-loop
AGGUCCCGUCAGAGCUAGGCAAGAUGUUGGCAUAGCUGAAUGAUCGCUAUAACAACUAUC
AGCUUCGCCACAUUCUGCCACGCACUGAUGUGAGGACCU
>cel-mir-73 MI0000044 Caenorhabditis elegans miR-73 stem-loop
CAGUGAGAGUCCCACACACGACUGGACUUCCAUAUCGAGCCACAGCUAUCAACGAAUUUG
CUGGCAAGAUGUAGGCAGUUCAGUUGUGCGUUUAUGGAG
>cel-mir-74 MI0000045 Caenorhabditis elegans miR-74 stem-loop
AAAUGGUUCAAAAAACGUUCGGGCUUCCAUCUCUUUCCCAGCCUACAUCUCAACCUGGGC
UGGCAAGAAAUGGCAGUCUACACGUUUUUCAACCAAA
>cel-mir-75 MI0000046 Caenorhabditis elegans miR-75 stem-loop
UUCUUGUUGCUUUGAAGAAUUGCAGUCGGUUGCAAGCUUAAAUACAAAUCCGAAUUGUUA
UUAAAGCUACCAACCGGCUUCAAGUCUGAAAGAGCAG
>cel-mir-77 MI0000048 Caenorhabditis elegans miR-77 stem-loop
GCAUCUGCCAAACCGCCCGUUUGGAUGGUUGUGCUCUGAGGAAAUACGCACAGAAUGUCA
UUUCAUCAGGCCAUAGCUGUCCAAAUUGGUAUAGAGUUUG
>cel-mir-79 MI0000050 Caenorhabditis elegans miR-79 stem-loop
UAGUAGACAUUCUCCGAUCUUUGGUGAUUCAGCUUCAAUGAUUGGCUACAGGUUUCUUUC
AUAAAGCUAGGUUACCAAAGCUCGGCGUCUUGAUCUAC
>cel-mir-80 MI0000051 Caenorhabditis elegans miR-80/miR-227 stem-loop
AUGGACACUCGUUCGCUCAGCUUUCGACAUGAUUCUGAACAAUCCGCAAGCCCAUGUUGU
UGAGAUCAUUAGUUGAAAGCCGAAUGAUCAGAGAUAUC
>cel-mir-81 MI0000052 Caenorhabditis elegans miR-81 stem-loop
AUCAGUGCCAUCGUGCCCAACAGUCGGUUUUCACCGUGAUCUGAGAGCAAUCCAAAAAUG
CUUUUCUGAGAUCAUCGUGAAAGCUAGUUGUUGGUCUACGGGCUUUUG
>cel-mir-82 MI0000053 Caenorhabditis elegans miR-82 stem-loop
GAAAUAGGUUCUUUUAGCAACCGGUUUUCUCUGUGAUCUACAGAAUGACAGCUAAUCGUC
UGAGAUCAUCGUGAAAGCCAGUUGUUUUUAUGAACUC
>cel-mir-83 MI0000054 Caenorhabditis elegans miR-83 stem-loop
AGCACCACUCGGAACCACUGAAUUUAUGUGUGUACUUGACGGCCAACAAGAGCAUCGAUC
UAGCACCAUAUAAAUUCAGUAAUUUCGCGUCGAGAGCU
>cel-mir-84 MI0000055 Caenorhabditis elegans miR-84 stem-loop
GUGGCAUCUGAGGUAGUAUGUAAUAUUGUAGACUGUCUAUAAUGUCCACAAUGUUUCAAC
UAACUCGGCUGUUCU
>cel-mir-85 MI0000056 Caenorhabditis elegans miR-85 stem-loop
UAUAGAAUUUUGGCGUCGGAGCCCGAUUUUUCAAUAGUUUGAAACCAGUGUACACAUAAA
UGGUUACAAAGUAUUUGAAAAGUCGUGCUCUGAAAAUGAAUUCUUA
>cel-mir-86 MI0000057 Caenorhabditis elegans miR-86 stem-loop
CGUGUCCACGCCGUCUAAGUGAAUGCUUUGCCACAGUCUUCGAUGUUCUGAAAUGAAGCC
UGGGCUCAGAUUCGCUUAGGCCGGAGUUUGACACGGCA
>cel-mir-87 MI0000058 Caenorhabditis elegans miR-87 stem-loop
GGUUGUGCCAUCCGGCCGCCUGAUACUUUCGUCUCAACCUCGCUGUCAGAUUGGUCGUAG
GUGAGCAAAGUUUCAGGUGUGCCGGAACACACCC
>cel-mir-90 MI0000059 Caenorhabditis elegans miR-90 stem-loop
GGGCGCCAUUUCGAGCGGCUUUCAACGACGAUAUCAACCGACAACUCACACUUUUGCGUG
UUGAUAUGUUGUUUGAAUGCCCCUUGAAUUGGAUGCCA
>hsa-let-7a-1 MI0000060 Homo sapiens let-7a-1 stem-loop
UGGGAUGAGGUAGUAGGUUGUAUAGUUUUAGGGUCACACCCACCACUGGGAGAUAACUAU
ACAAUCUACUGUCUUUCCUA
>hsa-let-7a-2 MI0000061 Homo sapiens let-7a-2 stem-loop
AGGUUGAGGUAGUAGGUUGUAUAGUUUAGAAUUACAUCAAGGGAGAUAACUGUACAGCCU
CCUAGCUUUCCU
>hsa-let-7a-3 MI0000062 Homo sapiens let-7a-3 stem-loop
GGGUGAGGUAGUAGGUUGUAUAGUUUGGGGCUCUGCCCUGCUAUGGGAUAACUAUACAAU
CUACUGUCUUUCCU
>hsa-let-7b MI0000063 Homo sapiens let-7b stem-loop
CGGGGUGAGGUAGUAGGUUGUGUGGUUUCAGGGCAGUGAUGUUGCCCCUCGGAAGAUAAC
UAUACAACCUACUGCCUUCCCUG
>hsa-let-7d MI0000065 Homo sapiens let-7d stem-loop
CCUAGGAAGAGGUAGUAGGUUGCAUAGUUUUAGGGCAGGGAUUUUGCCCACAAGGAGGUA
ACUAUACGACCUGCUGCCUUUCUUAGG
>hsa-let-7e MI0000066 Homo sapiens let-7e stem-loop
CCCGGGCUGAGGUAGGAGGUUGUAUAGUUGAGGAGGACACCCAAGGAGAUCACUAUACGG
CCUCCUAGCUUUCCCCAGG
>hsa-let-7f-1 MI0000067 Homo sapiens let-7f-1 stem-loop
UCAGAGUGAGGUAGUAGAUUGUAUAGUUGUGGGGUAGUGAUUUUACCCUGUUCAGGAGAU
AACUAUACAAUCUAUUGCCUUCCCUGA
>hsa-let-7f-2 MI0000068 Homo sapiens let-7f-2 stem-loop
UGUGGGAUGAGGUAGUAGAUUGUAUAGUUUUAGGGUCAUACCCCAUCUUGGAGAUAACUA
UACAGUCUACUGUCUUUCCCACG
>hsa-mir-15a MI0000069 Homo sapiens miR-15a stem-loop
CCUUGGAGUAAAGUAGCAGCACAUAAUGGUUUGUGGAUUUUGAAAAGGUGCAGGCCAUAU
UGUGCUGCCUCAAAAAUACAAGG
>hsa-mir-16-1 MI0000070 Homo sapiens miR-16-1 stem-loop
GUCAGCAGUGCCUUAGCAGCACGUAAAUAUUGGCGUUAAGAUUCUAAAAUUAUCUCCAGU
AUUAACUGUGCUGCUGAAGUAAGGUUGAC
>hsa-mir-17 MI0000071 Homo sapiens miR-17 stem-loop
GUCAGAAUAAUGUCAAAGUGCUUACAGUGCAGGUAGUGAUAUGUGCAUCUACUGCAGUGA
AGGCACUUGUAGCAUUAUGGUGAC
>hsa-mir-18a MI0000072 Homo sapiens miR-18a stem-loop
UGUUCUAAGGUGCAUCUAGUGCAGAUAGUGAAGUAGAUUAGCAUCUACUGCCCUAAGUGC
UCCUUCUGGCA
>hsa-mir-19a MI0000073 Homo sapiens miR-19a stem-loop
GCAGUCCUCUGUUAGUUUUGCAUAGUUGCACUACAAGAAGAAUGUAGUUGUGCAAAUCUA
UGCAAAACUGAUGGUGGCCUGC
>hsa-mir-19b-1 MI0000074 Homo sapiens miR-19b-1 stem-loop
CACUGUUCUAUGGUUAGUUUUGCAGGUUUGCAUCCAGCUGUGUGAUAUUCUGCUGUGCAA
AUCCAUGCAAAACUGACUGUGGUAGUG
>hsa-mir-19b-2 MI0000075 Homo sapiens miR-19b-2 stem-loop
ACAUUGCUACUUACAAUUAGUUUUGCAGGUUUGCAUUUCAGCGUAUAUAUGUAUAUGUGG
CUGUGCAAAUCCAUGCAAAACUGAUUGUGAUAAUGU
>hsa-mir-20a MI0000076 Homo sapiens miR-20a stem-loop
GUAGCACUAAAGUGCUUAUAGUGCAGGUAGUGUUUAGUUAUCUACUGCAUUAUGAGCACU
UAAAGUACUGC
>hsa-mir-22 MI0000078 Homo sapiens miR-22 stem-loop
GGCUGAGCCGCAGUAGUUCUUCAGUGGCAAGCUUUAUGUCCUGACCCAGCUAAAGCUGCC
AGUUGAAGAACUGUUGCCCUCUGCC
>hsa-mir-23a MI0000079 Homo sapiens miR-23a stem-loop
GGCCGGCUGGGGUUCCUGGGGAUGGGAUUUGCUUCCUGUCACAAAUCACAUUGCCAGGGA
UUUCCAACCGACC
>hsa-mir-25 MI0000082 Homo sapiens miR-25 stem-loop
GGCCAGUGUUGAGAGGCGGAGACUUGGGCAAUUGCUGGACGCUGCCCUGGGCAUUGCACU
UGUCUCGGUCUGACAGUGCCGGCC
>hsa-mir-26a-1 MI0000083 Homo sapiens miR-26a-1 stem-loop
GUGGCCUCGUUCAAGUAAUCCAGGAUAGGCUGUGCAGGUCCCAAUGGGCCUAUUCUUGGU
UACUUGCACGGGGACGC
>hsa-mir-27a MI0000085 Homo sapiens miR-27a stem-loop
CUGAGGAGCAGGGCUUAGCUGCUUGUGAGCAGGGUCCACACCAAGUCGUGUUCACAGUGG
CUAAGUUCCGCCCCCCAG
>hsa-mir-28 MI0000086 Homo sapiens miR-28 stem-loop
GGUCCUUGCCCUCAAGGAGCUCACAGUCUAUUGAGUUACCUUUCUGACUUUCCCACUAGA
UUGUGAGCUCCUGGAGGGCAGGCACU
>hsa-mir-29a MI0000087 Homo sapiens miR-29a stem-loop
AUGACUGAUUUCUUUUGGUGUUCAGAGUCAAUAUAAUUUUCUAGCACCAUCUGAAAUCGG
UUAU
>hsa-mir-30a MI0000088 Homo sapiens miR-30a stem-loop
GCGACUGUAAACAUCCUCGACUGGAAGCUGUGAAGCCACAGAUGGGCUUUCAGUCGGAUG
UUUGCAGCUGC
>hsa-mir-31 MI0000089 Homo sapiens miR-31 stem-loop
GGAGAGGAGGCAAGAUGCUGGCAUAGCUGUUGAACUGGGAACCUGCUAUGCCAACAUAUU
GCCAUCUUUCC
>hsa-mir-32 MI0000090 Homo sapiens miR-32 stem-loop
GGAGAUAUUGCACAUUACUAAGUUGCAUGUUGUCACGGCCUCAAUGCAAUUUAGUGUGUG
UGAUAUUUUC
>hsa-mir-33a MI0000091 Homo sapiens miR-33a stem-loop
CUGUGGUGCAUUGUAGUUGCAUUGCAUGUUCUGGUGGUACCCAUGCAAUGUUUCCACAGU
GCAUCACAG
>hsa-mir-92a-1 MI0000093 Homo sapiens miR-92a-1 stem-loop
CUUUCUACACAGGUUGGGAUCGGUUGCAAUGCUGUGUUUCUGUAUGGUAUUGCACUUGUC
CCGGCCUGUUGAGUUUGG
>hsa-mir-92a-2 MI0000094 Homo sapiens miR-92a-2 stem-loop
UCAUCCCUGGGUGGGGAUUUGUUGCAUUACUUGUGUUCUAUAUAAAGUAUUGCACUUGUC
CCGGCCUGUGGAAGA
>hsa-mir-93 MI0000095 Homo sapiens miR-93 stem-loop
CUGGGGGCUCCAAAGUGCUGUUCGUGCAGGUAGUGUGAUUACCCAACCUACUGCUGAGCU
AGCACUUCCCGAGCCCCCGG
>hsa-mir-96 MI0000098 Homo sapiens miR-96 stem-loop
UGGCCGAUUUUGGCACUAGCACAUUUUUGCUUGUGUCUCUCCGCUCUGAGCAAUCAUGUG
CAGUGCCAAUAUGGGAAA
>hsa-mir-98 MI0000100 Homo sapiens miR-98 stem-loop
AGGAUUCUGCUCAUGCCAGGGUGAGGUAGUAAGUUGUAUUGUUGUGGGGUAGGGAUAUUA
GGCCCCAAUUAGAAGAUAACUAUACAACUUACUACUUUCCCUGGUGUGUGGCAUAUUCA
>hsa-mir-99a MI0000101 Homo sapiens miR-99a stem-loop
CCCAUUGGCAUAAACCCGUAGAUCCGAUCUUGUGGUGAAGUGGACCGCACAAGCUCGCUU
CUAUGGGUCUGUGUCAGUGUG
>hsa-mir-100 MI0000102 Homo sapiens miR-100 stem-loop
CCUGUUGCCACAAACCCGUAGAUCCGAACUUGUGGUAUUAGUCCGCACAAGCUUGUAUCU
AUAGGUAUGUGUCUGUUAGG
>hsa-mir-101-1 MI0000103 Homo sapiens miR-101-1 stem-loop
UGCCCUGGCUCAGUUAUCACAGUGCUGAUGCUGUCUAUUCUAAAGGUACAGUACUGUGAU
AACUGAAGGAUGGCA
>hsa-mir-29b-1 MI0000105 Homo sapiens miR-29b-1 stem-loop
CUUCAGGAAGCUGGUUUCAUAUGGUGGUUUAGAUUUAAAUAGUGAUUGUCUAGCACCAUU
UGAAAUCAGUGUUCUUGGGGG
>hsa-mir-103a-2 MI0000108 Homo sapiens miR-103a-2 stem-loop
UUGUGCUUUCAGCUUCUUUACAGUGCUGCCUUGUAGCAUUCAGGUCAAGCAGCAUUGUAC
AGGGCUAUGAAAGAACCA
>hsa-mir-105-1 MI0000111 Homo sapiens miR-105-1 stem-loop
UGUGCAUCGUGGUCAAAUGCUCAGACUCCUGUGGUGGCUGCUCAUGCACCACGGAUGUUU
GAGCAUGUGCUACGGUGUCUA
>hsa-mir-105-2 MI0000112 Homo sapiens miR-105-2 stem-loop
UGUGCAUCGUGGUCAAAUGCUCAGACUCCUGUGGUGGCUGCUUAUGCACCACGGAUGUUU
GAGCAUGUGCUAUGGUGUCUA
>hsa-mir-106a MI0000113 Homo sapiens miR-106a stem-loop
CCUUGGCCAUGUAAAAGUGCUUACAGUGCAGGUAGCUUUUUGAGAUCUACUGCAAUGUAA
GCACUUCUUACAUUACCAUGG
>hsa-mir-16-2 MI0000115 Homo sapiens miR-16-2 stem-loop
GUUCCACUCUAGCAGCACGUAAAUAUUGGCGUAGUGAAAUAUAUAUUAAACACCAAUAUU
ACUGUGCUGCUUUAGUGUGAC
>dme-mir-1 MI0000116 Drosophila melanogaster miR-1 stem-loop
UUCAGCCUUUGAGAGUUCCAUGCUUCCUUGCAUUCAAUAGUUAUAUUCAAGCAUAUGGAA
UGUAAAGAAGUAUGGAGCGAAAUCUGGCGAG
>dme-mir-2a-1 MI0000117 Drosophila melanogaster miR-2a-1 stem-loop
GCUGGGCUCUCAAAGUGGUUGUGAAAUGCAUUUCCGCUUUGCGCGGCAUAUCACAGCCAG
CUUUGAUGAGCUUAGC
>dme-mir-2a-2 MI0000118 Drosophila melanogaster miR-2a-2 stem-loop
AUCUAAGCCUCAUCAAGUGGUUGUGAUAUGGAUACCCAACGCAUAUCACAGCCAGCUUUG
AUGAGCUAGGAU
>dme-mir-2b-1 MI0000119 Drosophila melanogaster miR-2b-1 stem-loop
CUUCAACUGUCUUCAAAGUGGCAGUGACAUGUUGUCAACAAUAUUCAUAUCACAGCCAGC
UUUGAGGAGCGUUGCGG
>dme-mir-2b-2 MI0000120 Drosophila melanogaster miR-2b-2 stem-loop
UUGUGUCAUUCUUCAAAGUGGUUGUGAAAUGUUUGCCUUUUUAUGCCUAUUCAUAUCACA
GCCAGCUUUGAGGAGCGACGCGA
>dme-mir-3 MI0000121 Drosophila melanogaster miR-3 stem-loop
GAUCCUGGGAUGCAUCUUGUGCAGUUAUGUUUCAAUCUCACAUCACUGGGCAAAGUGUGU
CUCAAGAUC
>dme-mir-4 MI0000122 Drosophila melanogaster miR-4 stem-loop
UUGCAAUUAGUUUCUUUGGUCGUCCAGCCUUAGGUGAUUUUUCCGGUCAUAAAGCUAGAC
AACCAUUGAAGUUCGUUGUGG
>dme-mir-5 MI0000123 Drosophila melanogaster miR-5 stem-loop
GCUAAAAGGAACGAUCGUUGUGAUAUGAGUUGUUUCCUAACAUAUCACAGUGAUUUUCCU
UUAUAACGC
>dme-mir-6-1 MI0000124 Drosophila melanogaster miR-6-1 stem-loop
UUUAAUGUAGAGGGAAUAGUUGCUGUGCUGUAAGUUAAUAUACCAUAUCUAUAUCACAGU
GGCUGUUCUUUUUGUACCUAAA
>dme-mir-6-2 MI0000125 Drosophila melanogaster miR-6-2 stem-loop
UAACCCAAGGGAACUUCUGCUGCUGAUAUAUUAUUGAAAAACUACUAUAUCACAGUGGCU
GUUCUUUUUGGUUG
>dme-mir-6-3 MI0000126 Drosophila melanogaster miR-6-3 stem-loop
CAAAAAGAAGGGAACGGUUGCUGAUGAUGUAGUUUGAAACUCUCACAAUUUAUAUCACAG
UGGCUGUUCUUUUUUGUUUG
>dme-mir-7 MI0000127 Drosophila melanogaster miR-7 stem-loop
GAGUGCAUUCCGUAUGGAAGACUAGUGAUUUUGUUGUUUGGUCUUUGGUAAUAACAAUAA
AUCCCUUGUCUUCUUACGGCGUGCAUUU
>dme-mir-8 MI0000128 Drosophila melanogaster miR-8 stem-loop
AAGGACAUCUGUUCACAUCUUACCGGGCAGCAUUAGAUCCUUUUUAUAACUCUAAUACUG
UCAGGUAAAGAUGUCGUCCGUGUCCUU
>dme-mir-9a MI0000129 Drosophila melanogaster miR-9a stem-loop
GCUAUGUUGUCUUUGGUUAUCUAGCUGUAUGAGUGAUAAAUAACGUCAUAAAGCUAGCUU
ACCGAAGUUAAUAUUAGC
>dme-mir-10 MI0000130 Drosophila melanogaster miR-10 stem-loop
CCACGUCUACCCUGUAGAUCCGAAUUUGUUUUAUACUAGCUUUAAGGACAAAUUCGGUUC
UAGAGAGGUUUGUGUGG
>dme-mir-11 MI0000131 Drosophila melanogaster miR-11 stem-loop
GCACUUGUCAAGAACUUUCUCUGUGACCCGCGUGUACUUAAAAGCCGCAUCACAGUCUGA
GUUCUUGCUGAGUGC
>dme-mir-12 MI0000132 Drosophila melanogaster miR-12 stem-loop
UACGGUUGAGUAUUACAUCAGGUACUGGUGUGCCUUAAAUCCAACAACCAGUACUUAUGU
CAUACUACGCCGUG
>dme-mir-13a MI0000133 Drosophila melanogaster miR-13a stem-loop
UACGUAACUCCUCAAAGGGUUGUGAAAUGUCGACUAUUAUCUACUCAUAUCACAGCCAUU
UUGAUGAGUUUCGUG
>dme-mir-13b-1 MI0000134 Drosophila melanogaster miR-13b-1 stem-loop
CCAUGUCGUUAAAAUGUUUGUGAACUUAUGUAUUCACAAUCAUAUCACAGCCAUUUUGAC
GAGUUUGG
>dme-mir-13b-2 MI0000135 Drosophila melanogaster miR-13b-2 stem-loop
UAUUAACGCGUCAAAAUGACUGUGAGCUAUGUGGAUUUGACUUCAUAUCACAGCCAUUUU
GACGAGUUUG
>dme-mir-14 MI0000136 Drosophila melanogaster miR-14 stem-loop
UGUGGGAGCGAGACGGGGACUCACUGUGCUUAUUAAAUAGUCAGUCUUUUUCUCUCUCCU
AUA
>mmu-let-7g MI0000137 Mus musculus let-7g stem-loop
CCAGGCUGAGGUAGUAGUUUGUACAGUUUGAGGGUCUAUGAUACCACCCGGUACAGGAGA
UAACUGUACAGGCCACUGCCUUGCCAGG
>mmu-let-7i MI0000138 Mus musculus let-7i stem-loop
CUGGCUGAGGUAGUAGUUUGUGCUGUUGGUCGGGUUGUGACAUUGCCCGCUGUGGAGAUA
ACUGCGCAAGCUACUGCCUUGCUAG
>mmu-mir-1a-1 MI0000139 Mus musculus miR-1a-1 stem-loop
GCUUGGGACACAUACUUCUUUAUAUGCCCAUAUGAACCUGCUAAGCUAUGGAAUGUAAAG
AAGUAUGUAUUUCAGGC
>mmu-mir-15b MI0000140 Mus musculus miR-15b stem-loop
CUGUAGCAGCACAUCAUGGUUUACAUACUACAGUCAAGAUGCGAAUCAUUAUUUGCUGCU
CUAG
>mmu-mir-23b MI0000141 Mus musculus miR-23b stem-loop
GGCUGCUUGGGUUCCUGGCAUGCUGAUUUGUGACUUGAGAUUAAAAUCACAUUGCCAGGG
AUUACCACGCAACC
>mmu-mir-27b MI0000142 Mus musculus miR-27b stem-loop
AGGUGCAGAGCUUAGCUGAUUGGUGAACAGUGAUUGGUUUCCGCUUUGUUCACAGUGGCU
AAGUUCUGCACCU
>mmu-mir-29b-1 MI0000143 Mus musculus miR-29b-1 stem-loop
AGGAAGCUGGUUUCAUAUGGUGGUUUAGAUUUAAAUAGUGAUUGUCUAGCACCAUUUGAA
AUCAGUGUUCU
>mmu-mir-30a MI0000144 Mus musculus miR-30a stem-loop
GCGACUGUAAACAUCCUCGACUGGAAGCUGUGAAGCCACAAAUGGGCUUUCAGUCGGAUG
UUUGCAGCUGC
>mmu-mir-30b MI0000145 Mus musculus miR-30b stem-loop
CUAAGCCAAGUUUCAGUUCAUGUAAACAUCCUACACUCAGCUGUCAUACAUGCGUUGGCU
GGGAUGUGGAUGUUUACGUCAGCUGUCUUGGAGUAU
>mmu-mir-99a MI0000146 Mus musculus miR-99a stem-loop
CAUAAACCCGUAGAUCCGAUCUUGUGGUGAAGUGGACCGCGCAAGCUCGUUUCUAUGGGU
CUGUG
>mmu-mir-99b MI0000147 Mus musculus miR-99b stem-loop
GGCACCCACCCGUAGAACCGACCUUGCGGGGCCUUCGCCGCACACAAGCUCGUGUCUGUG
GGUCCGUGUC
>mmu-mir-101a MI0000148 Mus musculus miR-101a stem-loop
AGGCUGCCCUGGCUCAGUUAUCACAGUGCUGAUGCUGUCCAUUCUAAAGGUACAGUACUG
UGAUAACUGAAGGAUGGCAGCCA
>mmu-mir-124-3 MI0000150 Mus musculus miR-124-3 stem-loop
CUCUGCGUGUUCACAGCGGACCUUGAUUUAAUGUCUAUACAAUUAAGGCACGCGGUGAAU
GCCAAGAG
>mmu-mir-125a MI0000151 Mus musculus miR-125a stem-loop
CUGGGUCCCUGAGACCCUUUAACCUGUGAGGACGUCCAGGGUCACAGGUGAGGUUCUUGG
GAGCCUGG
>mmu-mir-125b-2 MI0000152 Mus musculus miR-125b-2 stem-loop
GCCUAGUCCCUGAGACCCUAACUUGUGAGGUAUUUUAGUAACAUCACAAGUCAGGUUCUU
GGGACCUAGGC
>mmu-mir-126a MI0000153 Mus musculus miR-126a stem-loop
UGACAGCACAUUAUUACUUUUGGUACGCGCUGUGACACUUCAAACUCGUACCGUGAGUAA
UAAUGCGCGGUCA
>mmu-mir-127 MI0000154 Mus musculus miR-127 stem-loop
CCAGCCUGCUGAAGCUCAGAGGGCUCUGAUUCAGAAAGAUCAUCGGAUCCGUCUGAGCUU
GGCUGGUCGG
>mmu-mir-128-1 MI0000155 Mus musculus miR-128-1 stem-loop
GUUGGAUUCGGGGCCGUAGCACUGUCUGAGAGGUUUACAUUUCUCACAGUGAACCGGUCU
CUUUUUCAGC
>mmu-mir-130a MI0000156 Mus musculus miR-130a stem-loop
GAGCUCUUUUCACAUUGUGCUACUGUCUAACGUGUACCGAGCAGUGCAAUGUUAAAAGGG
CAUC
>mmu-mir-9-2 MI0000157 Mus musculus miR-9-2 stem-loop
GUUGUUAUCUUUGGUUAUCUAGCUGUAUGAGUGUAUUGGUCUUCAUAAAGCUAGAUAACC
GAAAGUAAAAAC
>mmu-mir-132 MI0000158 Mus musculus miR-132 stem-loop
GGGCAACCGUGGCUUUCGAUUGUUACUGUGGGAACCGGAGGUAACAGUCUACAGCCAUGG
UCGCCC
>mmu-mir-133a-1 MI0000159 Mus musculus miR-133a-1 stem-loop
GCUAAAGCUGGUAAAAUGGAACCAAAUCGCCUCUUCAAUGGAUUUGGUCCCCUUCAACCA
GCUGUAGC
>mmu-mir-134 MI0000160 Mus musculus miR-134 stem-loop
AGGGUGUGUGACUGGUUGACCAGAGGGGCGUGCACUCUGUUCACCCUGUGGGCCACCUAG
UCACCAACCCU
>mmu-mir-135a-1 MI0000161 Mus musculus miR-135a-1 stem-loop
AGGCCUCACUGUUCUCUAUGGCUUUUUAUUCCUAUGUGAUUCUAUUGCUCGCUCAUAUAG
GGAUUGGAGCCGUGGCGUACGGUGAGGAUA
>mmu-mir-136 MI0000162 Mus musculus miR-136 stem-loop
GAGGACUCCAUUUGUUUUGAUGAUGGAUUCUUAAGCUCCAUCAUCGUCUCAAAUGAGUCU
UC
>mmu-mir-137 MI0000163 Mus musculus miR-137 stem-loop
CUUCGGUGACGGGUAUUCUUGGGUGGAUAAUACGGAUUACGUUGUUAUUGCUUAAGAAUA
CGCGUAGUCGAGG
>mmu-mir-140 MI0000165 Mus musculus miR-140 stem-loop
CCUGCCAGUGGUUUUACCCUAUGGUAGGUUACGUCAUGCUGUUCUACCACAGGGUAGAAC
CACGGACAGG
>mmu-mir-141 MI0000166 Mus musculus miR-141 stem-loop
GGGUCCAUCUUCCAGUGCAGUGUUGGAUGGUUGAAGUAUGAAGCUCCUAACACUGUCUGG
UAAAGAUGGCCC
>mmu-mir-144 MI0000168 Mus musculus miR-144 stem-loop
GGCUGGGAUAUCAUCAUAUACUGUAAGUUUGUGAUGAGACACUACAGUAUAGAUGAUGUA
CUAGUC
>mmu-mir-145a MI0000169 Mus musculus miR-145 stem-loop
CUCACGGUCCAGUUUUCCCAGGAAUCCCUUGGAUGCUAAGAUGGGGAUUCCUGGAAAUAC
UGUUCUUGAG
>mmu-mir-146a MI0000170 Mus musculus miR-146a stem-loop
AGCUCUGAGAACUGAAUUCCAUGGGUUAUAUCAAUGUCAGACCUGUGAAAUUCAGUUCUU
CAGCU
>mmu-mir-149 MI0000171 Mus musculus miR-149 stem-loop
GGCUCUGGCUCCGUGUCUUCACUCCCGUGUUUGUCCGAGGAGGGAGGGAGGGACGGGGGC
GGUGCU
>mmu-mir-150 MI0000172 Mus musculus miR-150 stem-loop
CCCUGUCUCCCAACCCUUGUACCAGUGCUGUGCCUCAGACCCUGGUACAGGCCUGGGGGA
UAGGG
>mmu-mir-151 MI0000173 Mus musculus miR-151 stem-loop
CCUGCCCUCGAGGAGCUCACAGUCUAGUAUGUCUCCUCCCUACUAGACUGAGGCUCCUUG
AGGACAGG
>mmu-mir-154 MI0000176 Mus musculus miR-154 stem-loop
GAAGAUAGGUUAUCCGUGUUGCCUUCGCUUUAUUCGUGACGAAUCAUACACGGUUGACCU
AUUUUU
>mmu-mir-155 MI0000177 Mus musculus miR-155 stem-loop
CUGUUAAUGCUAAUUGUGAUAGGGGUUUUGGCCUCUGACUGACUCCUACCUGUUAGCAUU
AACAG
>ath-MIR156a MI0000178 Arabidopsis thaliana miR156a stem-loop
CAAGAGAAACGCAAAGAAACUGACAGAAGAGAGUGAGCACACAAAGGCAAUUUGCAUAUC
AUUGCACUUGCUUCUCUUGCGUGCUCACUGCUCUUUCUGUCAGAUUCCGGUGCUGAUCUC
UUU
>ath-MIR156b MI0000179 Arabidopsis thaliana miR156b stem-loop
GCUAGAAGAGGGAGAGAUGGUGAUUGAGGAAUGCAACAGAGAAAACUGACAGAAGAGAGU
GAGCACAUGCAGGCACUGUUAUGUGUCUAUAACUUUGCGUGUGCGUGCUCACCUCUCUUU
CUGUCAGUUGCCUAUCUCUGCCUGCUUGACCUCUCUCUCUCUCUCUCUCUCUCAAAUUUG
GCU
>ath-MIR156c MI0000180 Arabidopsis thaliana miR156c stem-loop
CGCAUAGAAACUGACAGAAGAGAGUGAGCACACAAAGGCACUUUGCAUGUUCGAUGCAUU
UGCUUCUCUUGCGUGCUCACUGCUCUAUCUGUCAGAUUCCGGCU
>ath-MIR156d MI0000181 Arabidopsis thaliana miR156d stem-loop
GAUGGGGGAAAAGAAGUUGACAGAAGAGAGUGAGCACACAAAGGGGAAGUUGUAUAAAAG
UUUUGUAUAUGGUUGCUUUUGCGUGCUCACUCUCUUUUUGUCAUAACUUCUCCUUCAU
>ath-MIR156e MI0000182 Arabidopsis thaliana miR156e stem-loop
AGGAGGUGACAGAAGAGAGUGAGCACACAUGGUGGUUUCUUGCAUGCUUUUUUGAUUAGG
GUUUCAUGCUUGAAGCUAUGUGUGCUUACUCUCUCUCUGUCACCCCU
>ath-MIR156f MI0000183 Arabidopsis thaliana miR156f stem-loop
GAGUGGUGAGGAAUUGAUGGUGACAGAAGAGAGUGAGCACACAUGGUGGCUUUCUUGCAU
AUUUGAAGGUUCCAUGCUUGAAGCUAUGUGUGCUCACUCUCUAUCCGUCACCCCCUUCUC
UCCCUCUCCCUC
>ath-MIR157a MI0000184 Arabidopsis thaliana miR157a stem-loop
GUGUUGACAGAAGAUAGAGAGCACAGAUGAUGAGAUACAAUUCGGAGCAUGUUCUUUGCA
UCUUACUCCUUUGUGCUCUCUAGCCUUCUGUCAUCACC
>ath-MIR157b MI0000185 Arabidopsis thaliana miR157b stem-loop
UGGGAGGCAUUGAUAGUGUUGACAGAAGAUAGAGAGCACAGAUGAUAAGAUACAAUUCCU
CGCAGCUUCUUUGCAUCUUACUCCUUUGUGCUCUCUAGCCUUCUGUCAUCACCCGUUAUU
UGCCAUCACCCA
>ath-MIR157c MI0000186 Arabidopsis thaliana miR157c stem-loop
AGGUUUGAGAGUGAUGUUGGUUGUUGACAGAAGAUAGAGAGCACUAAGGAUGACAUGCAA
GUACAUACAUAUAUAUCAUCACACCGCAUGUGGAUGAUAAAAUAUGUAUAACAAAUUCAA
AGAAAGAGAGGGAGAGAAAGAGAGAGAACCUGCAUCUCUACUCUUUUGUGCUCUCUAUAC
UUCUGUCACCACCUUUAUCUCUUCUUCUCUCUAACCU
>ath-MIR157d MI0000187 Arabidopsis thaliana miR157d stem-loop
GUGGAGGGUGAUAGUGUGGUUGCUGACAGAAGAUAGAGAGCACUAAGGAUGCUAUGCAAA
ACAGACACAGAUAUGUGUUUCUAAUUGUAUUUCAUACUUUAACCUCAAAGUUGAUAUAAA
AAAAGAAAGAAAGAUAGAAGAGCUAGAAGACUAUCUGCAUCUCUAUUCCUAUGUGCUCUC
UAUGCUUCUGUCAUCACCUUUCUUUCUCUAUUUCUCUCUAC
>ath-MIR158a MI0000188 Arabidopsis thaliana miR158a stem-loop
ACACGUCAUCUCUGUGCUUCUUUGUCUACAAUUUUGGAAAAAGUGAUGACGCCAUUGCUC
UUUCCCAAAUGUAGACAAAGCAAUACCGUGAUGAUGUCGU
>ath-MIR160a MI0000190 Arabidopsis thaliana miR160a stem-loop
GUAUGCCUGGCUCCCUGUAUGCCAUAUGCUGAGCCCAUCGAGUAUCGAUGACCUCCGUGG
AUGGCGUAUGAGGAGCCAUGCAUAU
>ath-MIR160b MI0000191 Arabidopsis thaliana miR160b stem-loop
GUCGUGCCUGGCUCCCUGUAUGCCACAAGAAAACAUCGAUUUAGUUUCAAAAUCGAUCAC
UAGUGGCGUACAGAGUAGUCAAGCAUGAC
>ath-MIR160c MI0000192 Arabidopsis thaliana miR160c stem-loop
GUUAUGCCUGGCUCCCUGUAUGCCACGAGUGGAUACCGAUUUUGGUUUUAAAAUCGGCUG
CCGGUGGCGUACAAGGAGUCAAGCAUGAC
>ath-MIR162a MI0000194 Arabidopsis thaliana miR162a stem-loop
UAGUUGGAAGAAGAGUGAGAGUCGCUGGAGGCAGCGGUUCAUCGAUCUCUUCCUGUGAAC
ACAUUAAAAAUGUAAAAGCAUGAAUAGAUCGAUAAACCUCUGCAUCCAGCGUUUGCCUCU
UGUAUCUUUCUUAUUGACUU
>ath-MIR162b MI0000195 Arabidopsis thaliana miR162b stem-loop
GAGUGAAGUCGCUGGAGGCAGCGGUUCAUCGAUCAAUUCCUGUGAAUAUUUAUUUUUGUU
UACAAAAGCAAGAAUCGAUCGAUAAACCUCUGCAUCCAGCGCUGCUUGCUC
>ath-MIR163 MI0000196 Arabidopsis thaliana miR163 stem-loop
ACCCGGUGGAUAAAAUCGAGUUCCAACCUCUUCAACGACAACGAUUUCAACACUCUCUUC
CAGGAACAACUUCCUCCAGGCAGAUGAUACUAAAGUGCUGGAGUUCCCGGUUCCUGAGAG
UGAGUCCAUAUCAAAAUGCGCAUUCGUUAUCACUUGGUUGAACCCAUUUGGGGAUUUAAA
UUUGGAGGUGAAAUGGAACGCGUAAUUGAUGACUCCUACGUGGAACCUCUUCUUAGGAAG
AGCACGGUCGAAGAAGUAACUGCGCAGUGCUUAAAUCGUAGAUGCUAAAGUCGUUGAAGA
GGACUUGGAACUUCGAUAUUAUCCCCCGUGU
>ath-MIR164a MI0000197 Arabidopsis thaliana miR164a stem-loop
GGGUGAGAAUCUCCAUGUUGGAGAAGCAGGGCACGUGCAAACCAACAAACACGAAAUCCG
UCUCAUUUGCUUAUUUGCACGUACUUAACUUCUCCAACAUGAGCUCUUCACCC
>ath-MIR164b MI0000198 Arabidopsis thaliana miR164b stem-loop
GAUGGAGAAGCAGGGCACGUGCAUUACUAGCUCAUAUAUACACUCUCACCACAAAUGCGU
GUAUAUAUGCGGAAUUUUGUGAUAUAGAUGUGUGUGUGUGUUGAGUGUGAUGAUAUGGAU
GAGUUAGUUCUUCAUGUGCCCAUCUUCACCAUC
>ath-MIR165a MI0000199 Arabidopsis thaliana miR165a stem-loop
GUUGAGGGGAAUGUUGUCUGGAUCGAGGAUAUUAUAGAUAUAUACAUGUGUAUGUUAAUG
AUUCAAGUGAUCAUAGAGAGUAUCCUCGGACCAGGCUUCAUCCCCCCCAAC
>ath-MIR165b MI0000200 Arabidopsis thaliana miR165b stem-loop
UGAAGAGGCUAUUUCUGUUGUGGGGAAUGUUGUUUGGAUCGAGGAUAUCAUAAACGCAUA
CACAUGUUUAUAUGUUAUGAUGCAUUAUAUGACUGAUGUAAUGUACAUAUAUAUACAUAC
AUGCCACAUGGUAUCGUCGGACCAGGCUUCAUCCCCCUCAACAUGUUAAUUGCCUUCAAU
CA
>ath-MIR166a MI0000201 Arabidopsis thaliana miR166a stem-loop
AGGGGCUUUCUCUUUUGAGGGGACUGUUGUCUGGCUCGAGGACUCUGGCUCGCUCUAUUC
AUGUUGGAUCUCUUUCGAUCUAACAAUCGAAUUGAACCUUCAGAUUUCAGAUUUGAUUAG
GGUUUUAGCGUCUUCGGACCAGGCUUCAUUCCCCCCAAUUGUUGCUCCCU
>ath-MIR166b MI0000202 Arabidopsis thaliana miR166b stem-loop
UUGAGGGGACUGUUGUCUGGCUCGAGGACUCUUAUUCUAAUACAAUCUCAUUUGAAUACA
UUCAGAUCUGAUGAUUGAUUAGGGUUUUAGUGUCGUCGGACCAGGCUUCAUUCCCCCCAA
>ath-MIR166e MI0000205 Arabidopsis thaliana miR166e stem-loop
UUGAGGGGAAUGUUGUCUGGCACGAGGCCCUUAACUUAGAUCUAUAUUUGAUUAUAUAUA
UAUGUCUCUUCUUUAUUCAUUAGUCUAUACAUGAAUGAUCAUUUUACGGUUAAUGACGUC
GGACCAGGCUUCAUUCCCCUCAA
>ath-MIR166f MI0000206 Arabidopsis thaliana miR166f stem-loop
AAGUUCAGGUGAAUGAUGCCUGGCUCGAGACCAUUCAAUCUCAUGAUCUCAUGAUUAUAA
CGAUGAUGAUGAUGAUGUCGGACCAGGCUUCAUUCCCCUCAACUU
>ath-MIR166g MI0000207 Arabidopsis thaliana miR166g stem-loop
GCGAUUUAGGGUUUAGAGGAAUGUUGUUUGGCUCGAGGUCAUGGAGAGUAAUUCGUUAAC
CCAACUCAAAACUCUAAAUGAUUCUCGGACCAGGCUUCAUUCCCCUCAACCUAUUUUAUC
GC
>ath-MIR167a MI0000208 Arabidopsis thaliana miR167a stem-loop
UGGUGCACCGGCAUCUGAUGAAGCUGCCAGCAUGAUCUAAUUAGCUUUCUUUAUCCUUUG
UUGUGUUUCAUGACGAUGGUUAAGAGAUCAGUCUCGAUUAGAUCAUGUUCGCAGUUUCAC
CCGUUGACUGUCGCACCC
>ath-MIR168a MI0000210 Arabidopsis thaliana miR168a stem-loop
CACCAUCGGGCUCGGAUUCGCUUGGUGCAGGUCGGGAACCAAUUCGGCUGACACAGCCUC
GUGACUUUUAAACCUUUAUUGGUUUGUGAGCAGGGAUUGGAUCCCGCCUUGCAUCAACUG
AAUCGGAUCCUCGAGGUG
>ath-MIR168b MI0000211 Arabidopsis thaliana miR168b stem-loop
UUACCGGCGGUCUCGGAUUCGCUUGGUGCAGGUCGGGAACUGAUUGGCUGACACCGACAC
GUGUCUUGUCAUGGUUGGUUUGUGAGCUCCCGUCUUGUAUCAACUGAAUCGGAGUCCGAG
GUGA
>ath-MIR169a MI0000212 Arabidopsis thaliana miR169a stem-loop
GUGACGAAAGUAGUGUGCAGCCAAGGAUGACUUGCCGAUUUAAAUGAUCUUUCUUUAUAC
UCUAUUAAGACAAUUUAGUUUCAAACUUUUUUUUUUUUUUUUUUUUGAAGGAUUCAGGAA
GAAAUUAGGAUAUAUUAUUCCGUAUAAAAUACAAGAUAUAUAAAACCAAAAAGAAAAAGU
AACAUGAUCGGCAAGUUGUCCUUGGCUACACGUUACUUUGUGUCGC
>ath-MIR170 MI0000213 Arabidopsis thaliana miR170 stem-loop
CGAGAGAGUCCCUCUGAUAUUGGCCUGGUUCACUCAGAUUCUCUUUUACUAACUCAUCUG
AUUGAGCCGUGUCAAUAUCUCAGUCCUCUCUCG
>ath-MIR171a MI0000214 Arabidopsis thaliana miR171a stem-loop
AUGAGAGAGUCCCUUUGAUAUUGGCCUGGUUCACUCAGAUCUUACCUGACCACACACGUA
GAUAUACAUUAUUCUCUCUAGAUUAUCUGAUUGAGCCGCGCCAAUAUCUCAGUACUCUCU
CGU
>ath-MIR172a MI0000215 Arabidopsis thaliana miR172a stem-loop
UGCUGUGGCAUCAUCAAGAUUCACAUCUGUUGAUGGACGGUGGUGAUUCACUCUCCACAA
AGUUCUCUAUGAAAAUGAGAAUCUUGAUGAUGCUGCAUCGGC
>ath-MIR172b MI0000216 Arabidopsis thaliana miR172b stem-loop
AGGCGCAGCACCAUUAAGAUUCACAUGGAAAUUGAUAAAUACCCUAAAUUAGGGUUUUGA
UAUGUAUAUGAGAAUCUUGAUGAUGCUGCAUCAAC
>ath-MIR173 MI0000217 Arabidopsis thaliana miR173 stem-loop
UAAGUACUUUCGCUUGCAGAGAGAAAUCACAGUGGUCAAAAAAGUUGUAGUUUUCUUAAA
GUCUCUUUCCUCUGUGAUUCUCUGUGUAAGCGAAAGAGCUUG
>ath-MIR159b MI0000218 Arabidopsis thaliana miR159b stem-loop
GGAAGAGCUCCUUGAAGUUCAAUGGAGGGUUUAGCAGGGUGAAGUAAAGCUGCUAAGCUA
UGGAUCCCAUAAGCCUUAUCAAAUUCAAUAUAAUUGAUGAUAAGGUUUUUUUUAUGGAUG
CCAUAUCUCAGGAGCUUUCACUUACCCCUUUAAUGGCUUCACUCUUCUUUGGAUUGAAGG
GAGCUCUUCAUCUCUC
>mmu-mir-10b MI0000221 Mus musculus miR-10b stem-loop
UAUAUACCCUGUAGAACCGAAUUUGUGUGGUACCCACAUAGUCACAGAUUCGAUUCUAGG
GGAAUAUA
>mmu-mir-129-1 MI0000222 Mus musculus miR-129-1 stem-loop
UGGAUCUUUUUGCGGUCUGGGCUUGCUGUUCUCUCGACAGUAGUCAGGAAGCCCUUACCC
CAAAAAGUAUCUA
>mmu-mir-182 MI0000224 Mus musculus miR-182 stem-loop
ACCAUUUUUGGCAAUGGUAGAACUCACACCGGUAAGGUAAUGGGACCCGGUGGUUCUAGA
CUUGCCAACUAUGGU
>mmu-mir-183 MI0000225 Mus musculus miR-183 stem-loop
CUGUGUAUGGCACUGGUAGAAUUCACUGUGAACAGUCUCAGUCAGUGAAUUACCGAAGGG
CCAUAAACAG
>mmu-mir-185 MI0000227 Mus musculus miR-185 stem-loop
AGGGAUUGGAGAGAAAGGCAGUUCCUGAUGGUCCCCUCCCAGGGGCUGGCUUUCCUCUGG
UCCUU
>mmu-mir-186 MI0000228 Mus musculus miR-186 stem-loop
ACUUUCCAAAGAAUUCUCCUUUUGGGCUUUCUCAUUUUAUUUUAAGCCCUAAGGUGAAUU
UUUUGGGAAGU
>mmu-mir-187 MI0000229 Mus musculus miR-187 stem-loop
UCAGGCUACAACACAGGACCCGGGCGCUGCUCUGACCCCUCGUGUCUUGUGUUGCAGCCG
G
>mmu-mir-188 MI0000230 Mus musculus miR-188 stem-loop
UCUCACAUCCCUUGCAUGGUGGAGGGUGAGCUCUCUGAAAACCCCUCCCACAUGCAGGGU
UUGCAGGA
>mmu-mir-24-1 MI0000231 Mus musculus miR-24-1 stem-loop
CUCCGGUGCCUACUGAGCUGAUAUCAGUUCUCAUUUCACACACUGGCUCAGUUCAGCAGG
AACAGGAG
>mmu-mir-190a MI0000232 Mus musculus miR-190 stem-loop
CUGUGUGAUAUGUUUGAUAUAUUAGGUUGUUAUUUAAUCCAACUAUAUAUCAAGCAUAUU
CCUACAG
>mmu-mir-191 MI0000233 Mus musculus miR-191 stem-loop
AGCGGGCAACGGAAUCCCAAAAGCAGCUGUUGUCUCCAGAGCAUUCCAGCUGCACUUGGA
UUUCGUUCCCUGCU
>hsa-mir-192 MI0000234 Homo sapiens miR-192 stem-loop
GCCGAGACCGAGUGCACAGGGCUCUGACCUAUGAAUUGACAGCCAGUGCUCUCGUCUCCC
CUCUGGCUGCCAAUUCCAUAGGUCACAGGUAUGUUCGCCUCAAUGCCAGC
>mmu-mir-193a MI0000235 Mus musculus miR-193 stem-loop
GAGAGCUGGGUCUUUGCGGGCAAGAUGAGAGUGUCAGUUCAACUGGCCUACAAAGUCCCA
GUCCUC
>mmu-mir-194-1 MI0000236 Mus musculus miR-194-1 stem-loop
AUCGGGUGUAACAGCAACUCCAUGUGGACUGUGCUCGGAUUCCAGUGGAGCUGCUGUUAC
UUCUGAU
>mmu-mir-195a MI0000237 Mus musculus miR-195 stem-loop
ACACCCAACUCUCCUGGCUCUAGCAGCACAGAAAUAUUGGCAUGGGGAAGUGAGUCUGCC
AAUAUUGGCUGUGCUGCUCCAGGCAGGGUGGUGA
>hsa-mir-197 MI0000239 Homo sapiens miR-197 stem-loop
GGCUGUGCCGGGUAGAGAGGGCAGUGGGAGGUAAGAGCUCUUCACCCUUCACCACCUUCU
CCACCCAGCAUGGCC
>mmu-mir-199a-1 MI0000241 Mus musculus miR-199a-1 stem-loop
GCCAUCCCAGUGUUCAGACUACCUGUUCAGGAGGCUGGGACAUGUACAGUAGUCUGCACA
UUGGUUAGGC
>hsa-mir-199a-1 MI0000242 Homo sapiens miR-199a-1 stem-loop
GCCAACCCAGUGUUCAGACUACCUGUUCAGGAGGCUCUCAAUGUGUACAGUAGUCUGCAC
AUUGGUUAGGC
>mmu-mir-200b MI0000243 Mus musculus miR-200b stem-loop
GCCGUGGCCAUCUUACUGGGCAGCAUUGGAUAGUGUCUGAUCUCUAAUACUGCCUGGUAA
UGAUGACGGC
>mmu-mir-201 MI0000244 Mus musculus miR-201 stem-loop
UACCUUACUCAGUAAGGCAUUGUUCUUCUAUAUUAAUAAAUGAACAGUGCCUUUCUGUGU
AGGGUA
>mmu-mir-202 MI0000245 Mus musculus miR-202 stem-loop
GUUCCUUUUUCCUAUGCAUAUACUUCUUUGUGGAUCUGGUCUAAAGAGGUAUAGCGCAUG
GGAAGAUGGAGC
>mmu-mir-203 MI0000246 Mus musculus miR-203 stem-loop
GCCUGGUCCAGUGGUUCUUGACAGUUCAACAGUUCUGUAGCACAAUUGUGAAAUGUUUAG
GACCACUAGACCCGGC
>mmu-mir-204 MI0000247 Mus musculus miR-204 stem-loop
UGGACUUCCCUUUGUCAUCCUAUGCCUGAGAAUAUAUGAAGGAGGCUGGGAAGGCAAAGG
GACGUUCA
>mmu-mir-205 MI0000248 Mus musculus miR-205 stem-loop
CUCUUGUCCUUCAUUCCACCGGAGUCUGUCUUAUGCCAACCAGAUUUCAGUGGAGUGAAG
CUCAGGAG
>mmu-mir-206 MI0000249 Mus musculus miR-206 stem-loop
CCAGGCCACAUGCUUCUUUAUAUCCUCAUAGAUAUCUCAGCACUAUGGAAUGUAAGGAAG
UGUGUGGUUUUGG
>hsa-mir-129-1 MI0000252 Homo sapiens miR-129-1 stem-loop
GGAUCUUUUUGCGGUCUGGGCUUGCUGUUCCUCUCAACAGUAGUCAGGAAGCCCUUACCC
CAAAAAGUAUCU
>hsa-mir-148a MI0000253 Homo sapiens miR-148a stem-loop
GAGGCAAAGUUCUGAGACACUCCGACUCUGAGUAUGAUAGAAGUCAGUGCACUACAGAAC
UUUGUCUC
>hsa-mir-30c-2 MI0000254 Homo sapiens miR-30c-2 stem-loop
AGAUACUGUAAACAUCCUACACUCUCAGCUGUGGAAAGUAAGAAAGCUGGGAGAAGGCUG
UUUACUCUUUCU
>hsa-mir-30d MI0000255 Homo sapiens miR-30d stem-loop
GUUGUUGUAAACAUCCCCGACUGGAAGCUGUAAGACACAGCUAAGCUUUCAGUCAGAUGU
UUGCUGCUAC
>mmu-mir-143 MI0000257 Mus musculus miR-143 stem-loop
CCUGAGGUGCAGUGCUGCAUCUCUGGUCAGUUGGGAGUCUGAGAUGAAGCACUGUAGCUC
AGG
>mmu-mir-30e MI0000259 Mus musculus miR-30e stem-loop
GGGCAGUCUUUGCUACUGUAAACAUCCUUGACUGGAAGCUGUAAGGUGUUGAGAGGAGCU
UUCAGUCGGAUGUUUACAGCGGCAGGCUGCCA
>hsa-mir-139 MI0000261 Homo sapiens miR-139 stem-loop
GUGUAUUCUACAGUGCACGUGUCUCCAGUGUGGCUCGGAGGCUGGAGACGCGGCCCUGUU
GGAGUAAC
>hsa-mir-7-1 MI0000263 Homo sapiens miR-7-1 stem-loop
UUGGAUGUUGGCCUAGUUCUGUGUGGAAGACUAGUGAUUUUGUUGUUUUUAGAUAACUAA
AUCGACAACAAAUCACAGUCUGCCAUAUGGCACAGGCCAUGCCUCUACAG
>hsa-mir-10a MI0000266 Homo sapiens miR-10a stem-loop
GAUCUGUCUGUCUUCUGUAUAUACCCUGUAGAUCCGAAUUUGUGUAAGGAAUUUUGUGGU
CACAAAUUCGUAUCUAGGGGAAUAUGUAGUUGACAUAAACACUCCGCUCU
>hsa-mir-10b MI0000267 Homo sapiens miR-10b stem-loop
CCAGAGGUUGUAACGUUGUCUAUAUAUACCCUGUAGAACCGAAUUUGUGUGGUAUCCGUA
UAGUCACAGAUUCGAUUCUAGGGGAAUAUAUGGUCGAUGCAAAAACUUCA
>hsa-mir-34a MI0000268 Homo sapiens miR-34a stem-loop
GGCCAGCUGUGAGUGUUUCUUUGGCAGUGUCUUAGCUGGUUGUUGUGAGCAAUAGUAAGG
AAGCAAUCAGCAAGUAUACUGCCCUAGAAGUGCUGCACGUUGUGGGGCCC
>hsa-mir-182 MI0000272 Homo sapiens miR-182 stem-loop
GAGCUGCUUGCCUCCCCCCGUUUUUGGCAAUGGUAGAACUCACACUGGUGAGGUAACAGG
AUCCGGUGGUUCUAGACUUGCCAACUAUGGGGCGAGGACUCAGCCGGCAC
>hsa-mir-183 MI0000273 Homo sapiens miR-183 stem-loop
CCGCAGAGUGUGACUCCUGUUCUGUGUAUGGCACUGGUAGAAUUCACUGUGAACAGUCUC
AGUCAGUGAAUUACCGAAGGGCCAUAAACAGAGCAGAGACAGAUCCACGA
>hsa-mir-196a-2 MI0000279 Homo sapiens miR-196a-2 stem-loop
UGCUCGCUCAGCUGAUCUGUGGCUUAGGUAGUUUCAUGUUGUUGGGAUUGAGUUUUGAAC
UCGGCAACAAGAAACUGCCUGAGUUACAUCAGUCGGUUUUCGUCGAGGGC
>hsa-mir-199a-2 MI0000281 Homo sapiens miR-199a-2 stem-loop
AGGAAGCUUCUGGAGAUCCUGCUCCGUCGCCCCAGUGUUCAGACUACCUGUUCAGGACAA
UGCCGUUGUACAGUAGUCUGCACAUUGGUUAGACUGGGCAAGGGAGAGCA
>hsa-mir-199b MI0000282 Homo sapiens miR-199b stem-loop
CCAGAGGACACCUCCACUCCGUCUACCCAGUGUUUAGACUAUCUGUUCAGGACUCCCAAA
UUGUACAGUAGUCUGCACAUUGGUUAGGCUGGGCUGGGUUAGACCCUCGG
>hsa-mir-203a MI0000283 Homo sapiens miR-203a stem-loop
GUGUUGGGGACUCGCGCGCUGGGUCCAGUGGUUCUUAACAGUUCAACAGUUCUGUAGCGC
AAUUGUGAAAUGUUUAGGACCACUAGACCCGGCGGGCGCGGCGACAGCGA
>hsa-mir-210 MI0000286 Homo sapiens miR-210 stem-loop
ACCCGGCAGUGCCUCCAGGCGCAGGGCAGCCCCUGCCCACCGCACACUGCGCUGCCCCAG
ACCCACUGUGCGUGUGACAGCGGCUGAUCUGUGCCUGGGCAGCGCGACCC
>hsa-mir-211 MI0000287 Homo sapiens miR-211 stem-loop
UCACCUGGCCAUGUGACUUGUGGGCUUCCCUUUGUCAUCCUUCGCCUAGGGCUCUGAGCA
GGGCAGGGACAGCAAAGGGGUGCUCAGUUGUCACUUCCCACAGCACGGAG
>hsa-mir-181a-1 MI0000289 Homo sapiens miR-181a-1 stem-loop
UGAGUUUUGAGGUUGCUUCAGUGAACAUUCAACGCUGUCGGUGAGUUUGGAAUUAAAAUC
AAAACCAUCGACCGUUGAUUGUACCCUAUGGCUAACCAUCAUCUACUCCA
>hsa-mir-218-1 MI0000294 Homo sapiens miR-218-1 stem-loop
GUGAUAAUGUAGCGAGAUUUUCUGUUGUGCUUGAUCUAACCAUGUGGUUGCGAGGUAUGA
GUAAAACAUGGUUCCGUCAAGCACCAUGGAACGUCACGCAGCUUUCUACA
>hsa-mir-219a-1 MI0000296 Homo sapiens miR-219a-1 stem-loop
CCGCCCCGGGCCGCGGCUCCUGAUUGUCCAAACGCAAUUCUCGAGUCUAUGGCUCCGGCC
GAGAGUUGAGUCUGGACGUCCCGAGCCGCCGCCCCCAAACCUCGAGCGGG
>hsa-mir-221 MI0000298 Homo sapiens miR-221 stem-loop
UGAACAUCCAGGUCUGGGGCAUGAACCUGGCAUACAAUGUAGAUUUCUGUGUUCGUUAGG
CAACAGCUACAUUGUCUGCUGGGUUUCAGGCUACCUGGAAACAUGUUCUC
>hsa-mir-222 MI0000299 Homo sapiens miR-222 stem-loop
GCUGCUGGAAGGUGUAGGUACCCUCAAUGGCUCAGUAGCCAGUGUAGAUCCUGUCUUUCG
UAAUCAGCAGCUACAUCUGGCUACUGGGUCUCUGAUGGCAUCUUCUAGCU
>hsa-mir-223 MI0000300 Homo sapiens miR-223 stem-loop
CCUGGCCUCCUGCAGUGCCACGCUCCGUGUAUUUGACAAGCUGAGUUGGACACUCCAUGU
GGUAGAGUGUCAGUUUGUCAAAUACCCCAAGUGCGGCACAUGCUUACCAG
>cel-mir-124 MI0000302 Caenorhabditis elegans miR-124 stem-loop
GUCCCACUUGUCAUCUGGCAUGCACCCUAGUGACUUUAGUGGACAUCUAAGUCUUCCAAC
UAAGGCACGCGGUGAAUGCCACGUGGCCAUGAUGGG
>cel-mir-228 MI0000303 Caenorhabditis elegans miR-228 stem-loop
CCUUAUCCCGUUCGCAAUGGCACUGCAUGAAUUCACGGCUAUGCAUAACGACAGACCGCG
GAUCAUACGGUACCAUAGCGGACGGUGAUGAGGUUAAU
>cel-mir-229 MI0000304 Caenorhabditis elegans miR-229 stem-loop
CGCCGGCAAUGACACUGGUUAUCUUUUCCAUCGUGGAAUGCCCCCCAUUGAUUUUUUCCC
CUUUUCGGGGGGAAAAAAUUGGAAACGAGAAAGGUAUCGGGUGUCAUAGCCGGCG
>cel-mir-230 MI0000305 Caenorhabditis elegans miR-230 stem-loop
UUGAUGUAAUGCCGUCACUUGGUCGGCGAUUUAAUAUUAUCAGAACAUAGGAAAUUGUUA
GUAUUAGUUGUGCGACCAGGAGACGGUAUUCGCAUAUU
>cel-mir-231 MI0000306 Caenorhabditis elegans miR-231 stem-loop
UAGCACCACAGGUUGUUCUGACUGUUUCAAAAGCUUGUAGUAUCUUAAUAAAUAAACAUA
UAAGCUCGUGAUCAACAGGCAGAACAACUCGGUUUUGUG
>cel-mir-232 MI0000307 Caenorhabditis elegans miR-232 stem-loop
AAGUUCAAUUUUUGGAUCCCUGCAGUUUCGAUGAUUUUAUCCUUAAUUCUGAAGAUGUGA
UAAAUGCAUCUUAACUGCGGUGAUCUAGAUCAUGAACA
>cel-mir-233 MI0000308 Caenorhabditis elegans miR-233 stem-loop
AUAUAGCAUCUUUCUGUCUCGCCCAUCCCGUUGCUCCAAUAUUCUAACAACAAGUGAUUA
UUGAGCAAUGCGCAUGUGCGGGAUAGACUGAUGGCUGC
>cel-mir-234 MI0000309 Caenorhabditis elegans miR-234 stem-loop
CAAAAAAUGAUCAAACGGUAUUCCAGAGUUGAUAAUAAAAAUGCGUCAGUCCGCAAUCUA
UUAUUGCUCGAGAAUACCCUUUGACUACUAUGUGUA
>cel-mir-235 MI0000310 Caenorhabditis elegans miR-235 stem-loop
UCCGAAGAUAUCAGGAUCAGGCCUUGGCUGAUUGCAAAAUUGUUCACCGUGAAAAUUAAA
UAUUGCACUCUCCCCGGCCUGAUCUGAGAGUAAGGCG
>cel-mir-236 MI0000311 Caenorhabditis elegans miR-236 stem-loop
UCGGUGACCGAUGUCCAGCGUCUUACCUGUUCAAUAUUUAGACUGACUAUCAAAGAGAUC
UAAUACUGUCAGGUAAUGACGCUGGAUUGUCAUGUCAU
>cel-mir-237 MI0000312 Caenorhabditis elegans miR-237 stem-loop
UUCUACAUUGCGUGGUCCCUGAGAAUUCUCGAACAGCUUCAAAGUGUUCAAGCUGUCGAG
UUUUGUCAAGGACCAAACAAUAGAAGAUCACUUGGGAAC
>cel-mir-238 MI0000313 Caenorhabditis elegans miR-238 stem-loop
UCUCCAUUGACUGUUUGGAUGUUCUCGGACGUUCAAAGCUACAUCCAACAAAUUGGUAGC
UUUGUACUCCGAUGCCAUUCAGAUAGUUAUGAGCCAUG
>cel-mir-239a MI0000314 Caenorhabditis elegans miR-239a stem-loop
UACACGUUUGCAAUUUUUGUACUACACAUAGGUACUGGACAAUUUUCAAAAUAUAUCCAG
UGUCUAGUCUAGUGCAAACAUUGCUCGGUGUUGUUUGA
>cel-mir-239b MI0000315 Caenorhabditis elegans miR-239b stem-loop
GCGACAGAUGCAAUUUUUGUACUACACAAAAGUACUGGUCAUUUAAGUUGAGGCUCAGCA
CUUUUGUGGUGUGCAAAAAUGGCAAGUUGCUUUUAUCU
>cel-mir-240 MI0000316 Caenorhabditis elegans miR-240 stem-loop
UUGUUAGAAACUUUUUCAAAUCGAGGAUUUUGAGACUAGAAUGCUUGAAUUGUACUAGCA
UACUGGCCCCCAAAUCUUCGCUUAGAAAUACAGUUCA
>cel-mir-241 MI0000317 Caenorhabditis elegans miR-241 stem-loop
CGGGGGUGUCAAAGUUGAGGUAGGUGCGAGAAAUGACGGCAUCCAUAUAGUAAUCGUUCA
UUGUCUCUCAGCUGCUUCAUCUGUGACAUGGCUACG
>cel-mir-244 MI0000320 Caenorhabditis elegans miR-244 stem-loop
CUCCAUAUCUCAAUCUCUUUGGUUGUACAAAGUGGUAUGGCUCAUCGAAUAAGCACAUAC
UGCUUUUCAGCUAAAGGAAUUGAGAUUUUGUAGGCUUUU
>cel-mir-245 MI0000321 Caenorhabditis elegans miR-245 stem-loop
CUGAAUUCAAUGUUGGAGAGCUAUUUGCAAGGUACCUAAUUGUUUGAUUAUUGAUUCUCA
AUUGGUCCCCUCCAAGUAGCUCUAUUGCAUUGUUUGC
>cel-mir-246 MI0000322 Caenorhabditis elegans miR-246 stem-loop
AUCUGAAUUAUAAAACAUCGCCUAACCGUUGUCAUGUAAUAUUUCCCAGAGAAAAUGAUA
UUACAUGUUUCGGGUAGGAGCUGUUCAAACUUUGGAC
>cel-mir-247 MI0000323 Caenorhabditis elegans miR-247 stem-loop
AUUACCAGCUAUUUUCCAAGUAGAGAAAAGUUUCUAAUUACCCAUCAUGCACAAAUGUGG
UGACUAGAGCCUAUUCUCUUCUUGGAAAAGUGGCGACU
>cel-mir-250 MI0000326 Caenorhabditis elegans miR-250 stem-loop
AGGGUCUUCGGACCACGCCUUCAGUUGCCUCGUGAUCCGCCAAACACAAUAAAUGGACGA
AUCACAGUCAACUGUUGGCAUGGUGCUCGUACCCAUUUU
>cel-mir-253 MI0000329 Caenorhabditis elegans miR-253 stem-loop
GAAUUGUUCCGAUCGCCGCUCUUUUCACACACCUCACUAACACUGACCACCGAUGCAUAG
AUGUUAGUAGGCGUUGUGGGAAGGGCGGCGACAGUGAACGUCGUUUC
>cel-mir-255 MI0000331 Caenorhabditis elegans miR-255 stem-loop
CAGUGGUUCGACUAAAUUUUGGAGGUAAGAAAUCUUUGUAGUUCUCCGUAUUGUGACGUG
AAAACUGAAGAGAUUUUUUACAGACUUCACAAAUUUGAAAUAUAUUCCUG
>cel-mir-259 MI0000336 Caenorhabditis elegans miR-259 stem-loop
UCAGUCAUUGAAACGAGUAAAUCUCAUCCUAAUCUGGUAGCAUCUUUCGAACCUUGCCAC
CGAUUUGGCAUGGGAUUGACUUGUUAAAUAGUGACUUUUUU
>hsa-mir-200b MI0000342 Homo sapiens miR-200b stem-loop
CCAGCUCGGGCAGCCGUGGCCAUCUUACUGGGCAGCAUUGGAUGGAGUCAGGUCUCUAAU
ACUGCCUGGUAAUGAUGACGGCGGAGCCCUGCACG
>dme-mir-263a MI0000343 Drosophila melanogaster miR-263a stem-loop
UAGAUCUCGGCACAGUUAAUGGCACUGGAAGAAUUCACGGGGUAAUUUUUAUACAACCCG
UGAUCUCUUAGUGGCAUCUAUGGUGCGAGAAUAA
>dme-mir-184 MI0000354 Drosophila melanogaster miR-184 stem-loop
GGUUGGCCGGUGCAUUCGUACCCUUAUCAUUCUCUCGCCCCGUGUGCACUUAAAGACAAC
UGGACGGAGAACUGAUAAGGGCUCGUAUCACCAAUUCAUC
>dme-mir-274 MI0000355 Drosophila melanogaster miR-274 stem-loop
UCCUGUGUUGCAGUUUCGUUUUGUGACCGACACUAACGGGUAAUUGUUUGGCCGCCAGGA
UUACUCGUUUUUGCGAUCACAAAUUAUGAAAUUGCAGCAA
>dme-mir-275 MI0000356 Drosophila melanogaster miR-275 stem-loop
UGUAAAGUCUCCUACCUUGCGCGCUAAUCAGUGACCGGGGCUGGUUUUUUAUAUACAGUC
AGGUACCUGAAGUAGCGCGCGUGGUGGCAGACAUAUAU
>dme-mir-92a MI0000357 Drosophila melanogaster miR-92a stem-loop
AAUAUGAAUUUCCCGUAGGACGGGAAGGUGUCAACGUUUUGCAUUUCGAAUAAACAUUGC
ACUUGUCCCGGCCUAUGGGCGGUUUGUAAUAAACA
>dme-mir-219 MI0000358 Drosophila melanogaster miR-219 stem-loop
UAAUUCGAUUUUUAGCUAUGAUUGUCCAAACGCAAUUCUUGUUGAUAUUCAAUAUUCAAG
GGUUGCGACUGGGCAUCGCGGCUCGAAAUAAGAAUACAAC
>dme-mir-276a MI0000359 Drosophila melanogaster miR-276a stem-loop
CCUGGUUUUUGCCAUCAGCGAGGUAUAGAGUUCCUACGUUCAUUAUAAACUCGUAGGAAC
UUCAUACCGUGCUCUUGGAAGACCAAAAAACAACCAAG
>dme-mir-277 MI0000360 Drosophila melanogaster miR-277 stem-loop
UUGAAGGUUUUGGGCUGCGUGUCAGGAGUGCAUUUGCACUGAAACUAUCUGAAGCAUGUA
AAUGCACUAUCUGGUACGACAUUCCAGAACGUACAAUCUU
>dme-mir-278 MI0000361 Drosophila melanogaster miR-278 stem-loop
GUAAUGGUACGGUGCGACCGGAUGAUGGUUCACAACGACCGUGUCAUUUAAACGGGUCGG
UGGGACUUUCGUCCGUUUGUAACGCCAUUUGUCAACGA
>dme-mir-133 MI0000362 Drosophila melanogaster miR-133 stem-loop
ACCUGCAACACUGUGUGUAGCUGGUUGACAUCGGGUCAGAUCUGUUUUUCAAGCAUUUGG
UCCCCUUCAACCAGCUGUAGCCAGUGGUUGAUGACAAC
>dme-mir-279 MI0000363 Drosophila melanogaster miR-279 stem-loop
GGAAUUCAUACUACUGUUUUUAGUGGGUGGGGGUCCAGUGUUUCACAUUGAUUUUCUUAG
UAUUUGUGACUAGAUCCACACUCAUUAAUAACGGUAGUUC
>dme-mir-33 MI0000364 Drosophila melanogaster miR-33 stem-loop
CUCUUCCUCUGGAGAUGACACGAAGGUGCAUUGUAGUCGCAUUGUCUGUCCCAAUUGCUU
CAGGCAAUACAACUUCAGUGCAAGCUCUGUGCAUUUCAC
>dme-mir-281-1 MI0000366 Drosophila melanogaster miR-281-1 stem-loop
CGAAUAAGUGAAUAAAGAGAGCUGUCCGUCGACAGUCCAGAAACUAUUUAAUAUCACUGU
CAUGGAAUUGCUCUCUUUGUAUAAUAUUCG
>dme-mir-282 MI0000367 Drosophila melanogaster miR-282 stem-loop
AGUUUCCUUCUAAAUCUAGCCUCUACUAGGCUUUGUCUGUGCAUUCGAAAGCCGAUCAGA
CAUAGCCUAUAAGAGGUUAGGUGUACCAAGGCGAACA
>dme-mir-283 MI0000368 Drosophila melanogaster miR-283 stem-loop
CUCACACGAUUCUCAAAGGUAAAUAUCAGCUGGUAAUUCUGGGAGCUAAGCCUAAAUAUG
AAACACUCGGAAUUUCAGUUGGUAUCGACUUUUUUGAAUU
>dme-mir-281-2 MI0000370 Drosophila melanogaster miR-281-2 stem-loop
CGAAUUGUGAAAUGAAGAGAGCUAUCCGUCGACAGUCAAGUUAAGACCGAUUGUAAUACU
GUCAUGGAAUUGCUCUCUUUGUAUAACAUUCG
>dme-mir-34 MI0000371 Drosophila melanogaster miR-34 stem-loop
AAUUGGCUAUGCGCUUUGGCAGUGUGGUUAGCUGGUUGUGUAGCCAAUUAUUGCCGUUGA
CAAUUCACAGCCACUAUCUUCACUGCCGCCGCGACAAGC
>dme-mir-124 MI0000373 Drosophila melanogaster miR-124 stem-loop
UCAUUUGGUACGUUUUUCUCCUGGUAUCCACUGUAGGCCUAUAUGUAUUUCCACCAUAAG
GCACGCGGUGAAUGCCAAGAGCGAACGCAGUUCUACAAAU
>dme-mir-79 MI0000374 Drosophila melanogaster miR-79 stem-loop
UGAAGCUGACUUGCCAUUGCUUUGGCGCUUUAGCUGUAUGAUAGAUUUAAACUACUUCAU
AAAGCUAGAUUACCAAAGCAUUGGCUUCUGCAGGUCA
>dme-mir-276b MI0000375 Drosophila melanogaster miR-276b stem-loop
AAAACCGAAGUCUUUUUACCAUCAGCGAGGUAUAGAGUUCCUACGUUCCUAUAUUCAGUC
GUAGGAACUUAAUACCGUGCUCUUGGAGGACUGUCGACC
>dme-mir-210 MI0000376 Drosophila melanogaster miR-210 stem-loop
AAAGGUGCUUAUUGCAGCUGCUGGCCACUGCACAAGAUUAGACUUAAGACUCUUGUGCGU
GUGACAGCGGCUAUUGUAAGAGGCCAUAGAAGCAACAGCC
>dme-mir-285 MI0000377 Drosophila melanogaster miR-285 stem-loop
UCGAAUCGAAGAACUGAGAUCGAUUGGUGCAUAGAUAUCAGGAGAACCCACUCAAUUUAA
CUCUAGCACCAUUCGAAAUCAGUGCUUUUGAUAAGAAAC
>dme-mir-100 MI0000378 Drosophila melanogaster miR-100 stem-loop
CCAUUAACAGAAACCCGUAAAUCCGAACUUGUGCUGUUUUAUAUCUGUUACAAGACCGGC
AUUAUGGGAGUCUGUCAAUGCAAACAACUGGUUUUUGGCA
>dme-mir-92b MI0000379 Drosophila melanogaster miR-92b stem-loop
UAAAACGUCACCUGAUGUAGGCCGUGCCCAGUGCUUAUUUGUUGCAUUUUCGAAAUACAA
AUUGCACUAGUCCCGGCCUGCAAUGAGUGUCGCAGUCGAC
>dme-mir-286 MI0000380 Drosophila melanogaster miR-286 stem-loop
UUAAAAUUGAAUGGCGAAUGUCGGUAUGGUCUCUUUUUCAAAGAAAGGUUUCGAUUAAGC
GAAGUGACUAGACCGAACACUCGUGCUAUAAUUUUAAAAU
>dme-mir-263b MI0000383 Drosophila melanogaster miR-263b stem-loop
UUGCUGACUUUGAGUCUUGGCACUGGGAGAAUUCACAGUUGACUUUAUUAUUCUGUGGUU
CUGCGGGUGCCAAAACUUAAAAACCGGCUU
>dme-bantam MI0000387 Drosophila melanogaster bantam stem-loop
AUUUGACUACGAAACCGGUUUUCGAUUUGGUUUGACUGUUUUUCAUACAAGUGAGAUCAU
UUUGAAAGCUGAUUUUGUCAA
>mmu-mir-290a MI0000388 Mus musculus miR-290a stem-loop
CUCAUCUUGCGGUACUCAAACUAUGGGGGCACUUUUUUUUUUCUUUAAAAAGUGCCGCCU
AGUUUUAAGCCCCGCCGGUUGAG
>mmu-mir-291a MI0000389 Mus musculus miR-291a stem-loop
CCUAUGUAGCGGCCAUCAAAGUGGAGGCCCUCUCUUGAGCCUGAAUGAGAAAGUGCUUCC
ACUUUGUGUGCCACUGCAUGGG
>mmu-mir-293 MI0000391 Mus musculus miR-293 stem-loop
UUCAAUCUGUGGUACUCAAACUGUGUGACAUUUUGUUCUUUGUAAGAAGUGCCGCAGAGU
UUGUAGUGUUGCCGAUUGAG
>mmu-mir-294 MI0000392 Mus musculus miR-294 stem-loop
UUCCAUAUAGCCAUACUCAAAAUGGAGGCCCUAUCUAAGCUUUUAAGUGGAAAGUGCUUC
CCUUUUGUGUGUUGCCAUGUGGAG
>mmu-mir-295 MI0000393 Mus musculus miR-295 stem-loop
GGUGAGACUCAAAUGUGGGGCACACUUCUGGACUGUACAUAGAAAGUGCUACUACUUUUG
AGUCUCUCC
>mmu-mir-296 MI0000394 Mus musculus miR-296 stem-loop
GGGCCUUUCUGGAGGGCCCCCCCUCAAUCCUGUUGUGCUCGCUUCAGAGGGUUGGGUGGA
GGCUCUCCUGAAGGUGUCC
>mmu-mir-299a MI0000399 Mus musculus miR-299 stem-loop
AAGAAAUGGUUUACCGUCCCACAUACAUUUUGAGUAUGUAUGUGGGACGGUAAACCGCUU
CUU
>mmu-mir-301a MI0000401 Mus musculus miR-301a stem-loop
CCUGCUAACGGCUGCUCUGACUUUAUUGCACUACUGUACUUUACAGCGAGCAGUGCAAUA
GUAUUGUCAAAGCAUCCGCGAGCAGG
>mmu-mir-302a MI0000402 Mus musculus miR-302a stem-loop
CCACCACUUAAACGUGGUUGUACUUGCUUUAGACCUAAGAAAGUAAGUGCUUCCAUGUUU
UGGUGAUGG
>mmu-mir-34c MI0000403 Mus musculus miR-34c stem-loop
AGUCUAGUUACUAGGCAGUGUAGUUAGCUGAUUGCUAAUAGUACCAAUCACUAACCACAC
AGCCAGGUAAAAAGACU
>mmu-mir-34b MI0000404 Mus musculus miR-34b stem-loop
GUGCUCGGUUUGUAGGCAGUGUAAUUAGCUGAUUGUAGUGCGGUGCUGACAAUCACUAAC
UCCACUGCCAUCAAAACAAGGCAC
>mmu-let-7d MI0000405 Mus musculus let-7d stem-loop
AAUGGGUUCCUAGGAAGAGGUAGUAGGUUGCAUAGUUUUAGGGCAGAGAUUUUGCCCACA
AGGAGUUAACUAUACGACCUGCUGCCUUUCUUAGGGCCUUAUU
>mmu-mir-106a MI0000406 Mus musculus miR-106a stem-loop
AUGUCAAAGUGCUAACAGUGCAGGUAGCUUUUUGAGUUCUACUGCAGUGCCAGCACUUCU
UACAU
>mmu-mir-106b MI0000407 Mus musculus miR-106b stem-loop
CCUGCUGGGACUAAAGUGCUGACAGUGCAGAUAGUGGUCCUCUCUGUGCUACCGCACUGU
GGGUACUUGCUGCUCCAGCAGG
>mmu-mir-130b MI0000408 Mus musculus miR-130b stem-loop
GGCUUGUUGGACACUCUUUCCCUGUUGCACUACUGUGGGCCUCUGGGAAGCAGUGCAAUG
AUGAAAGGGCAUCUGUCGGGCC
>dme-mir-303 MI0000409 Drosophila melanogaster miR-303 stem-loop
UCUUGGUUUAGGUUUCACAGGAAACUGGUUUAAUAACGAAAACUAGUUUCCUCUAAAAUC
CUAAUCAAGA
>dme-mir-31b MI0000410 Drosophila melanogaster miR-31b stem-loop
CAAAUAAUGAAUUUGGCAAGAUGUCGGAAUAGCUGAGAGCACAGCGGAUCGAACAUUUUA
UCGUCCGAAAAAAUGUGAUUAUUUUUGAAAAGCGGCUAUGCCUCAUCUAGUCAAUUGCAU
UACUUUG
>dme-mir-304 MI0000411 Drosophila melanogaster miR-304 stem-loop
GCAGCAUUGAAUAAUCUCAAUUUGUAAAUGUGAGCGGUUUAAGCCAUUUGACGCACUCAC
UUUGCAAUUGGAGAUUGCUCGAGACUGC
>dme-mir-305 MI0000412 Drosophila melanogaster miR-305 stem-loop
CAUGUCUAUUGUACUUCAUCAGGUGCUCUGGUGUGUCUCGUAACCCGGCACAUGUUGAAG
UACACUCAAUAUG
>dme-mir-9c MI0000413 Drosophila melanogaster miR-9c stem-loop
AUUUUUGCUGUUUCUUUGGUAUUCUAGCUGUAGAUUGUUUCACGCACAUUGUAUAUCAUC
UAAAGCUUUUAUACCAAAGCUCCAGCUUAAAU
>dme-mir-306 MI0000414 Drosophila melanogaster miR-306 stem-loop
GUCCACUCGAUGGCUCAGGUACUUAGUGACUCUCAAUGCUUUUGACAUUUUGGGGGUCAC
UCUGUGCCUGUGCUGCCAGUGGGAC
>dme-mir-9b MI0000415 Drosophila melanogaster miR-9b stem-loop
UGCAUAUUAUUUGCUCUUUGGUGAUUUUAGCUGUAUGGUGUUUAUGUAUAUUCCAUAGAG
CUUUAUUACCAAAAACCAAAUGGUUUCUGCA
>dme-let-7 MI0000416 Drosophila melanogaster let-7 stem-loop
UCUGGCAAAUUGAGGUAGUAGGUUGUAUAGUAGUAAUUACACAUCAUACUAUACAAUGUG
CUAGCUUUCUUUGCUUGA
>dme-mir-125 MI0000417 Drosophila melanogaster miR-125 stem-loop
GACAUGUGCAAAUGUUUGUAUGGCUGAUUCCCUGAGACCCUAACUUGUGACUUUUAAUAC
CAGUUUCACAAGUUUUGAUCUCCGGUAUUGGACGCAAACUUGCUGAUGUU
>dme-mir-308 MI0000419 Drosophila melanogaster miR-308 stem-loop
CUCGCAGUAUAUUUUUGUGUUUUGUUUCGUUUUGCAAUCCAAAUCACAGGAUUAUACUGU
GAG
>dme-mir-31a MI0000420 Drosophila melanogaster miR-31a stem-loop
UCCGUUGGUAAAUUGGCAAGAUGUCGGCAUAGCUGACGUUGAAAAGCGAUUUUGAAGAGC
GCUAUGCUGCAUCUAGUCAGUUGUUCAAUGGA
>dme-mir-309 MI0000421 Drosophila melanogaster miR-309 stem-loop
AUUAUACGACAAACCUUGUUCGGUUUUGCCAAUUUCCAAGCCAGCACUGGGUAAAGUUUG
UCCUAUAAU
>dme-mir-310 MI0000422 Drosophila melanogaster miR-310 stem-loop
AACAUAAACAUUUGCAGGGCGGGUCGUGUGUCAGUGUAUUUAUAUCUUAGCUAUAUUGCA
CACUUCCCGGCCUUUAAAUGUCCAAUGUU
>dme-mir-311 MI0000423 Drosophila melanogaster miR-311 stem-loop
UCUAGAUCAUUUUUCGGACGGUAUAUGGGUUAAUAUUUCAUUUGUCGAAUAUAUUGCACA
UUCACCGGCCUGAAAAUAUCAAGA
>dme-mir-312 MI0000424 Drosophila melanogaster miR-312 stem-loop
GAUUUGGUUCGUCACAAGGGCAAUUCUGCAUUUUUUAACUAGUAUUGCACUUGAGACGGC
CUGAUU
>dme-mir-313 MI0000425 Drosophila melanogaster miR-313 stem-loop
AUUUUCUGCUGCGGAUGGGGGCAGUACUGUUUUUUUAACAUUGAGUAUUGCACUUUUCAC
AGCCCGAAAAU
>dme-mir-314 MI0000426 Drosophila melanogaster miR-314 stem-loop
UCGUAACUUGUGUGGCUUCGAACUUACCUAGUUGAGGAAAACUCCCAUGUCGGAUUUUGU
UACCUCUGGUAUUCGAGCCAAUAAGUUCGG
>dme-mir-315 MI0000427 Drosophila melanogaster miR-315 stem-loop
CACUUAUAUAAUUUUGAUUGUUGCUCAGAAAGCCCUCAUUGUUUACCAGUUGGCUUUCGA
GCAAUAAUUGAAACCAGAUAAGUG
>dme-mir-316 MI0000428 Drosophila melanogaster miR-316 stem-loop
AAAUUCUAGUCGAUUUGUCUUUUUCCGCUUACUGGCGUUUCAAUUCCACAACGACAGGAA
AGGGAAAAAGGCGUAUUUACUAUGAGUUU
>dme-mir-317 MI0000429 Drosophila melanogaster miR-317 stem-loop
AUGCAACUGCCAUUGGGAUACACCCUGUGCUCGCUUUGAAUGAAAUGCAAGCAAGUGAAC
ACAGCUGGUGGUAUCCAGUGGCCGUUUGGCAU
>dme-mir-318 MI0000430 Drosophila melanogaster miR-318 stem-loop
UUUAUGGGAUACACACAGUUCAGUUUUGUCACACUUCAAGCAUCACUGGGCUUUGUUUAU
CUCAUGAG
>dme-mir-2c MI0000431 Drosophila melanogaster miR-2c stem-loop
UCGUAUCUUACUUUCAAUGUCAUCAAAAAGGGCUGAAGAAAGAUAUUUCUGCAUUUGAAU
CGUAUCACAGCCAGCUUUGAUGGGCAUUGCAAUGAGCAGCGA
>dme-mir-iab-4 MI0000432 Drosophila melanogaster miR-iab-4 stem-loop
UCGUAAACGUAUACUGAAUGUAUCCUGAGUGUAUCCUAUCCGGUAUACCUUCAGUAUACG
UAACACGA
>hsa-let-7g MI0000433 Homo sapiens let-7g stem-loop
AGGCUGAGGUAGUAGUUUGUACAGUUUGAGGGUCUAUGAUACCACCCGGUACAGGAGAUA
ACUGUACAGGCCACUGCCUUGCCA
>hsa-mir-15b MI0000438 Homo sapiens miR-15b stem-loop
UUGAGGCCUUAAAGUACUGUAGCAGCACAUCAUGGUUUACAUGCUACAGUCAAGAUGCGA
AUCAUUAUUUGCUGCUCUAGAAAUUUAAGGAAAUUCAU
>hsa-mir-27b MI0000440 Homo sapiens miR-27b stem-loop
ACCUCUCUAACAAGGUGCAGAGCUUAGCUGAUUGGUGAACAGUGAUUGGUUUCCGCUUUG
UUCACAGUGGCUAAGUUCUGCACCUGAAGAGAAGGUG
>hsa-mir-30b MI0000441 Homo sapiens miR-30b stem-loop
ACCAAGUUUCAGUUCAUGUAAACAUCCUACACUCAGCUGUAAUACAUGGAUUGGCUGGGA
GGUGGAUGUUUACUUCAGCUGACUUGGA
>hsa-mir-125b-1 MI0000446 Homo sapiens miR-125b-1 stem-loop
UGCGCUCCUCUCAGUCCCUGAGACCCUAACUUGUGAUGUUUACCGUUUAAAUCCACGGGU
UAGGCUCUUGGGAGCUGCGAGUCGUGCU
>hsa-mir-128-1 MI0000447 Homo sapiens miR-128-1 stem-loop
UGAGCUGUUGGAUUCGGGGCCGUAGCACUGUCUGAGAGGUUUACAUUUCUCACAGUGAAC
CGGUCUCUUUUUCAGCUGCUUC
>hsa-mir-132 MI0000449 Homo sapiens miR-132 stem-loop
CCGCCCCCGCGUCUCCAGGGCAACCGUGGCUUUCGAUUGUUACUGUGGGAACUGGAGGUA
ACAGUCUACAGCCAUGGUCGCCCCGCAGCACGCCCACGCGC
>hsa-mir-133a-1 MI0000450 Homo sapiens miR-133a-1 stem-loop
ACAAUGCUUUGCUAGAGCUGGUAAAAUGGAACCAAAUCGCCUCUUCAAUGGAUUUGGUCC
CCUUCAACCAGCUGUAGCUAUGCAUUGA
>hsa-mir-133a-2 MI0000451 Homo sapiens miR-133a-2 stem-loop
GGGAGCCAAAUGCUUUGCUAGAGCUGGUAAAAUGGAACCAAAUCGACUGUCCAAUGGAUU
UGGUCCCCUUCAACCAGCUGUAGCUGUGCAUUGAUGGCGCCG
>hsa-mir-135a-1 MI0000452 Homo sapiens miR-135a-1 stem-loop
AGGCCUCGCUGUUCUCUAUGGCUUUUUAUUCCUAUGUGAUUCUACUGCUCACUCAUAUAG
GGAUUGGAGCCGUGGCGCACGGCGGGGACA
>hsa-mir-140 MI0000456 Homo sapiens miR-140 stem-loop
UGUGUCUCUCUCUGUGUCCUGCCAGUGGUUUUACCCUAUGGUAGGUUACGUCAUGCUGUU
CUACCACAGGGUAGAACCACGGACAGGAUACCGGGGCACC
>hsa-mir-141 MI0000457 Homo sapiens miR-141 stem-loop
CGGCCGGCCCUGGGUCCAUCUUCCAGUACAGUGUUGGAUGGUCUAAUUGUGAAGCUCCUA
ACACUGUCUGGUAAAGAUGGCUCCCGGGUGGGUUC
>hsa-mir-143 MI0000459 Homo sapiens miR-143 stem-loop
GCGCAGCGCCCUGUCUCCCAGCCUGAGGUGCAGUGCUGCAUCUCUGGUCAGUUGGGAGUC
UGAGAUGAAGCACUGUAGCUCAGGAAGAGAGAAGUUGUUCUGCAGC
>hsa-mir-144 MI0000460 Homo sapiens miR-144 stem-loop
UGGGGCCCUGGCUGGGAUAUCAUCAUAUACUGUAAGUUUGCGAUGAGACACUACAGUAUA
GAUGAUGUACUAGUCCGGGCACCCCC
>hsa-mir-152 MI0000462 Homo sapiens miR-152 stem-loop
UGUCCCCCCCGGCCCAGGUUCUGUGAUACACUCCGACUCGGGCUCUGGAGCAGUCAGUGC
AUGACAGAACUUGGGCCCGGAAGGACC
>hsa-mir-191 MI0000465 Homo sapiens miR-191 stem-loop
CGGCUGGACAGCGGGCAACGGAAUCCCAAAAGCAGCUGUUGUCUCCAGAGCAUUCCAGCU
GCGCUUGGAUUUCGUCCCCUGCUCUCCUGCCU
>hsa-mir-9-1 MI0000466 Homo sapiens miR-9-1 stem-loop
CGGGGUUGGUUGUUAUCUUUGGUUAUCUAGCUGUAUGAGUGGUGUGGAGUCUUCAUAAAG
CUAGAUAACCGAAAGUAAAAAUAACCCCA
>hsa-mir-9-2 MI0000467 Homo sapiens miR-9-2 stem-loop
GGAAGCGAGUUGUUAUCUUUGGUUAUCUAGCUGUAUGAGUGUAUUGGUCUUCAUAAAGCU
AGAUAACCGAAAGUAAAAACUCCUUCA
>hsa-mir-9-3 MI0000468 Homo sapiens miR-9-3 stem-loop
GGAGGCCCGUUUCUCUCUUUGGUUAUCUAGCUGUAUGAGUGCCACAGAGCCGUCAUAAAG
CUAGAUAACCGAAAGUAGAAAUGAUUCUCA
>hsa-mir-125a MI0000469 Homo sapiens miR-125a stem-loop
UGCCAGUCUCUAGGUCCCUGAGACCCUUUAACCUGUGAGGACAUCCAGGGUCACAGGUGA
GGUUCUUGGGAGCCUGGCGUCUGGCC
>hsa-mir-125b-2 MI0000470 Homo sapiens miR-125b-2 stem-loop
ACCAGACUUUUCCUAGUCCCUGAGACCCUAACUUGUGAGGUAUUUUAGUAACAUCACAAG
UCAGGCUCUUGGGACCUAGGCGGAGGGGA
>hsa-mir-126 MI0000471 Homo sapiens miR-126 stem-loop
CGCUGGCGACGGGACAUUAUUACUUUUGGUACGCGCUGUGACACUUCAAACUCGUACCGU
GAGUAAUAAUGCGCCGUCCACGGCA
>hsa-mir-129-2 MI0000473 Homo sapiens miR-129-2 stem-loop
UGCCCUUCGCGAAUCUUUUUGCGGUCUGGGCUUGCUGUACAUAACUCAAUAGCCGGAAGC
CCUUACCCCAAAAAGCAUUUGCGGAGGGCG
>hsa-mir-134 MI0000474 Homo sapiens miR-134 stem-loop
CAGGGUGUGUGACUGGUUGACCAGAGGGGCAUGCACUGUGUUCACCCUGUGGGCCACCUA
GUCACCAACCCUC
>hsa-mir-136 MI0000475 Homo sapiens miR-136 stem-loop
UGAGCCCUCGGAGGACUCCAUUUGUUUUGAUGAUGGAUUCUUAUGCUCCAUCAUCGUCUC
AAAUGAGUCUUCAGAGGGUUCU
>hsa-mir-138-1 MI0000476 Homo sapiens miR-138-1 stem-loop
CCCUGGCAUGGUGUGGUGGGGCAGCUGGUGUUGUGAAUCAGGCCGUUGCCAAUCAGAGAA
CGGCUACUUCACAACACCAGGGCCACACCACACUACAGG
>hsa-mir-146a MI0000477 Homo sapiens miR-146a stem-loop
CCGAUGUGUAUCCUCAGCUUUGAGAACUGAAUUCCAUGGGUUGUGUCAGUGUCAGACCUC
UGAAAUUCAGUUCUUCAGCUGGGAUAUCUCUGUCAUCGU
>hsa-mir-149 MI0000478 Homo sapiens miR-149 stem-loop
GCCGGCGCCCGAGCUCUGGCUCCGUGUCUUCACUCCCGUGCUUGUCCGAGGAGGGAGGGA
GGGACGGGGGCUGUGCUGGGGCAGCUGGA
>hsa-mir-150 MI0000479 Homo sapiens miR-150 stem-loop
CUCCCCAUGGCCCUGUCUCCCAACCCUUGUACCAGUGCUGGGCUCAGACCCUGGUACAGG
CCUGGGGGACAGGGACCUGGGGAC
>hsa-mir-154 MI0000480 Homo sapiens miR-154 stem-loop
GUGGUACUUGAAGAUAGGUUAUCCGUGUUGCCUUCGCUUUAUUUGUGACGAAUCAUACAC
GGUUGACCUAUUUUUCAGUACCAA
>hsa-mir-185 MI0000482 Homo sapiens miR-185 stem-loop
AGGGGGCGAGGGAUUGGAGAGAAAGGCAGUUCCUGAUGGUCCCCUCCCCAGGGGCUGGCU
UUCCUCUGGUCCUUCCCUCCCA
>hsa-mir-186 MI0000483 Homo sapiens miR-186 stem-loop
UGCUUGUAACUUUCCAAAGAAUUCUCCUUUUGGGCUUUCUGGUUUUAUUUUAAGCCCAAA
GGUGAAUUUUUUGGGAAGUUUGAGCU
>hsa-mir-188 MI0000484 Homo sapiens miR-188 stem-loop
UGCUCCCUCUCUCACAUCCCUUGCAUGGUGGAGGGUGAGCUUUCUGAAAACCCCUCCCAC
AUGCAGGGUUUGCAGGAUGGCGAGCC
>hsa-mir-190a MI0000486 Homo sapiens miR-190a stem-loop
UGCAGGCCUCUGUGUGAUAUGUUUGAUAUAUUAGGUUGUUAUUUAAUCCAACUAUAUAUC
AAACAUAUUCCUACAGUGUCUUGCC
>hsa-mir-193a MI0000487 Homo sapiens miR-193a stem-loop
CGAGGAUGGGAGCUGAGGGCUGGGUCUUUGCGGGCGAGAUGAGGGUGUCGGAUCAACUGG
CCUACAAAGUCCCAGUUCUCGGCCCCCG
>hsa-mir-195 MI0000489 Homo sapiens miR-195 stem-loop
AGCUUCCCUGGCUCUAGCAGCACAGAAAUAUUGGCACAGGGAAGCGAGUCUGCCAAUAUU
GGCUGUGCUGCUCCAGGCAGGGUGGUG
>cbr-mir-42 MI0000495 Caenorhabditis briggsae miR-42 stem-loop
UAACCCUUGUCGGACCUUUGUGGGUGUUCGCCUUUUCGGUGAAGUUACUGAAUGCUUCUU
CACCGGGUUAACAUCUACAGAGGUCCUAAAGGGUUC
>ath-MIR319b MI0000545 Arabidopsis thaliana miR319b stem-loop
AGAGAGCUUUCUUCGGUCCACUCAUGGAGUAAUAUGUGAGAUUUAAUUGACUCUCGACUC
AUUCAUCCAAAUACCAAAUGAAAGAAUUUGUUCUCAUAUGGUAAAUGAAUGAAUGAUGCG
AGAGACAAAUUGAGUCUUCACUUCUCUAUGCUUGGACUGAAGGGAGCUCCCU
>mmu-mir-30c-1 MI0000547 Mus musculus miR-30c-1 stem-loop
ACCAUGUUGUAGUGUGUGUAAACAUCCUACACUCUCAGCUGUGAGCUCAAGGUGGCUGGG
AGAGGGUUGUUUACUCCUUCUGCCAUGGA
>mmu-mir-30c-2 MI0000548 Mus musculus miR-30c-2 stem-loop
GAGUGACAGAUAUUGUAAACAUCCUACACUCUCAGCUGUGAAAAGUAAGAAAGCUGGGAG
AAGGCUGUUUACUCUCUCUGCCUU
>mmu-mir-30d MI0000549 Mus musculus miR-30d stem-loop
AAGUCUGUGUCUGUAAACAUCCCCGACUGGAAGCUGUAAGCCACAGCCAAGCUUUCAGUC
AGAUGUUUGCUGCUACUGGCUC
>mmu-mir-148a MI0000550 Mus musculus miR-148a stem-loop
AGCCAGUUUGGUCUUUUGAGACAAAGUUCUGAGACACUCCGACUCUGAGUAUGAUAGAAG
UCAGUGCACUACAGAACUUUGUCUCUAGAGGCUGUGGUC
>mmu-mir-192 MI0000551 Mus musculus miR-192 stem-loop
CGUGCACAGGGCUCUGACCUAUGAAUUGACAGCCAGUACUCUUUUCUCUCCUCUGGCUGC
CAAUUCCAUAGGUCACAGGUAUGUUCACC
>mmu-mir-196a-1 MI0000552 Mus musculus miR-196a-1 stem-loop
UGAGCCGGGACUGUUGAGUGAAGUAGGUAGUUUCAUGUUGUUGGGCCUGGCUUUCUGAAC
ACAACGACAUCAAACCACCUGAUUCAUGGCAGUUACUGCUUC
>mmu-mir-196a-2 MI0000553 Mus musculus miR-196a-2 stem-loop
AGCUGAUCUGUGGCUUAGGUAGUUUCAUGUUGUUGGGAUUGAGUUUUGAACUCGGCAACA
AGAAACUGCCUGAGUUACAUCAGUC
>mmu-mir-200a MI0000554 Mus musculus miR-200a stem-loop
CUGGGCCUCUGUGGGCAUCUUACCGGACAGUGCUGGAUUUCUUGGCUUGACUCUAACACU
GUCUGGUAACGAUGUUCAAAGGUGACCCAC
>mmu-mir-208a MI0000555 Mus musculus miR-208a stem-loop
UUCCUUUGACGGGUGAGCUUUUGGCCCGGGUUAUACCUGACACUCACGUAUAAGACGAGC
AAAAAGCUUGUUGGUCAGAGGAG
>mmu-let-7a-1 MI0000556 Mus musculus let-7a-1 stem-loop
UUCACUGUGGGAUGAGGUAGUAGGUUGUAUAGUUUUAGGGUCACACCCACCACUGGGAGA
UAACUAUACAAUCUACUGUCUUUCCUAAGGUGAU
>mmu-let-7a-2 MI0000557 Mus musculus let-7a-2 stem-loop
CUGCAUGUUCCCAGGUUGAGGUAGUAGGUUGUAUAGUUUAGAGUUACAUCAAGGGAGAUA
ACUGUACAGCCUCCUAGCUUUCCUUGGGACUUGCAC
>mmu-let-7b MI0000558 Mus musculus let-7b stem-loop
GCAGGGUGAGGUAGUAGGUUGUGUGGUUUCAGGGCAGUGAUGUUGCCCCUCCGAAGAUAA
CUAUACAACCUACUGCCUUCCCUGA
>mmu-let-7c-1 MI0000559 Mus musculus let-7c-1 stem-loop
UGUGUGCAUCCGGGUUGAGGUAGUAGGUUGUAUGGUUUAGAGUUACACCCUGGGAGUUAA
CUGUACAACCUUCUAGCUUUCCUUGGAGCACACU
>mmu-let-7c-2 MI0000560 Mus musculus let-7c-2 stem-loop
ACGGCCUUUGGGGUGAGGUAGUAGGUUGUAUGGUUUUGGGCUCUGCCCCGCUCUGCGGUA
ACUAUACAAUCUACUGUCUUUCCUGAAGUGGCCGC
>mmu-let-7e MI0000561 Mus musculus let-7e stem-loop
CGCGCCCCCCGGGCUGAGGUAGGAGGUUGUAUAGUUGAGGAAGACACCCGAGGAGAUCAC
UAUACGGCCUCCUAGCUUUCCCCAGGCUGCGCC
>mmu-let-7f-1 MI0000562 Mus musculus let-7f-1 stem-loop
AUCAGAGUGAGGUAGUAGAUUGUAUAGUUGUGGGGUAGUGAUUUUACCCUGUUUAGGAGA
UAACUAUACAAUCUAUUGCCUUCCCUGAG
>mmu-let-7f-2 MI0000563 Mus musculus let-7f-2 stem-loop
UGUGGGAUGAGGUAGUAGAUUGUAUAGUUUUAGGGUCAUACCCCAUCUUGGAGAUAACUA
UACAGUCUACUGUCUUUCCCACG
>mmu-mir-15a MI0000564 Mus musculus miR-15a stem-loop
CCCUUGGAGUAAAGUAGCAGCACAUAAUGGUUUGUGGAUGUUGAAAAGGUGCAGGCCAUA
CUGUGCUGCCUCAAAAUACAAGGA
>mmu-mir-16-1 MI0000565 Mus musculus miR-16-1 stem-loop
AUGUCAGCGGUGCCUUAGCAGCACGUAAAUAUUGGCGUUAAGAUUCUGAAAUUACCUCCA
GUAUUGACUGUGCUGCUGAAGUAAGGUUGGCAA
>mmu-mir-16-2 MI0000566 Mus musculus miR-16-2 stem-loop
CAUGCUUGUUCCACUCUAGCAGCACGUAAAUAUUGGCGUAGUGAAAUAAAUAUUAAACAC
CAAUAUUAUUGUGCUGCUUUAGUGUGACAGGGAUA
>mmu-mir-18a MI0000567 Mus musculus miR-18a stem-loop
UGCGUGCUUUUUGUUCUAAGGUGCAUCUAGUGCAGAUAGUGAAGUAGACUAGCAUCUACU
GCCCUAAGUGCUCCUUCUGGCAUAAGAAGUUAUGUC
>mmu-mir-20a MI0000568 Mus musculus miR-20a stem-loop
GUGUGAUGUGACAGCUUCUGUAGCACUAAAGUGCUUAUAGUGCAGGUAGUGUGUAGCCAU
CUACUGCAUUACGAGCACUUAAAGUACUGCCAGCUGUAGAACUCCAG
>mmu-mir-21a MI0000569 Mus musculus miR-21 stem-loop
UGUACCACCUUGUCGGAUAGCUUAUCAGACUGAUGUUGACUGUUGAAUCUCAUGGCAACA
GCAGUCGAUGGGCUGUCUGACAUUUUGGUAUC
>mmu-mir-22 MI0000570 Mus musculus miR-22 stem-loop
ACCUGGCUGAGCCGCAGUAGUUCUUCAGUGGCAAGCUUUAUGUCCUGACCCAGCUAAAGC
UGCCAGUUGAAGAACUGUUGCCCUCUGCCCCUGGC
>mmu-mir-23a MI0000571 Mus musculus miR-23a stem-loop
CGGACGGCUGGGGUUCCUGGGGAUGGGAUUUGAUGCCAGUCACAAAUCACAUUGCCAGGG
AUUUCCAACUGACCC
>mmu-mir-24-2 MI0000572 Mus musculus miR-24-2 stem-loop
GCCUCUCUCCGGGCUCCGCCUCCCGUGCCUACUGAGCUGAAACAGUUGAUUCCAGUGCAC
UGGCUCAGUUCAGCAGGAACAGGAGUCCAGCCCCCUAGGAGCUGGCA
>mmu-mir-26a-1 MI0000573 Mus musculus miR-26a-1 stem-loop
AAGGCCGUGGCCUCGUUCAAGUAAUCCAGGAUAGGCUGUGCAGGUCCCAAGGGGCCUAUU
CUUGGUUACUUGCACGGGGACGCGGGCCUG
>mmu-mir-26b MI0000575 Mus musculus miR-26b stem-loop
UGCCCGGGACCCAGUUCAAGUAAUUCAGGAUAGGUUGUGGUGCUGACCAGCCUGUUCUCC
AUUACUUGGCUCGGGGGCCGGUGCC
>mmu-mir-29a MI0000576 Mus musculus miR-29a stem-loop
ACCCCUUAGAGGAUGACUGAUUUCUUUUGGUGUUCAGAGUCAAUAGAAUUUUCUAGCACC
AUCUGAAAUCGGUUAUAAUGAUUGGGGA
>mmu-mir-27a MI0000578 Mus musculus miR-27a stem-loop
UGGCCUGAGGAGCAGGGCUUAGCUGCUUGUGAGCAAGGUCCACAGCAAAGUCGUGUUCAC
AGUGGCUAAGUUCCGCCCCCUGGACCC
>mmu-mir-31 MI0000579 Mus musculus miR-31 stem-loop
UGCUCCUGUAACUCGGAACUGGAGAGGAGGCAAGAUGCUGGCAUAGCUGUUGAACUGAGA
ACCUGCUAUGCCAACAUAUUGCCAUCUUUCCUGUCUGACAGCAGCU
>mmu-mir-92a-2 MI0000580 Mus musculus miR-92a-2 stem-loop
UGCCCAUUCAUCCACAGGUGGGGAUUGGUGGCAUUACUUGUGUUAGAUAUAAAGUAUUGC
ACUUGUCCCGGCCUGAGGAAGAAAGAGGGUU
>mmu-mir-93 MI0000581 Mus musculus miR-93 stem-loop
AGUCAUGGGGGCUCCAAAGUGCUGUUCGUGCAGGUAGUGUAAUUACCUGACCUACUGCUG
AGCUAGCACUUCCCGAGCCCCCAGGACA
>mmu-mir-96 MI0000583 Mus musculus miR-96 stem-loop
CCAGUACCAUCUGCUUGGCCGAUUUUGGCACUAGCACAUUUUUGCUUGUGUCUCUCCGCU
GUGAGCAAUCAUGUGUAGUGCCAAUAUGGGAAAAGCGGGCUGCUGC
>mmu-mir-34a MI0000584 Mus musculus miR-34a stem-loop
CCAGCUGUGAGUAAUUCUUUGGCAGUGUCUUAGCUGGUUGUUGUGAGUAUUAGCUAAGGA
AGCAAUCAGCAAGUAUACUGCCCUAGAAGUGCUGCACAUUGU
>mmu-mir-129-2 MI0000585 Mus musculus miR-129-2 stem-loop
UGCCUUUCGCGAAUCUUUUUGCGGUCUGGGCUUGCUGUACAUAACUCAAUAGCCGGAAGC
CCUUACCCCAAAAAGCAUUCGCGGAGGGCG
>mmu-mir-98 MI0000586 Mus musculus miR-98 stem-loop
CUGCACAUGCUGGGGUGAGGUAGUAAGUUGUAUUGUUGUGGGGUAGGGAUUUUAGGCCCC
AGUAAGAAGAUAACUAUACAACUUACUACUUUCCUUGGUGUGUGGCAU
>mmu-mir-103-1 MI0000587 Mus musculus miR-103-1 stem-loop
UUCUUACUGCCCUCGGCUUCUUUACAGUGCUGCCUUGUUGCAUAUGGAUCAAGCAGCAUU
GUACAGGGCUAUGAAGGCAUUGAGAC
>mmu-mir-103-2 MI0000588 Mus musculus miR-103-2 stem-loop
GUCUUCGUGCUUUCAGCUUCUUUACAGUGCUGCCUUGUAGCAUUCAGGUCAAGCAGCAUU
GUACAGGGCUAUGAAAGAACCAAGAA
>mmu-mir-322 MI0000590 Mus musculus miR-322 stem-loop
CCUCGUUGACUCCGAAGGGCUGCAGCAGCAAUUCAUGUUUUGGAGUAUUGCCAAGGUUCA
AAACAUGAAGCGCUGCAACACCCCUUCGUGGGGAA
>mmu-mir-323 MI0000592 Mus musculus miR-323 stem-loop
UUGGUACUUGGAGAGAGGUGGUCCGUGGCGCGUUCGCUUCAUUUAUGGCGCACAUUACAC
GGUCGACCUCUUUGCGGUAUCUAAUC
>mmu-mir-324 MI0000595 Mus musculus miR-324 stem-loop
AACUGACUAUGCCUCCUCGCAUCCCCUAGGGCAUUGGUGUAAAGCUGGAGACCCACUGCC
CCAGGUGCUGCUGGGGGUUGUAGUCUGAC
>mmu-mir-325 MI0000597 Mus musculus miR-325 stem-loop
AUAUAGUGCUUGGUUCCUAGUAGGUGCUCAGUAAGUGUUUGUGACAUAAUUCGUUUAUUG
AGCACCUCCUAUCAAUCAAGCACUGUGCUAGGCUCUGG
>mmu-mir-326 MI0000598 Mus musculus miR-326 stem-loop
CUCAUCUGUCUGUUGGGCUGGGGGCAGGGCCUUUGUGAAGGCGGGUUAUGCUCAGAUCGC
CUCUGGGCCCUUCCUCCAGUCCCGAGGCAGAUUUA
>mmu-mir-328 MI0000603 Mus musculus miR-328 stem-loop
CUGUCUCGGAGCCUGGGGCAGGGGGGCAGGAGGGGCUCAGGGAGAAAGUAUCUACAGCCC
CUGGCCCUCUCUGCCCUUCCGUCCCCUGUCCCCAAGU
>mmu-mir-329 MI0000605 Mus musculus miR-329 stem-loop
UGUUCGCUUCUGGUACCGGAAGAGAGGUUUUCUGGGUCUCUGUUUCUUUGAUGAGAAUGA
AACACACCCAGCUAACCUUUUUUUCAGUAUCAAAUCC
>mmu-mir-330 MI0000607 Mus musculus miR-330 stem-loop
GACCCUUUGGCGAUCUCUGCCUCUCUGGGCCUGUGUCUUAGGCUCUUCAAGAUCCAACGA
GCAAAGCACAGGGCCUGCAGAGAGGUAGCGCUCUGCUC
>mmu-mir-337 MI0000615 Mus musculus miR-337 stem-loop
CAGUGUAGUGAGAAGUUGGGGGGUGGGAACGGCGUCAUGCAGGAGUUGAUUGCACAGCCA
UUCAGCUCCUAUAUGAUGCCUUUCUUCACCCCCUUCA
>mmu-mir-148b MI0000617 Mus musculus miR-148b stem-loop
CAGGCACCCUUAGCAUUUGAGGUGAAGUUCUGUUAUACACUCAGGCUGUGGCUCUGAAAG
UCAGUGCAUCACAGAACUUUGUCUCGAAAGCUUUCUA
>mmu-mir-338 MI0000619 Mus musculus miR-338 stem-loop
CAACGCUGCACAGGCCGUCCUCCCCAACAAUAUCCUGGUGCUGAGUGGGUGCACAGUGAC
UCCAGCAUCAGUGAUUUUGUUGAAGAGGGCAGCUGCCA
>mmu-mir-339 MI0000621 Mus musculus miR-339 stem-loop
ACGGGGUGGCCACUAUCCCUGUCCUCCAGGAGCUCACGUAUGCCUGCCUGUGAGCGCCUC
GGCGACAGAGCCGGUGUCCACCCCUGCACUGUCCAC
>mmu-mir-340 MI0000623 Mus musculus miR-340 stem-loop
CAAUUGUACUUGGUGUGAUUAUAAAGCAAUGAGACUGAUUGUCAUAUGUCGUUUGUGGGA
UCCGUCUCAGUUACUUUAUAGCCAUACCUGGUAUCUUA
>mmu-mir-341 MI0000625 Mus musculus miR-341 stem-loop
AAAAUGAUGAUGUCAGUUGGCCGGUCGGCCGAUCGCUCGGUCUGUCAGUCAGUCGGUCGG
UCGAUCGGUCGGUCGGUCAGUCGGCUUCCUGUCUUC
>mmu-mir-344-1 MI0000630 Mus musculus miR-344-1 stem-loop
CUGCAGCCAGGGUUUUUACCAGUCAGGCUCCUGGCUAGAUUCCAGGUACCAGCUGGUACC
UGAUCUAGCCAAAGCCUGACUGUAAGCCCUGAACA
>mmu-mir-345 MI0000632 Mus musculus miR-345 stem-loop
ACCCAAGUCCAGGCCUGCUGACCCCUAGUCCAGUGCUUGUGGUGGCUACUGGGCCCUGAA
CUAGGGGUCUGGAGACCUGGGUUUGAUCUCCACAGG
>mmu-mir-346 MI0000634 Mus musculus miR-346 stem-loop
UCUGUGUUGGGCGUCUGUCUGCCCGAGUGCCUGCCUCUCUGUUGCUCUGAAGGAGGCAGG
GGCUGGGCCUGCAGCUGCCUGGGCAGAGCUGCUCCUUC
>mmu-mir-351 MI0000643 Mus musculus miR-351 stem-loop
CAUGGCACCUCCGUUUCCCUGAGGAGCCCUUUGAGCCUGGAGUGAAAAAAAAAAACAGGU
CAAGAGGCGCCUGGGAACUGGAGAAGAGUGUUAAACUUC
>mmu-mir-135b MI0000646 Mus musculus miR-135b stem-loop
CGCUCUGCUGUGGCCUAUGGCUUUUCAUUCCUAUGUGAUUGCUGCUCCGAACUCAUGUAG
GGCUAAAAGCCAUGGGCUACAGUGAGGGGCAAGCUCC
>hsa-mir-200c MI0000650 Homo sapiens miR-200c stem-loop
CCCUCGUCUUACCCAGCAGUGUUUGGGUGCGGUUGGGAGUCUCUAAUACUGCCGGGUAAU
GAUGGAGG
>hsa-mir-1-1 MI0000651 Homo sapiens miR-1-1 stem-loop
UGGGAAACAUACUUCUUUAUAUGCCCAUAUGGACCUGCUAAGCUAUGGAAUGUAAAGAAG
UAUGUAUCUCA
>mmu-mir-1a-2 MI0000652 Mus musculus miR-1a-2 stem-loop
UCAGAGCACAUACUUCUUUAUGUACCCAUAUGAACAUUCAGUGCUAUGGAAUGUAAAGAA
GUAUGUAUUUUG
>osa-MIR156a MI0000653 Oryza sativa miR156a stem-loop
GGAGGGUGACAGAAGAGAGUGAGCACACGUGGUUGUUUCCUUGCAUAAAUGAUGCCUAUG
CUUGGAGCUACGCGUGCUCACUUCUCUCUCUGUCACCUCC
>osa-MIR156b MI0000654 Oryza sativa miR156b stem-loop
UUGUCUUGAGAGGGGAAGAGAUCUCUAUGGGUUUUGGAGGUCUGACAGAAGAGAGUGAGC
ACACACGGUGCUUUCUUAGCAUGCAAGAGCCAUGCUGGGAGCUGUGCGUGCUCACUCUCU
AUCUGUCAGCCGUUCACCAUGCCCAAUAUGAUUAAUCUCCUUCUCUCAGUUGACAG
>osa-MIR156c MI0000655 Oryza sativa miR156c stem-loop
GGAGGAAGAGAGGGGUGAGAGGUGAGGCUGACAGAAGAGAGUGAGCACACAUGGUGACUU
UCUUGCAUGCUGAAUGGACUCAUGCUUGAAGCUAUGUGUGCUCACUUCUCUCUCUGUCAG
CCAUUUGAUCUCUCUUUCUCUCUUUCUCC
>osa-MIR156d MI0000656 Oryza sativa miR156d stem-loop
GGAGAAGCUCUCAUGAGAUUGACAGAAGAGAGUGAGCACACGGCGUGAUGGCCGGCAUAA
AAUCUAUCCCGUCCUCGCCGCGUGCUCACUCCUCUUUCUGUCACCCUCUUUCUCUCAGGG
CUCAACUCC
>osa-MIR156e MI0000657 Oryza sativa miR156e stem-loop
GGCGCGAGGUGACAGAAGAGAGUGAGCACACGGCCGGGCGUGACGGCACCGGCGGGCGUG
CCGUCGCGGCCGCGUGCUCACUGCUCUUUCUGUCAUCCGGUGCC
>osa-MIR156f MI0000658 Oryza sativa miR156f stem-loop
AGUUGACAGAAGAGAGUGAGCACACAGCGGCCAGACUGCAUCGAUCUAUCAAUCUUCCCU
UCGACAGGAUAGCUAGAUAGAAAGAAAGAGAGGCCGUCGGCGGCCAUGGAAGAGAGAGAG
AGAGAGAGAUGAAAUGAUGAUGAUGAUACAGCUGCCGCUGCGUGCUCACUUCUCUUUCUG
UCAGCU
>osa-MIR156g MI0000659 Oryza sativa miR156g stem-loop
GGCUGACAGAAGAGAGUGAGCACACAGCGGGCAGACUGCAUCUGAAUUACCUGUUGCGAC
GAAGAAGACGACGGACGCAGCUUGCCGUUGCGUGCUCACUUCUCUCUCUGUCAGCU
>osa-MIR156h MI0000660 Oryza sativa miR156h stem-loop
AGUUGACAGAAGAGAGUGAGCACACAGCGGCCAGACUGCAUCGAUCUAUCAAUCUUCCCU
UCGACAGGAUAGCUAGAUAGAAAGAAAGAGAGGCCGUCGGCGGCCAUGGAAGAGAGAGAG
AGAGAGAGAUGAAAUGAUGAUGAUGAUACAGCUGCCGCUGCGUGCUCACUUCUCUUUCUG
UCAGCU
>osa-MIR156i MI0000661 Oryza sativa miR156i stem-loop
GGUGACAGAAGAGAGUGAGCACACGGCCGGGCGGAACGGCACCGGCGGAUGUGCCGUCGC
GGCCGCGUGCUCACUGCUCUGUCUGUCAUC
>osa-MIR156j MI0000662 Oryza sativa miR156j stem-loop
UUGGGGCGGGGCGGGAUCGAGCAUAUGAAAGGCGAGAUUGUUGACAGAAGAGAGUGAGCA
CACGGCGCGGCGGCUAGCCAUCGGCGGGAUGCCUGCCCCCGCCGCGUGCUCGCUCCUCUU
UCUGUCAGCAUCUCUCAUCACUCCCUCCCGCAUCCCCCGCCCCGA
>osa-MIR160a MI0000663 Oryza sativa miR160a stem-loop
GUGUGCCUGGCUCCCUGUAUGCCACACAUGUAGACCAACCCAUGGUGUCUGGUUGCCUAC
UGGGUGGCGUGCAAGGAGCCAAGCAUGC
>osa-MIR160b MI0000664 Oryza sativa miR160b stem-loop
AAGGUUUGGUUUUGAUCGGCUUGAGAGCGUGCCUGGCUCCCUGUAUGCCACUCAUGUAGC
CCAAUCCAUGGUGUGUUUGGAUGCUGUGGGUGGCGUGCAAGGAGCCAAGCAUGCGUGCCA
UGAUCUCUCUUUCUGCCUU
>osa-MIR160c MI0000665 Oryza sativa miR160c stem-loop
GGAAUGUGCCUGGCUCCCUGUAUGCCACUCAUCUAGAGCAACAAACUUCUGCGAGAGGUU
GCCUAUGAUGGAUGGCGUGCACGGAGCCAAGCAUAUUCC
>osa-MIR160d MI0000666 Oryza sativa miR160d stem-loop
GGGGAUAUGCCUGGCUCCCUGUAUGCCACUCGCGUAGCUGCCAAACUCAGUUGAAACAAC
UGCCUUCUCCCGGCGAGAUUCAGGCAUUGUGUUCGUACGUUUGGCUCUACUGCGGAUGGC
GUGCGAGGAGCCAAGCAUGACC
>osa-MIR162a MI0000667 Oryza sativa miR162a stem-loop
GGUGAUGCCUGGGCGCAGUGGUUUAUCGAUCCCUUCCCUGCCUUGUGGCGCUGAUCCAGG
AGCGGCGAAUUUCUUUGAGAGGGUGUUCUUUUUUUUUCUUCCUUUUGGUCCUUGUUGCAG
CCAACGACAACGCGGGAAUCGAUCGAUAAACCUCUGCAUCCAGUUCUCGCC
>osa-MIR164a MI0000668 Oryza sativa miR164a stem-loop
GUGAGAAGGACCGCGUUGGAGAAGCAGGGCACGUGCAUGCAUAUGUUCAUCAUCAUCUUC
UUCCUCCUCCUCUAGCUCCAGCCUUGUGUGGGUUGGAAGUUUAGAUAGAACUCGCACUGC
ACGUGGUCUCCUUCUCCAUCCCGGUCUUUUUCUCAC
>osa-MIR166a MI0000670 Oryza sativa miR166a stem-loop
UGAAGCUAUUUGCUUCUGAGUGGAAUGUUGUCUGGUUCAAGGUCUCAUGCACCUUGCGGU
UUUGAGGAUGAUUUGUGCAAGGUUUUUCAUUCCUCUCAUCCGUGGGAUCUCGGACCAGGC
UUCAUUCCCCUCAGAGAUAGCUUCA
>osa-MIR166e MI0000674 Oryza sativa miR166e stem-loop
UGUUUCUGGGUGGAAUGUUGUCUGGUUCAAGGCCCCUUAGGAUGUGUGAUUUUUGAUGGU
UUAUGCAUUCAUCUUGAUGCGAACAUCUAUCUCGGAUCUUUGGGUUCUCGAACCAGGCUU
CAUUCCCCUCAGAGAUA
>osa-MIR167a MI0000676 Oryza sativa miR167a stem-loop
UAGUGUGAAUGAGUGAAGCUGCCAGCAUGAUCUAGCUCUGAUUAAUCGGCACUGUUGGCG
UACAGUCGAUUGACUAAUCGUCAGAUCUGUGUGUGUAAAUCACUGUUAGAUCAUGCAUGA
CAGCCUCAUUUCUUCACACUG
>osa-MIR167b MI0000677 Oryza sativa miR167b stem-loop
GUGCCCAAGAGAAAGCGUGAAGCUGCCAGCAUGAUCUAACUUGCAGACAAGAAAUCAGCU
CAGCUCGCUGGUUUCGAACAGGAAGGCGGCUAGCUGAGGCUUCUUCUGAGUACGUGAUGG
UUAGAUCAUGCUGUGACAGUUUCACUCCUUCCCUGUUGGGCAC
>osa-MIR167c MI0000678 Oryza sativa miR167c stem-loop
UGUCCAAGGGAACGAGUGAAGCUGCCAGCAUGAUCUAGCUCUGAAUGAUCAACAAGAUGU
GCUCCCACACUGCCUUCCUGUGGAUCUUGAGCUGUUGCUAGUCUUGUGGUCAUGCCUUGC
UAGGUCAUGCUGCGGCAGCCUCACUUCUUCCCAUUGUUGGGCA
>osa-MIR171a MI0000680 Oryza sativa miR171a stem-loop
GGAAAGAGCGAUAUUGGUGAGGUUCAAUCCGAUGAUUGGUUUUACAGCAGUGGUAAAAUC
AGUAUCUGAUUGAGCCGCGCCAAUAUCUCUUCCUCU
>hsa-mir-155 MI0000681 Homo sapiens miR-155 stem-loop
CUGUUAAUGCUAAUCGUGAUAGGGGUUUUUGCCUCCAACUGACUCCUACAUAUUAGCAUU
AACAG
>hsa-mir-181b-2 MI0000683 Homo sapiens miR-181b-2 stem-loop
CUGAUGGCUGCACUCAACAUUCAUUGCUGUCGGUGGGUUUGAGUCUGAAUCAACUCACUG
AUCAAUGAAUGCAAACUGCGGACCAAACA
>mmu-mir-107 MI0000684 Mus musculus miR-107 stem-loop
UUCUCUGUGCUUUCAGCUUCUUUACAGUGUUGCCUUGUGGCAUGGAGUUCAAGCAGCAUU
GUACAGGGCUAUCAAAGCACAGAGAGC
>mmu-mir-10a MI0000685 Mus musculus miR-10a stem-loop
GACCUGUCUGUCUUCUGUAUAUACCCUGUAGAUCCGAAUUUGUGUAAGGAAUUUUGUGGU
CACAAAUUCGUAUCUAGGGGAAUAUGUAGUUGACAUAAACACUCCGCUCA
>mmu-mir-17 MI0000687 Mus musculus miR-17 stem-loop
GUCAGAAUAAUGUCAAAGUGCUUACAGUGCAGGUAGUGAUGUGUGCAUCUACUGCAGUGA
GGGCACUUGUAGCAUUAUGCUGAC
>mmu-mir-19a MI0000688 Mus musculus miR-19a stem-loop
GCAGCCCUCUGUUAGUUUUGCAUAGUUGCACUACAAGAAGAAUGUAGUUGUGCAAAUCUA
UGCAAAACUGAUGGUGGCCUGC
>mmu-mir-25 MI0000689 Mus musculus miR-25 stem-loop
GGCCAGUGUUGAGAGGCGGAGACUUGGGCAAUUGCUGGACGCUGCCCUGGGCAUUGCACU
UGUCUCGGUCUGACAGUGCCGGCC
>mmu-mir-28a MI0000690 Mus musculus miR-28 stem-loop
GGUCCCUACCUUCAAGGAGCUCACAGUCUAUUGAGUUGCCUUUCUGAUUCUCCCACUAGA
UUGUGAGCUGCUGGAGGGCAGGCACU
>mmu-mir-32 MI0000691 Mus musculus miR-32 stem-loop
GGAGAUAUUGCACAUUACUAAGUUGCAUGUUGUCACGGCCUCAAUGCAAUUUAGUGUGUG
UGAUAUUUUC
>mmu-mir-100 MI0000692 Mus musculus miR-100 stem-loop
CCUGUUGCCACAAACCCGUAGAUCCGAACUUGUGCUGAUUCUGCACACAAGCUUGUGUCU
AUAGGUAUGUGUCUGUUAGG
>mmu-mir-139 MI0000693 Mus musculus miR-139 stem-loop
GUGUAUUCUACAGUGCACGUGUCUCCAGUGUGGCUCGGAGGCUGGAGACGCGGCCCUGUU
GGAGUAAC
>mmu-mir-200c MI0000694 Mus musculus miR-200c stem-loop
CCCUCGUCUUACCCAGCAGUGUUUGGGUGCUGGUUGGGAGUCUCUAAUACUGCCGGGUAA
UGAUGGAGG
>mmu-mir-210 MI0000695 Mus musculus miR-210 stem-loop
CCGGGGCAGUCCCUCCAGGCUCAGGACAGCCACUGCCCACCGCACACUGCGUUGCUCCGG
ACCCACUGUGCGUGUGACAGCGGCUGAUCUGUCCCUGGGCAGCGCGAACC
>mmu-mir-212 MI0000696 Mus musculus miR-212 stem-loop
GGGCAGCGCGCCGGCACCUUGGCUCUAGACUGCUUACUGCCCGGGCCGCCUUCAGUAACA
GUCUCCAGUCACGGCCACCGACGCCUGGCCC
>mmu-mir-181a-1 MI0000697 Mus musculus miR-181a-1 stem-loop
GGUUGCUUCAGUGAACAUUCAACGCUGUCGGUGAGUUUGGAAUUCAAAUAAAAACCAUCG
ACCGUUGAUUGUACCCUAUAGCUAACC
>mmu-mir-214 MI0000698 Mus musculus miR-214 stem-loop
GGCCUGGCUGGACAGAGUUGUCAUGUGUCUGCCUGUCUACACUUGCUGUGCAGAACAUCC
GCUCACCUGUACAGCAGGCACAGACAGGCAGUCACAUGACAACCCAGCCU
>mmu-mir-216a MI0000699 Mus musculus miR-216a stem-loop
UUGGUUUAAUCUCAGCUGGCAACUGUGAGAUGUCCCUAUCAUUCCUCACAGUGGUCUCUG
GGAUUAUGCUAA
>mmu-mir-218-2 MI0000701 Mus musculus miR-218-2 stem-loop
GACCAGUUGCCGCGGGGCUUUCCUUUGUGCUUGAUCUAACCAUGUGGUGGAACGAUGGAA
ACGGAACAUGGUUCUGUCAAGCACCGCGGAAAGCAUCGCUCUCUCCUGCA
>mmu-mir-219a-1 MI0000702 Mus musculus miR-219a-1 stem-loop
CCGUCCCGGGCCGCGGCUCCUGAUUGUCCAAACGCAAUUCUCGAGUCUCUGGCUCCGGCC
GAGAGUUGCGUCUGGACGUCCCGAGCCGCCGCCCCCAAACCUCGAGGGGG
>mmu-mir-223 MI0000703 Mus musculus miR-223 stem-loop
UCUGGCCAUCUGCAGUGUCACGCUCCGUGUAUUUGACAAGCUGAGUUGGACACUCUGUGU
GGUAGAGUGUCAGUUUGUCAAAUACCCCAAGUGUGGCUCAUGCCUAUCAG
>mmu-mir-320 MI0000704 Mus musculus miR-320 stem-loop
GCCUCGCCGCCCUCCGCCUUCUCUUCCCGGUUCUUCCCGGAGUCGGGAAAAGCUGGGUUG
AGAGGGCGAAAAAGGAUGUGGG
>mmu-mir-26a-2 MI0000706 Mus musculus miR-26a-2 stem-loop
GGCUGCGGCUGGAUUCAAGUAAUCCAGGAUAGGCUGUGUCCGUCCAUGAGGCCUGUUCUU
GAUUACUUGUUUCUGGAGGCAGCG
>mmu-mir-33 MI0000707 Mus musculus miR-33 stem-loop
CUGUGGUGCAUUGUAGUUGCAUUGCAUGUUCUGGCAAUACCUGUGCAAUGUUUCCACAGU
GCAUCACGG
>mmu-mir-211 MI0000708 Mus musculus miR-211 stem-loop
CUGCUUGGACCUGUGACCUGUGGGCUUCCCUUUGUCAUCCUUUGCCUAGGCCUCUGAGUG
AGGCAAGGACAGCAAAGGGGGGCUCAGUGGUCACCUCUACUGCAGA
>mmu-mir-221 MI0000709 Mus musculus miR-221 stem-loop
AUCCAGGUCUGGGGCAUGAACCUGGCAUACAAUGUAGAUUUCUGUGUUUGUUAGGCAACA
GCUACAUUGUCUGCUGGGUUUCAGGCUACCUGGAA
>mmu-mir-29b-2 MI0000712 Mus musculus miR-29b-2 stem-loop
CUUCUGGAAGCUGGUUUCACAUGGUGGCUUAGAUUUUUCCAUCUUUGUAUCUAGCACCAU
UUGAAAUCAGUGUUUUAGGAG
>mmu-mir-199a-2 MI0000713 Mus musculus miR-199a-2 stem-loop
UGGAAGCUUCAGGAGAUCCUGCUCCGUCGCCCCAGUGUUCAGACUACCUGUUCAGGACAA
UGCCGUUGUACAGUAGUCUGCACAUUGGUUAGACUGGGCAAGGGCCAGCA
>mmu-mir-199b MI0000714 Mus musculus miR-199b stem-loop
CCAGAGGAUACCUCCACUCCGUCUACCCAGUGUUUAGACUACCUGUUCAGGACUCCCAAA
UUGUACAGUAGUCUGCACAUUGGUUAGGCUGGGCUGGGUUAGACCCUCGG
>mmu-mir-135a-2 MI0000715 Mus musculus miR-135a-2 stem-loop
AGAUAAAUUCACUCUAGUGCUUUAUGGCUUUUUAUUCCUAUGUGAUCGUAAUAAAGUCUC
AUGUAGGGAUGGAAGCCAUGAAAUACAUUGUGAAAAUUCA
>mmu-mir-124-1 MI0000716 Mus musculus miR-124-1 stem-loop
AGGCCUCUCUCUCCGUGUUCACAGCGGACCUUGAUUUAAAUGUCCAUACAAUUAAGGCAC
GCGGUGAAUGCCAAGAAUGGGGCUG
>mmu-mir-124-2 MI0000717 Mus musculus miR-124-2 stem-loop
AUCAAGAUCAGAGACUCUGCUCUCCGUGUUCACAGCGGACCUUGAUUUAAUGUCAUACAA
UUAAGGCACGCGGUGAAUGCCAAGAGCGGAGCCUACGGCUGCACUUGAA
>mmu-mir-19b-1 MI0000718 Mus musculus miR-19b-1 stem-loop
CACUGGUCUAUGGUUAGUUUUGCAGGUUUGCAUCCAGCUGUAUAAUAUUCUGCUGUGCAA
AUCCAUGCAAAACUGACUGUGGUGGUG
>mmu-mir-92a-1 MI0000719 Mus musculus miR-92a-1 stem-loop
CUUUCUACACAGGUUGGGAUUUGUCGCAAUGCUGUGUUUCUCUGUAUGGUAUUGCACUUG
UCCCGGCCUGUUGAGUUUGG
>mmu-mir-9-1 MI0000720 Mus musculus miR-9-1 stem-loop
CGGGGUUGGUUGUUAUCUUUGGUUAUCUAGCUGUAUGAGUGGUGUGGAGUCUUCAUAAAG
CUAGAUAACCGAAAGUAAAAAUAACCCCA
>mmu-mir-9-3 MI0000721 Mus musculus miR-9-3 stem-loop
GGAGGCCCGUUUCUCUCUUUGGUUAUCUAGCUGUAUGAGUGCCACAGAGCCGUCAUAAAG
CUAGAUAACCGAAAGUAGAAAUGACUCUCA
>mmu-mir-138-1 MI0000722 Mus musculus miR-138-1 stem-loop
CUCUAGCAUGGUGUUGUGGGACAGCUGGUGUUGUGAAUCAGGCCGUUGCCAAUCAGAGAA
CGGCUACUUCACAACACCAGGGCCACACUGCACUGCAAG
>mmu-mir-181c MI0000724 Mus musculus miR-181c stem-loop
GCCAAGGGUUUGGGGGAACAUUCAACCUGUCGGUGAGUUUGGGCAGCUCAGACAAACCAU
CGACCGUUGAGUGGACCCCGAGGCCUGGA
>mmu-mir-125b-1 MI0000725 Mus musculus miR-125b-1 stem-loop
UGCGCUCCCCUCAGUCCCUGAGACCCUAACUUGUGAUGUUUACCGUUUAAAUCCACGGGU
UAGGCUCUUGGGAGCUG
>mmu-mir-128-2 MI0000726 Mus musculus miR-128-2 stem-loop
CAGUGGGAAGGGGGGCCGAUGCACUGUAAGAGAGUGAGUAGCAGGUCUCACAGUGAACCG
GUCUCUUUCCCUACUG
>hsa-mir-128-2 MI0000727 Homo sapiens miR-128-2 stem-loop
UGUGCAGUGGGAAGGGGGGCCGAUACACUGUACGAGAGUGAGUAGCAGGUCUCACAGUGA
ACCGGUCUCUUUCCCUACUGUGUC
>mmu-mir-7a-1 MI0000728 Mus musculus miR-7a-1 stem-loop
UUGGAUGUUGGCCUAGUUCUGUGUGGAAGACUAGUGAUUUUGUUGUUUUUAGAUAACUAA
AACGACAACAAAUCACAGUCUGCCAUAUGGCACAGGCCACCUCUACAG
>mmu-mir-7a-2 MI0000729 Mus musculus miR-7a-2 stem-loop
GGUCGGGCCAGCCCCGUUUGGAAGACUAGUGAUUUUGUUGUUGUGUCUCUGUAUCCAACA
ACAAGUCCCAGUCUGCCACAUGGUGCUGGUCAUUUCA
>mmu-mir-217 MI0000731 Mus musculus miR-217 stem-loop
AAACAUAGUCAUUACAGUUUUUGAUGUUGCAGAUACUGCAUCAGGAACUGACUGGAUAAG
ACUUAAUCCCCAUCAGUUCCUAAUGCAUUGCCUUCAGCAUCUAAACAA
>hsa-mir-194-2 MI0000732 Homo sapiens miR-194-2 stem-loop
UGGUUCCCGCCCCCUGUAACAGCAACUCCAUGUGGAAGUGCCCACUGGUUCCAGUGGGGC
UGCUGUUAUCUGGGGCGAGGGCCAG
>mmu-mir-194-2 MI0000733 Mus musculus miR-194-2 stem-loop
GUGGCUCCCACCCUCUGUAACAGCAACUCCAUGUGGAAGUGCCCACUGGUUCCAGUGGGG
CUGCUGUUAUCUGGGGUGGCGGCUAG
>hsa-mir-106b MI0000734 Homo sapiens miR-106b stem-loop
CCUGCCGGGGCUAAAGUGCUGACAGUGCAGAUAGUGGUCCUCUCCGUGCUACCGCACUGU
GGGUACUUGCUGCUCCAGCAGG
>hsa-mir-30c-1 MI0000736 Homo sapiens miR-30c-1 stem-loop
ACCAUGCUGUAGUGUGUGUAAACAUCCUACACUCUCAGCUGUGAGCUCAAGGUGGCUGGG
AGAGGGUUGUUUACUCCUUCUGCCAUGGA
>hsa-mir-200a MI0000737 Homo sapiens miR-200a stem-loop
CCGGGCCCCUGUGAGCAUCUUACCGGACAGUGCUGGAUUUCCCAGCUUGACUCUAACACU
GUCUGGUAACGAUGUUCAAAGGUGACCCGC
>hsa-mir-302a MI0000738 Homo sapiens miR-302a stem-loop
CCACCACUUAAACGUGGAUGUACUUGCUUUGAAACUAAAGAAGUAAGUGCUUCCAUGUUU
UGGUGAUGG
>hsa-mir-219a-2 MI0000740 Homo sapiens miR-219a-2 stem-loop
ACUCAGGGGCUUCGCCACUGAUUGUCCAAACGCAAUUCUUGUACGAGUCUGCGGCCAACC
GAGAAUUGUGGCUGGACAUCUGUGGCUGAGCUCCGGG
>mmu-mir-219a-2 MI0000741 Mus musculus miR-219a-2 stem-loop
ACUCAGGGGCUUCGCCACUGAUUGUCCAAACGCAAUUCUUGUACGAGUCUGCGGCCAACC
GAGAAUUGUGGCUGGACAUCUGUGGUUGAGCUCCGGG
>hsa-mir-34b MI0000742 Homo sapiens miR-34b stem-loop
GUGCUCGGUUUGUAGGCAGUGUCAUUAGCUGAUUGUACUGUGGUGGUUACAAUCACUAAC
UCCACUGCCAUCAAAACAAGGCAC
>hsa-mir-34c MI0000743 Homo sapiens miR-34c stem-loop
AGUCUAGUUACUAGGCAGUGUAGUUAGCUGAUUGCUAAUAGUACCAAUCACUAACCACAC
GGCCAGGUAAAAAGAUU
>hsa-mir-299 MI0000744 Homo sapiens miR-299 stem-loop
AAGAAAUGGUUUACCGUCCCACAUACAUUUUGAAUAUGUAUGUGGGAUGGUAAACCGCUU
CUU
>hsa-mir-301a MI0000745 Homo sapiens miR-301a stem-loop
ACUGCUAACGAAUGCUCUGACUUUAUUGCACUACUGUACUUUACAGCUAGCAGUGCAAUA
GUAUUGUCAAAGCAUCUGAAAGCAGG
>hsa-mir-99b MI0000746 Homo sapiens miR-99b stem-loop
GGCACCCACCCGUAGAACCGACCUUGCGGGGCCUUCGCCGCACACAAGCUCGUGUCUGUG
GGUCCGUGUC
>hsa-mir-296 MI0000747 Homo sapiens miR-296 stem-loop
AGGACCCUUCCAGAGGGCCCCCCCUCAAUCCUGUUGUGCCUAAUUCAGAGGGUUGGGUGG
AGGCUCUCCUGAAGGGCUCU
>hsa-mir-130b MI0000748 Homo sapiens miR-130b stem-loop
GGCCUGCCCGACACUCUUUCCCUGUUGCACUACUAUAGGCCGCUGGGAAGCAGUGCAAUG
AUGAAAGGGCAUCGGUCAGGUC
>hsa-mir-30e MI0000749 Homo sapiens miR-30e stem-loop
GGGCAGUCUUUGCUACUGUAAACAUCCUUGACUGGAAGCUGUAAGGUGUUCAGAGGAGCU
UUCAGUCGGAUGUUUACAGCGGCAGGCUGCCA
>hsa-mir-26a-2 MI0000750 Homo sapiens miR-26a-2 stem-loop
GGCUGUGGCUGGAUUCAAGUAAUCCAGGAUAGGCUGUUUCCAUCUGUGAGGCCUAUUCUU
GAUUACUUGUUUCUGGAGGCAGCU
>cel-mir-355 MI0000754 Caenorhabditis elegans miR-355 stem-loop
AAUAAUGUCAAGAAUUGAAUGGUUUGUUUUAGCCUGAGCUAUGAGUCAUCGGAAUAUGCA
UAGCUUCUUGCUAAAACAUGCCAAUCAAUCUUAAUUGACGAAGUUUUUGA
>cel-mir-358 MI0000757 Caenorhabditis elegans miR-358 stem-loop
AAACUCGCGACGGCUGGCGACCUGGCCAGGCAUUCCAACUGUCAAACUUACAAAGCUUUC
UCGACAAUUGGUAUCCCUGUCAAGGUCUCAAUCCGUUCAGCGAAUUCGUU
>hsa-mir-361 MI0000760 Homo sapiens miR-361 stem-loop
GGAGCUUAUCAGAAUCUCCAGGGGUACUUUAUAAUUUCAAAAAGUCCCCCAGGUGUGAUU
CUGAUUUGCUUC
>mmu-mir-361 MI0000761 Mus musculus miR-361 stem-loop
GAAGCUUAUCAGAAUCUCCAGGGGUACUUAGUAUUUGAAAAGUCCCCCAGGUGUGAUUCU
GAUUUGUUUC
>hsa-mir-362 MI0000762 Homo sapiens miR-362 stem-loop
CUUGAAUCCUUGGAACCUAGGUGUGAGUGCUAUUUCAGUGCAACACACCUAUUCAAGGAU
UCAAA
>mmu-mir-362 MI0000763 Mus musculus miR-362 stem-loop
CUCGAAUCCUUGGAACCUAGGUGUGAAUGCUGCUUCAGUGCAACACACCUGUUCAAGGAU
UCAAA
>hsa-mir-363 MI0000764 Homo sapiens miR-363 stem-loop
UGUUGUCGGGUGGAUCACGAUGCAAUUUUGAUGAGUAUCAUAGGAGAAAAAUUGCACGGU
AUCCAUCUGUAAACC
>mmu-mir-363 MI0000765 Mus musculus miR-363 stem-loop
UGUUAUCAGGUGGAACACGAUGCAAUUUUGGUUGGUGUAAUAGGAGGAAAAUUGCACGGU
AUCCAUCUGUAAACC
>hsa-mir-365a MI0000767 Homo sapiens miR-365a stem-loop
ACCGCAGGGAAAAUGAGGGACUUUUGGGGGCAGAUGUGUUUCCAUUCCACUAUCAUAAUG
CCCCUAAAAAUCCUUAUUGCUCUUGCA
>mmu-mir-365-1 MI0000768 Mus musculus miR-365-1 stem-loop
ACCGCAGGGAAAAUGAGGGACUUUUGGGGGCAGAUGUGUUUCCAUUCCGCUAUCAUAAUG
CCCCUAAAAAUCCUUAUUGCUCUUGCA
>hsa-mir-365b MI0000769 Homo sapiens miR-365b stem-loop
AGAGUGUUCAAGGACAGCAAGAAAAAUGAGGGACUUUCAGGGGCAGCUGUGUUUUCUGAC
UCAGUCAUAAUGCCCCUAAAAAUCCUUAUUGUUCUUGCAGUGUGCAUCGGG
>hsa-mir-302c MI0000773 Homo sapiens miR-302c stem-loop
CCUUUGCUUUAACAUGGGGGUACCUGCUGUGUGAAACAAAAGUAAGUGCUUCCAUGUUUC
AGUGGAGG
>hsa-mir-376c MI0000776 Homo sapiens miR-376c stem-loop
AAAAGGUGGAUAUUCCUUCUAUGUUUAUGUUAUUUAUGGUUAAACAUAGAGGAAAUUCCA
CGUUUU
>hsa-mir-369 MI0000777 Homo sapiens miR-369 stem-loop
UUGAAGGGAGAUCGACCGUGUUAUAUUCGCUUUAUUGACUUCGAAUAAUACAUGGUUGAU
CUUUUCUCAG
>hsa-mir-370 MI0000778 Homo sapiens miR-370 stem-loop
AGACAGAGAAGCCAGGUCACGUCUCUGCAGUUACACAGCUCACGAGUGCCUGCUGGGGUG
GAACCUGGUCUGUCU
>hsa-mir-374a MI0000782 Homo sapiens miR-374a stem-loop
UACAUCGGCCAUUAUAAUACAACCUGAUAAGUGUUAUAGCACUUAUCAGAUUGUAUUGUA
AUUGUCUGUGUA
>hsa-mir-376a-1 MI0000784 Homo sapiens miR-376a-1 stem-loop
UAAAAGGUAGAUUCUCCUUCUAUGAGUACAUUAUUUAUGAUUAAUCAUAGAGGAAAAUCC
ACGUUUUC
>hsa-mir-377 MI0000785 Homo sapiens miR-377 stem-loop
UUGAGCAGAGGUUGCCCUUGGUGAAUUCGCUUUAUUUAUGUUGAAUCACACAAAGGCAAC
UUUUGUUUG
>hsa-mir-378a MI0000786 Homo sapiens miR-378a stem-loop
AGGGCUCCUGACUCCAGGUCCUGUGUGUUACCUAGAAAUAGCACUGGACUUGGAGUCAGA
AGGCCU
>hsa-mir-379 MI0000787 Homo sapiens miR-379 stem-loop
AGAGAUGGUAGACUAUGGAACGUAGGCGUUAUGAUUUCUGACCUAUGUAACAUGGUCCAC
UAACUCU
>hsa-mir-381 MI0000789 Homo sapiens miR-381 stem-loop
UACUUAAAGCGAGGUUGCCCUUUGUAUAUUCGGUUUAUUGACAUGGAAUAUACAAGGGCA
AGCUCUCUGUGAGUA
>hsa-mir-382 MI0000790 Homo sapiens miR-382 stem-loop
UACUUGAAGAGAAGUUGUUCGUGGUGGAUUCGCUUUACUUAUGACGAAUCAUUCACGGAC
AACACUUUUUUCAGUA
>mmu-mir-377 MI0000794 Mus musculus miR-377 stem-loop
UGAGCAGAGGUUGCCCUUGGUGAAUUCGCUUUAUUGAUGUUGAAUCACACAAAGGCAACU
UUUGUUUG
>mmu-mir-378a MI0000795 Mus musculus miR-378 stem-loop
AGGGCUCCUGACUCCAGGUCCUGUGUGUUACCUCGAAAUAGCACUGGACUUGGAGUCAGA
AGGCCU
>mmu-mir-379 MI0000796 Mus musculus miR-379 stem-loop
AGAGAUGGUAGACUAUGGAACGUAGGCGUUAUGUUUUUGACCUAUGUAACAUGGUCCACU
AACUCU
>mmu-mir-380 MI0000797 Mus musculus miR-380 stem-loop
AAGAUGGUUGACCAUAGAACAUGCGCUACUUCUGUGUCGUAUGUAGUAUGGUCCACAUCU
U
>mmu-mir-381 MI0000798 Mus musculus miR-381 stem-loop
UACUUAAAGCGAGGUUGCCCUUUGUAUAUUCGGUUUAUUGACAUGGAAUAUACAAGGGCA
AGCUCUCUGUGAGUA
>mmu-mir-382 MI0000799 Mus musculus miR-382 stem-loop
UACUUGAAGAGAAGUUGUUCGUGGUGGAUUCGCUUUACUUGUGACGAAUCAUUCACGGAC
AACACUUUUUUCAGUA
>mmu-mir-383 MI0000800 Mus musculus miR-383 stem-loop
CUCAGAUCAGAAGGUGACUGUGGCUUUGGGUGGAUAUUAAUCAGCCACAGCACUGCCUGG
UCAGAAAGAG
>hsa-mir-340 MI0000802 Homo sapiens miR-340 stem-loop
UUGUACCUGGUGUGAUUAUAAAGCAAUGAGACUGAUUGUCAUAUGUCGUUUGUGGGAUCC
GUCUCAGUUACUUUAUAGCCAUACCUGGUAUCUUA
>hsa-mir-330 MI0000803 Homo sapiens miR-330 stem-loop
CUUUGGCGAUCACUGCCUCUCUGGGCCUGUGUCUUAGGCUCUGCAAGAUCAACCGAGCAA
AGCACACGGCCUGCAGAGAGGCAGCGCUCUGCCC
>hsa-mir-328 MI0000804 Homo sapiens miR-328 stem-loop
UGGAGUGGGGGGGCAGGAGGGGCUCAGGGAGAAAGUGCAUACAGCCCCUGGCCCUCUCUG
CCCUUCCGUCCCCUG
>hsa-mir-342 MI0000805 Homo sapiens miR-342 stem-loop
GAAACUGGGCUCAAGGUGAGGGGUGCUAUCUGUGAUUGAGGGACAUGGUUAAUGGAAUUG
UCUCACACAGAAAUCGCACCCGUCACCUUGGCCUACUUA
>hsa-mir-337 MI0000806 Homo sapiens miR-337 stem-loop
GUAGUCAGUAGUUGGGGGGUGGGAACGGCUUCAUACAGGAGUUGAUGCACAGUUAUCCAG
CUCCUAUAUGAUGCCUUUCUUCAUCCCCUUCAA
>hsa-mir-323a MI0000807 Homo sapiens miR-323a stem-loop
UUGGUACUUGGAGAGAGGUGGUCCGUGGCGCGUUCGCUUUAUUUAUGGCGCACAUUACAC
GGUCGACCUCUUUGCAGUAUCUAAUC
>hsa-mir-151a MI0000809 Homo sapiens miR-151a stem-loop
UUUCCUGCCCUCGAGGAGCUCACAGUCUAGUAUGUCUCAUCCCCUACUAGACUGAAGCUC
CUUGAGGACAGGGAUGGUCAUACUCACCUC
>hsa-mir-135b MI0000810 Homo sapiens miR-135b stem-loop
CACUCUGCUGUGGCCUAUGGCUUUUCAUUCCUAUGUGAUUGCUGUCCCAAACUCAUGUAG
GGCUAAAAGCCAUGGGCUACAGUGAGGGGCGAGCUCC
>hsa-mir-148b MI0000811 Homo sapiens miR-148b stem-loop
CAAGCACGAUUAGCAUUUGAGGUGAAGUUCUGUUAUACACUCAGGCUGUGGCUCUCUGAA
AGUCAGUGCAUCACAGAACUUUGUCUCGAAAGCUUUCUA
>hsa-mir-331 MI0000812 Homo sapiens miR-331 stem-loop
GAGUUUGGUUUUGUUUGGGUUUGUUCUAGGUAUGGUCCCAGGGAUCCCAGAUCAAACCAG
GCCCCUGGGCCUAUCCUAGAACCAACCUAAGCUC
>hsa-mir-338 MI0000814 Homo sapiens miR-338 stem-loop
UCUCCAACAAUAUCCUGGUGCUGAGUGAUGACUCAGGCGACUCCAGCAUCAGUGAUUUUG
UUGAAGA
>hsa-mir-339 MI0000815 Homo sapiens miR-339 stem-loop
CGGGGCGGCCGCUCUCCCUGUCCUCCAGGAGCUCACGUGUGCCUGCCUGUGAGCGCCUCG
ACGACAGAGCCGGCGCCUGCCCCAGUGUCUGCGC
>hsa-mir-335 MI0000816 Homo sapiens miR-335 stem-loop
UGUUUUGAGCGGGGGUCAAGAGCAAUAACGAAAAAUGUUUGUCAUAAACCGUUUUUCAUU
AUUGCUCCUGACCUCCUCUCAUUUGCUAUAUUCA
>mmu-mir-335 MI0000817 Mus musculus miR-335 stem-loop
UCUUUUGGGCGGGGGUCAAGAGCAAUAACGAAAAAUGUUUGUUUUUCGUAAACCGUUUUU
CAUUAUUGCUCCUGACCCCCUCUCAUGGGUUAUAGCCA
>cel-mir-392 MI0000819 Caenorhabditis elegans miR-392 stem-loop
UUUUUGAAAAUCUCGCAGACGUGUUCAGUCAGCAUUCGUGGUUGAGGAUAUCGAACACAA
AAAAAGAUAUCAUCGAUCACGUGUGAUGACAGAUUUUCUGCGACUAACAG
>mmu-mir-133a-2 MI0000820 Mus musculus miR-133a-2 stem-loop
AGAAGCCAAAUGCUUUGCUGAAGCUGGUAAAAUGGAACCAAAUCAGCUGUUGGAUGGAUU
UGGUCCCCUUCAACCAGCUGUAGCUGCGCAUUGAUCACGCCGCA
>mmu-mir-133b MI0000821 Mus musculus miR-133b stem-loop
CCUCCAAAGGGAGUGGCCCCCUGCUCUGGCUGGUCAAACGGAACCAAGUCCGUCUUCCUG
AGAGGUUUGGUCCCCUUCAACCAGCUACAGCAGGGCUGGCAAAGCUCAAUAUUUGGAGA
>mmu-mir-181b-2 MI0000823 Mus musculus miR-181b-2 stem-loop
UUGAUGGCUGCACUCAACAUUCAUUGCUGUCGGUGGGUUUGAAUGUCAACCAACUCACUG
AUCAAUGAAUGCAAACUGCGGGCCAAAAA
>hsa-mir-345 MI0000825 Homo sapiens miR-345 stem-loop
ACCCAAACCCUAGGUCUGCUGACUCCUAGUCCAGGGCUCGUGAUGGCUGGUGGGCCCUGA
ACGAGGGGUCUGGAGGCCUGGGUUUGAAUAUCGACAGC
>mmu-mir-215 MI0000974 Mus musculus miR-215 stem-loop
AGCUCUCAGCAUCAACGGUGUACAGGAGAAUGACCUAUGAUUUGACAGACCGUGCAGCUG
UGUAUGUCUGUCAUUCUGUAGGCCAAUAUUCUGUAUGUCACUGCUACUUAAA
>ath-MIR169d MI0000978 Arabidopsis thaliana miR169d stem-loop
GUAUCAUAGAGUCUUGCAUGGAAAAAUUAAAGAAUGAGAUUGAGCCAAGGAUGACUUGCC
GAUGUUAUCAACAAAUCUUAACUGAUUUUGGUGUCCGGCAAGUUGACCUUGGCUCUGUUU
CCUUCUUUUCUUUUCAAUGUCAAACUCUAGAUAU
>ath-MIR169f MI0000980 Arabidopsis thaliana miR169f stem-loop
GGGUCUUGCAUGAAGGAAUAACGAAUGGAAUUGAGCCAAGGAUGACUUGCCGGUUUAAAC
CCAACCGGUUUAUGACCAUUGAUUUGGUCUCAUUCACAAUCUGUUGAUUCGUGUCUGGCA
AGUUGACCUUGGCUCUGCUUCGUUCUCUAUUCUUCCAUGUUAGAUUC
>ath-MIR169h MI0000982 Arabidopsis thaliana miR169h stem-loop
UCAUAUAAGAGAAAAUGGUGACAUGAAGAAUGAGAACUUGUGUGGUAGCCAAGGAUGACU
UGCCUGCGUUUUAGACCAUAUAUAUCAAAGACUCACUCGAUCGAUAGUCUUAGAGUUGGU
UGGUCGUCAGGCAGUCUCCUUGGCUAUUCAAACAAUUCUCAUUCUCUUCAUUCACAUUUC
UCUUUUUUGG
>ath-MIR169i MI0000983 Arabidopsis thaliana miR169i stem-loop
GAAGGAGAUGUCAAAGAUGAAUAGAAGAAUCAUAUUUGGUAGCCAAGGAUGACUUGCCUG
ACUCUUUGUGUAAAAUGUUUAGUGUCUUGUUUGAAGUCACUAUAAGUUGUAUCAAGCAAU
GACCAUUUUGCUUAUAAAAAAGAUAUCAGGCAGUCUCCUUGGCUAUCCUUAUAUGUUCUU
CUCUUUCAUCUCAGACAUUCACCUUC
>ath-MIR169j MI0000984 Arabidopsis thaliana miR169j stem-loop
GAGUAUAAUGAGGAAGAGAGGUCUAACAUGGCGAAAAGAGUCAUGUUUAGUAGCCAAGGA
UGACUUGCCUGAUCUUUUUCACCUCCAUGAUUCAAUUUGUAAUUCAUGGGUUUUGGAUUA
UUAUACAUUCAAAAGUAUAAUAAUUUGAAAUCAUGUUGAAUCUUGCGGGUUAGGUUUCAG
GCAGUCUCCUUGGCUAUCUUGACAUGCUUUUUUCAUUCACG
>ath-MIR169k MI0000985 Arabidopsis thaliana miR169k stem-loop
UUAGAAGGAGAUGUCAAAGAUGAAUAGGAGAACAAUAUUUGGUAGCCAAGGAUGACUUGC
CUGCUUCUCUGAACAAAAUGGUCGAUGUCAUGUUUUGAAGUGACUAUAAGUUAUACCAAG
AAAUGACCAUUUUGUUUAUAAAUAGACAUCAGGCAGUCUCCUUGGCUAUCCUUAUAUGUU
CUUCUUUCUCAACUCAGAUAUUUACCUUCAUCC
>ath-MIR169m MI0000987 Arabidopsis thaliana miR169m stem-loop
UAGAAGGAGAAGUCAAAGAUGAAUAGAAGAAUCAUAUUUGGUAGCCAAGGAUGACUUGCC
UGUUUCUUUGAGUAAAAUGGGUUAGUGUCAUGUUUGACAAGUGACUAUAAGUUAUAUCAA
GCAAUGACCAUUUUACUCAUCAAAAGACAUCAGGCAGUCUCCUUGGCUAUCCUUAUAUGU
UCUUCUCUCUCAUCUCAGACGUUUACCUUCAU
>ath-MIR169n MI0000988 Arabidopsis thaliana miR169n stem-loop
GAUGAAGAAGAGAGGUCUAACAUGGCGGAAAGCGUCAUGUUUAGUAGCCAAGGAUGACUU
GCCUGAUCUUUUUCGCCUCCACGAUUCAAUUUCAAAUUCAUGCAUUUUGGAUUAUUAUAC
CUUUUAAAGUAUAAUAGGUCAAAUAUCAUGUUGAAUCUUGCGGGUUAGGUUUCAGGCAGU
CUCUUUGGCUAUCUUGACAUGCUUUUUCCAUCCAU
>ath-MIR171b MI0000989 Arabidopsis thaliana miR171b stem-loop
UGCAAGGUAACGCGAGAUAUUAGUGCGGUUCAAUCAAAUAGUCGUCCUCUUAACUCAUGG
AGAACGGUGUUGUUCGAUUGAGCCGUGCCAAUAUCACGCGGUAAACCAAAAAUGGCA
>ath-MIR171c MI0000990 Arabidopsis thaliana miR171c stem-loop
UGAGCGCACUAUCGGACAUCAAAUACGAGAUAUUGGUGCGGUUCAAUCAGAAAACCGUAC
UCUUUUGUUUUAAAGAUCGGUUUAUUUGAUUGAGCCGUGCCAAUAUCACGCGUUUA
>ath-MIR172d MI0000992 Arabidopsis thaliana miR172d stem-loop
AGUCAUUGUUUGCUAUUGCAACAUCUUCAAGAUUCAGAAAUCAGAUUCUCUUAUGGGUUU
UCUUUUGAGCCUUUAUUUUUUGGUUUGAGAAUCUUGAUGAUGCUGCAGCGGCAAUUAAAU
GGCU
>ath-MIR390a MI0001000 Arabidopsis thaliana miR390a stem-loop
GUAGAGAAGAAUCUGUAAAGCUCAGGAGGGAUAGCGCCAUGAUGAUCACAUUCGUUAUCU
AUUUUUUGGCGCUAUCCAUCCUGAGUUUCAUUGGCUCUUCUUACUAC
>ath-MIR390b MI0001001 Arabidopsis thaliana miR390b stem-loop
GAGAAAUAGCUAUAAAGCUCAGGAGGGAUAGCGCCAUGGCUCACCAGUGCUGUAUGUUUU
GUAUAUGCGUACAUGUAUAUCUGUUGGCGCUAUCCAUCCUGAGUUCCAUAGCUUCUUCUU
>ath-MIR391 MI0001002 Arabidopsis thaliana miR391 stem-loop
UAGAGUGAUUACACAUACAAGUGGUCUUGCUUCUUCUAUGGUUUUAAAACUGCAAAUAAA
GAUUUGCUUCGCAGGAGAGAUAGCGCCAUCACCUCUUCUAAGAAGUUAACUAGUGGUGAC
GGUAUCUCUCCUACGUAGCAAUCCUUAUAUAUGCAUCUUAAUACGGAGAGAUCAAGGUAU
UUCAGUUGUUCAAUAAUCACCCUCUA
>ath-MIR393a MI0001003 Arabidopsis thaliana miR393a stem-loop
AGAGGAAGGAUCCAAAGGGAUCGCAUUGAUCCUAAUUAAGGUGAAUUCUCCCCAUAUUUU
CUUUAUAAUUGGCAAAUAAAUCACAAAAAUUUGCUUGGUUUUGGAUCAUGCUAUCUCUUU
GGAUUCAUCCUUC
>ath-MIR393b MI0001004 Arabidopsis thaliana miR393b stem-loop
AGAGAAAGGAUCCAAAGGGAUCGCAUUGAUCCUAAUUAAGCUGAUUUAUUCCCCAAUAAU
UGUUUUUUUUUUCCUUCUCAAUCGAAAGAUGGAAGAAAAACAAAUUCCAAACAUUUUGCU
UACUUUUCCGGAUCAUGCGAUCUCUUUGGAUUCAUUCUUU
>ath-MIR394a MI0001005 Arabidopsis thaliana miR394a stem-loop
CUUACAGUCAUCUUUGGCAUUCUGUCCACCUCCUUCUAUACAUAUAUGCAUGUGUAUAUA
UAUAUGCGUUUCGUGUGAAAGAAGGAGGUGGGUAUACUGCCAAUAGAGAUCUGUUAG
>ath-MIR394b MI0001006 Arabidopsis thaliana miR394b stem-loop
CUUACAGAGAUCUUUGGCAUUCUGUCCACCUCCUCUCUCUAUAUUUAUGUGUAAUAAGUG
UACGUAUCUACGGUGUGUUUCGUAAGAGGAGGUGGGCAUACUGCCAAUAGAGAUCUGUUA
G
>ath-MIR396a MI0001013 Arabidopsis thaliana miR396a stem-loop
CUCUGUAUUCUUCCACAGCUUUCUUGAACUGCAAAACUUCUUCAGAUUUUUUUUUUUUUC
UUUUGAUAUCUCUUACGCAUAAAAUAGUGAUUUUCUUCAUAUCUCUGCUCGAUUGAUUUG
CGGUUCAAUAAAGCUGUGGGAAGAUACAGAC
>ath-MIR396b MI0001014 Arabidopsis thaliana miR396b stem-loop
GGUCAUACUUUUCCACAGCUUUCUUGAACUUUCUUUUUCAUUUCCAUUGUUUUUUUCUUA
AACAAAAGUAAGAAGAAAAAAAACUUUAAGAUUAAGCAUUUUGGAAGCUCAAGAAAGCUG
UGGGAAAACAUGACA
>ath-MIR398a MI0001017 Arabidopsis thaliana miR398a stem-loop
UGAAAUUUCAAAGGAGUGGCAUGUGAACACAUAUCCUAUGGUUUCUUCAAAUUUCCAUUG
AAACCAUUGAGUUUUGUGUUCUCAGGUCACCCCUUUGAAUCUCCC
>ath-MIR398b MI0001018 Arabidopsis thaliana miR398b stem-loop
UGGAUCUCGACAGGGUUGAUAUGAGAACACACGAGUAAUCAACGGCUGUAAUGACGCUAC
GUCAUUGUUACAGCUCUCGUUUUCAUGUGUUCUCAGGUCACCCCUGCUGAGCUCUU
>ath-MIR398c MI0001019 Arabidopsis thaliana miR398c stem-loop
UGGAUCUCGACAGGGUUGAUAUGAGAACACACGAGCAAUCAACGGCUAUAACGACGCUAC
GUCAUUGUUACAGCUCUCGUUUCAUGUGUUCUCAGGUCACCCCUGCUGAGCUCUU
>ath-MIR399c MI0001022 Arabidopsis thaliana miR399c stem-loop
GGAGCAGUAAUAGGGCAUCUUUCUAUUGGCAGGCGACUUGGCUAUUUGUAUCUUUUGUGU
UCUUGACUAUUGGCUAUGUCACUUGCCAAAGGAGAGUUGCCCUGUCACUGCUUC
>osa-MIR393a MI0001026 Oryza sativa miR393 stem-loop
UGGGGAAGCAUCCAAAGGGAUCGCAUUGAUCCUUCAUCGCUCUCGCUCGCUUCCAUGGCG
GUCGUCGUCUACAAGCAGCUUGACGGAUCAUGCGAUCCUUUUGGAGGCUUCCUCU
>osa-MIR394 MI0001027 Oryza sativa miR394 stem-loop
UACUGAGAGUUCUUUGGCAUUCUGUCCACCUCCUUGUCGAAUCCUCAGAGACAGAAAUCU
CAUAUCUGUUGAUCUUGGAGGUGGGCAUACUGCCAAUGGAGCUGUGUAGG
>osa-MIR395b MI0001028 Oryza sativa miR395b stem-loop
GAGUCCCUAGGAGUUCCUUUCAAGCACUUUACGACACACUGUAUUGAGAGUUGUCGUGAA
GUGUUUGGGGGAACUCUUAGUGUCGC
>osa-MIR395d MI0001029 Oryza sativa miR395d stem-loop
GUAUUGUCGUGAGUUCCCUUCAAGCACUUCACGUGGCACUAUCUCAAUGCCUACUAUGUG
AAGUGUUUGGGGGAACUCUCGAUAUCAC
>osa-MIR395h MI0001032 Oryza sativa miR395h stem-loop
UUGUUACCUGGAGUUUCCUCAACACACUUCACAUCUGCUAGGCCCUAUUACAAUUGCGCA
AUGUGGAGUCUGCAAUUGGUAGUGAAGUGUUUGGGGGAACUCUAGGUGGCAC
>osa-MIR395i MI0001033 Oryza sativa miR395i stem-loop
GUUUUACCGGGAGUUCUCUUCAAGCACUUCACGUAGAGCUUUCUAUUGACAUGGAGCUUU
AGAACAAUGUGAAGUGUUUGGGGGAACUCUUGGUACCAA
>osa-MIR395j MI0001034 Oryza sativa miR395j stem-loop
GUGUUCCCAAGAGUUCCUUGCAAGCACUUCACAUAGAACUUCUGUUACUCUCAUGUAACA
UUGGGAACUUGAGAAGCUACUGUGAAGUGUUUGGGGGAACUCUAGGUGGCAC
>osa-MIR395k MI0001035 Oryza sativa miR395k stem-loop
GUUUUAUCGGGAGUUUCCUUCAAGCACUUCACGUAGAGCUUUCUAUUGAUAUGGAGCUUU
GGAACAAUGUGAAGUGUUUGGGGGAACUCUUGAUACCAA
>osa-MIR395l MI0001036 Oryza sativa miR395l stem-loop
GCGUUCCUUCCAAGCACUUCACACAGAGCUUUUAUUUCUCUCACAUCGAUUGAGAACUUA
AUUAGAAGCUUUUGUGAAGUGUUUGGGGGAACUC
>osa-MIR395s MI0001037 Oryza sativa miR395s stem-loop
GUAUCACCGUGAGUUCCCUUCAAGCACUUCACGUGGCACUAUUUCAAUGCCUAUUGUGAA
GUGUUUGGGGGAACUCUCGAUGUUCC
>osa-MIR396a MI0001046 Oryza sativa miR396a stem-loop
CUUUGUGAUCUUCCACAGCUUUCUUGAACUGCACGCAUGAUGAAUAAUCCCUUUGGUUAA
UUGUGAUCUGGUCUCUGAGAGAUCGUAGUUAGACUCGAUCGGUUGCAUUGGCAUCAGAGA
GAGCAGUUCAAUAAAGCUGUGGGAAAUUGCAGAG
>osa-MIR396b MI0001047 Oryza sativa miR396b stem-loop
CUUUGUGGUCUUCCACAGCUUUCUUGAACUGCAUCUUUGAGAGAGAUUAGCAUCCCUAUG
UGUGGAUUUUGCUUGCACGAGUGUGCAGUUCAAUAAAGCUGUGGGAAAUUACAGAG
>osa-MIR396c MI0001048 Oryza sativa miR396c stem-loop
UGCCAUGCCUUUCCACAGCUUUCUUGAACUUCUCUUGUGCCUCACUCACUUUCAUUACUG
GAGAGAUAUGCAUCAUCAGUGGAAGCUUAUAGGGAGAGGAGUGCAAGAAGAGGGUCAAGA
AAGCUGUGGGAAGAAAUGGCA
>osa-MIR397a MI0001049 Oryza sativa miR397a stem-loop
AUCAAAUGCAUCAUUGAGUGCAGCGUUGAUGAACAACGGUAACCGGUCCAUGUUGAUGCG
CAUUUGGCCGGUGAUCUGAUCAUCAUCAGCGCUUCACUCAAUCAUGCGUUUGGC
>osa-MIR399c MI0001055 Oryza sativa miR399c stem-loop
CGGCGAAUUACAGGGCGGUUUCUCCUUUGGCACGUACGGAGGCAAGGCAUGCGGUGAAAA
AUCUCUAGCUAGCCAUGCGUGCCAAAGGAGAAUUGCCCUGCGAUUCACCA
>osa-MIR399i MI0001061 Oryza sativa miR399i stem-loop
GUGAGAAUCACAGUGCAGUUCUCCUCUGGCAUGGAGGGCAAGAGGAGCUGAAUAGCUAAU
GGAUGAUAAACUGCUAGCCUUUCCCUGCCAAAGGAGAGCUGCCCUGCCAUUCAGUG
>ath-MIR400 MI0001069 Arabidopsis thaliana miR400 stem-loop
UGAGGAUUGUUUAUGAGAGUAUUAUAAGUCACUACAUUUGGUAAGCAAAGUGUUGUUUCU
CAAACGAAGUGACUUAUGAUAAUCUCAUGAAUGGAUUUUGCA
>ath-MIR403 MI0001072 Arabidopsis thaliana miR403 stem-loop
UUGUCAUUAGAAGAGUCGUAUUACAUGUUUUGUGCUUGAAUCUAAUUCAACAGGCUUUAU
GUAAGAGAUUCUUUAACAAUUCCUAUAAUCUUUGUUGUUGGAUUAGAUUCACGCACAAAC
UCGUAAUCUGUCUUU
>ath-MIR408 MI0001080 Arabidopsis thaliana miR408 stem-loop
AAGGUUAGAUUGGUAUUGCAAUGAAAGAAGACAAAGCGGUAAUGAGAGAGAGACAGGGAA
CAAGCAGAGCAUGGAUUGAGUUUACUAAAACAUUAAACGACUCUGUUUUGUCUCUACCCA
UGCACUGCCUCUUCCCUGGCUCCCUCUUUUUUUCUCUAUAUUUCUCUCUCUCCUUUCAUU
UCACAGCUUUCAAUGGAAUUUUAUUGCUACUGCUAACG
>ath-MIR156h MI0001083 Arabidopsis thaliana miR156h stem-loop
AUGAAAAAUGUUGACAGAAGAAAGAGAGCACAACCUGGGAUUAGCAAAAAGAUAGUUUUG
CCCUUGUCGGGAGUGUGCUCUCUUUCCUUCUGCCACCAUCAUUGCG
>ath-MIR158b MI0001084 Arabidopsis thaliana miR158b stem-loop
AUCUCUGUGCUUCUUUGUCUACACUUUUGGAAAAGGUGAUGAUAUCAUUGCUUUUCCCCA
AAUGUAGACAAAGCAAUACCGUGAU
>ath-MIR164c MI0001087 Arabidopsis thaliana miR164c stem-loop
UAACACUUGAUGGAGAAGCAGGGCACGUGCGAACACAAAUGAAAUCGAUCGGUACUUGUU
GAUCAUAUUUUCGCACGUGUUCUACUACUCCAACACGUGUCU
>ath-MIR167c MI0001088 Arabidopsis thaliana miR167c stem-loop
CCAGUAGCAGUUAAGCUGCCAGCAUGAUCUUGUCUUCCUCUCUUAGGUUUCAUAUAUAGU
UAAUAAAUAUUUUAUAUAUUUCUUGUUCUUACAAGAUUAUAUGAUCAUAGCUUAGAGAGA
GAGAGAGACUAGGUCAUGCUGGUAGUUUCACCUGCUAAUG
>ath-MIR172e MI0001089 Arabidopsis thaliana miR172e stem-loop
GUAGUCGCAGAUGCAGCACCAUUAAGAUUCACAAGAGAUGUGGUUCCCUUUGCUUUCGCC
UCUCGAUCCGCAGAAAAGGGUUCCUUAUCGAGUGGGAAUCUUGAUGAUGCUGCAUCAGCA
AAUAC
>osa-MIR156l MI0001091 Oryza sativa miR156l stem-loop
GCUAGGGAGCCGACAGAAGAGAGUGAGCAUAUAUAGUUCUUUCCUUGCAUAUGUGGUCAU
AUGUGUGUUGACUGAAGAGAUACAUAUAUAUAGAGAGAGAGAGUUCAUGUGCUUGAAGCU
AUAUGUGCUCACUUCUCUUUCUGUCAGCAAAUUAUC
>osa-MIR159d MI0001095 Oryza sativa miR159d stem-loop
UGAUGUGAGGAGGAGCUCCUUUCGAUCCAAUUCAGGAGAGGAAGUGGUGGGAUGCAGCUG
CCGGUUCAUGGAUACCUCUGCAGUUCAUGCCGGUAGGCCUGCACUUGCAUGGGUUUGCAU
GACCUGGGAGAUGAACCUGCCAUUGUGUUCCUCUAUUGAUUGGAUUGAAGGGAGCUCCGG
CUACACCUA
>osa-MIR319a MI0001098 Oryza sativa miR319a stem-loop
UGUGUAAGAAGAGAGCUCUCUUCAGUCCACUCUCAGAUGGCUGUAGGGUUUUAUUAGCUG
CCGAAUCAUCCAUUCACCUACCAAGAAAGUUGCAGGAGUGUAUCUCUUGGUAGCGGACUG
GAUGACGCGGGAGCUAAAAUUUAGCUCUGCGCCGUUUGUGGUUGGACUGAAGGGUGCUCC
CUUGCUCAAGC
>osa-MIR160e MI0001100 Oryza sativa miR160e stem-loop
GUAGGGGAUAUGCCUGGCUCCCUGUAUGCCGCUCGCAUGGCUGCCAACCCAAUGAACUCG
AUCUCGUUGUUGGCCGCUGCGUACGGCGUGCGAGGUGCCAAGCAUGGCCCUCUU
>osa-MIR160f MI0001101 Oryza sativa miR160f stem-loop
GGAUUAACGCUGCCUGGCUCCCUGAAUGCCAUCCGAGAAGCGUGCCGCUGUGGCCGGCUG
CUUCCUGGUUGGCAUUGAGGGAGUCAUGCAGGGUUUGCUC
>osa-MIR162b MI0001102 Oryza sativa miR162b stem-loop
UGGGUGAUGCCUGGGCGCAGUGGUUUAUCGAUCUCUUCCCUGCCUUGUGCUGCUCCGAUC
GAUGCCCGUGCUGAUUCUUGAUAAUAUACAACGCAGGAAUCGAUCGAUAAGCCUCUGCAU
CCAGAUCUCACUUU
>osa-MIR164d MI0001104 Oryza sativa miR164d stem-loop
CAAACCGUGCUGGAGAAGCAGGGCACGUGCUCGACGGCGGGGCUGGCUGGCCGGCCGGCU
UGCAGCAUGUGCGCUCCUUCUCCAGCAUGGCUUC
>osa-MIR166k MI0001107 Oryza sativa miR166k stem-loop
AUUAGGUUAAGGGGUUUGUUGUCUGGCUCGAGGCAUCCGGGACUCCGGUUUCUCCUUUCC
UACUGGAGGCGCCUAAUUUCCGGCGAGCUCGGAGCCUCGGACCAGGCUUCAAUCCCUUUA
ACCAUGC
>osa-MIR166l MI0001108 Oryza sativa miR166l stem-loop
GUUAGGUUAAGGGGAUUGUUGUCUGGUUCAAGGUCUCCACAUUGUGCAAAAUGUUCAUUC
AUGGAGGCACAGGAUGCUUGGUGAUCUCGGACCAGGCUUCAAUCCCUUUAACCAGCA
>osa-MIR167d MI0001109 Oryza sativa miR167d stem-loop
CAUUAGGAGCUGAAGCUGCCAGCAUGAUCUGAUGAGUGCUUAUUAGGUGAGGGCAGAAUU
GACUGCCAAAACAAAGAUCAGAUCAUGCUGUGCAGUUUCAUCUGCUUGUG
>osa-MIR167e MI0001110 Oryza sativa miR167e stem-loop
UGUGAGAGAAUGAAGCUGCCAGCAUGAUCUGGUUGUCAGGCAUGAGCCAAAUCUAUCCAU
GGUGUUGGUGGUACUGAAAUUACCGCGUUUUCGAGGUUUUUCGUCGUGUCAACUUGCGAA
GGGAAUUACGGGUUCUUGAUGAGCAUUGGUGAUAGGAGGUGUGGGCUUGGUUAGUAGAGG
UAGAAUUAUGAUUGUUCUUGUGAGUUUCAGUAAGAGGUGGGAGUGAUUGGAAUUUGGCUC
CAUCAGAUCAUGUUGCAGCUUCACUCUCUCACC
>osa-MIR167f MI0001111 Oryza sativa miR167f stem-loop
CACAAGUGGAUGAAGCUGCCAGCAUGAUCUGAUCACAGUAGUUCUCUAGCUGAUGAUGAU
UUACAAAACCUAGAGACAUGCAUCAGAUCAUCUGGCAGUUUCAUCUUCUCAUG
>osa-MIR167h MI0001113 Oryza sativa miR167h stem-loop
CACAAGUUGGUGAAGCUGCCAGCAUGAUCUGAUGAUGAUGAUGAUCCACCUCUCUCAUCU
GUGUUCUUGAUUAAUUACGGAUCAAUCGAUCAGGUCAUGCUGUAGUUUCAUCUGCUGGUU
>osa-MIR167i MI0001114 Oryza sativa miR167i stem-loop
UGUGAGAGGCUGAAGCUGCCAGCAUGAUCUGGUCCAUGAGUUGCACUGCUGAAUAUAUUG
AAUUCAGCCAGGAGCUGCUACUGCAGUUCUGAUCUCGAUCUGCAUUCGUUGUUCUGAGCU
AUGUAUGGAUUUGAUCGGUUUGAAGGCAUCCAUGUCUUUAAUUUCAUCGAUCAGAUCAUG
UUGCAGCUUCACUCUCUCACU
>osa-MIR169c MI0001118 Oryza sativa miR169c stem-loop
GAACGGGAUGCAGCCAAGGAUGACUUGCCGGCUCCUGGUAUUGGGGGAAUCUCAGCUUUG
CUGAAGCGCCUUGGAGUUAGCCGGCAAGUCUGUCCUUGGCUACACCUAGCUC
>osa-MIR169g MI0001122 Oryza sativa miR169g stem-loop
CUGCCUCUGGUAGCCAAGGAUGACUUGCCUAUUGUGCUCUUCUGAAUGAUGCAGUGCCAU
GAUCAGUGUGGCCUGGCUGGUUCAGAUGAGCCGAGAUAGGCAGUCUCCUUGGCUAGCCUG
AGUGGC
>osa-MIR169h MI0001123 Oryza sativa miR169h stem-loop
UUAGCUCUGGUAGCCAAGGAUGACUUGCCUGUGUCCUUGUGUGUAAGGAUCAUUAAUUAU
UAUUCAGAAAAUGAUCCUUUCAGCAGGUUUCAUGGGCAGUCUCCUUGGCUAGCCUGAGUG
AU
>osa-MIR169i MI0001124 Oryza sativa miR169i stem-loop
GGAAGAGAGCAAGGCUUGCAUGGUGAUAAGGGUGUAGCUCUGGUAGCCAAGGAUGACUUG
CCUGUGUCCUUGUGUAGAGGAUCAUUCAGAAAAUGAGCCUUGAACUGGUUCAUAGGCAGU
CUCCUUGGCUAGUCUGAGUCGCUCUUAUCACUCAUGUUAGGCUUGCAUCUCGUUGA
>osa-MIR169j MI0001125 Oryza sativa miR169j stem-loop
UCGCAUCUGGUAGCCAAGGAUGACUUGCCUGUGUCUCUGCUCAUGUGCAGUAGAAGAAGA
UGCAUUUCUAGCUGCUUUCUGCAUAUGUGAUCUCACAGGCAGUCUCCUUGGCUAGCCUGA
GCGGC
>osa-MIR169k MI0001126 Oryza sativa miR169k stem-loop
UCUGUCUAGAUAGCCAAGGAUGACUUGCCUGUGGCCUCUUGGAGAGAGAGGUGUAGCUUA
AUUAGCAGCAUGGUUUGAGCAUUGCUUGAUCGGUUGAUCGCUUCGCUUGCUCUGCAUGAG
AUCUUACAGGCAGUCUCCUUGGCUAGUCUGGGCGGC
>osa-MIR169l MI0001127 Oryza sativa miR169l stem-loop
UUAUCUCUGAUAGCCAAGGAUGACUUGCCUGUGUCCUCCCUGAAGGAUUAGCAAUUUAAU
GAUCCUUUAAGCUGGUUCAUGGGCAGUCUCCUUGGCUAGCCUGAGUGG
>osa-MIR169m MI0001128 Oryza sativa miR169m stem-loop
UGAGUCCUGGUAGCCAAGGAUGACUUGCCUGUAUAUUUAUAUAUAUAUGUGUGUGUGAUC
AAUGGAUGGAUUGAUCAAGCUGCUUGCAGGCUCAUGCAUAUAUAUGUACAGGCAGUCUCC
UUGGCUAGCCCGGCUACC
>osa-MIR169n MI0001129 Oryza sativa miR169n stem-loop
CUCCCUUUGGUAGCCAAGAAUGACUUGCCUAUGUGUUUUGCCUUGUGUUGGCUCAUCCAU
CCAUCUAUCAGCCGUUGCAGAUUUGCAGUGGCAGAUUAAAGGGUUUCAGAAAGAAAUUCU
UGUGAUGGAUGUGCAAUGUGGCUGCAUGGGCCGGUCUUCUUGGCUAGCCAGAGUGGC
>osa-MIR169o MI0001130 Oryza sativa miR169o stem-loop
CUCCCUUUGGUAGCCAAGAAUGACUUGCCUACGCUUUUGCCCUCUGUUGGCUCAUCCAUC
CGUCUAUCUAUCUGCCAUGGCAGAUGGCAGAUUAAGGGUUUCUGAAAGAAAUUCUUGUGA
UAGGAUGUGCAAUGAGGCUGCAUGGGCCGGUCUUCUUGGCUAGCCAGAGUGGC
>osa-MIR171d MI0001135 Oryza sativa miR171d stem-loop
UUGUAGCUAUGAUGUUGGCCCGGCUCACUCAGAUGGAUCAUCGGUGCAGAAGAGUGCAUG
AAUCUGAUGCAGUCUCAGUGUAGUAUGCUCCAUGCUGGAACUUCUGAUUGAGCCGUGCCA
AUAUCUCAGCACCAU
>osa-MIR171e MI0001136 Oryza sativa miR171e stem-loop
UGGUAGCUAUGAUGUUGGCUCGGCUCACUCAGACGGCAUUGGCGUGAUGCAAAGCAUGCA
UGCGUGCUUGCUAGCUCACUUGUGUUUCUGAUUGAGCCGUGCCAAUAUCUUAGUGCUCU
>osa-MIR171f MI0001137 Oryza sativa miR171f stem-loop
GGGAGAGUGCGAUGUUGGCAUGGUUCAAUCAAACCGGGCAAACUUAUGCACUAGCUAAGC
AAGAUGCAGGGAUAUGCAGUAUGGUUUUGUUUGGUCUGAUUGAGCCGUGCCAAUAUCACA
AGCUUGC
>osa-MIR172a MI0001139 Oryza sativa miR172a stem-loop
GUGUUUGCGGGCGUGGCAUCAUCAAGAUUCACAUCCAUGCAUAUAUCACAAGACGCACAU
AUACAUCCGAUUUGGCUGAGAAUCUUGAUGAUGCUGCAUCCGCAGACAA
>osa-MIR172c MI0001141 Oryza sativa miR172c stem-loop
CUUGUUGCGGGUGCAGCGUCAUCAAGAUUCACGUGUGCCGCACGGCACACGUAUCGGUUU
UCAAGUGUAGUCAUCGUGCGUGAAUCUUGAUGAUGCUGCACCAGCAAAGAG
>osa-MIR166g MI0001142 Oryza sativa miR166g stem-loop
AGCAUGGUGUCUGGAAUGGAGGCUGAUCCAAGAUCAUUGCUUGGUGCAAAAUACUAGGGC
AUUGUUGUAAGUGCCAUUAGUUCUUUUUUGUUUCCGAGUUUGUUAUCGAGGAUCUCGGAC
CAGGCUUCAUUCCUCACACCGUGCU
>osa-MIR166h MI0001143 Oryza sativa miR166h stem-loop
GGUGGCUUGUGGGGAAUGUUGGCUGGCUCGAGGUAUCCACAUCUUAAUUCCUCUCCGGCG
AUCGAGCCGGCUCGGGCGUGUGGAAGCGUCGGACCAGGCUUCAUUCCUCGCAAGCCGAU
>osa-MIR166i MI0001144 Oryza sativa miR166i stem-loop
AGAUAGGUGUUUGGAAUGCAGUUUGAUCCAAGAUCUGCCUAUAUAUAUGGUGUGUAUAUC
AUAUCUUGUGAUAUGGGGGAUAUGCAACAGGUGUGUGACAGGGGUAGGUAGAUCUCGGAU
CAGGCUUCAUUCCUCACACCAAUAC
>mmu-mir-384 MI0001146 Mus musculus miR-384 stem-loop
UGUUAAAUCAGGAAUUGUAAACAAUUCCUAGGCAAUGUGUAUAAUGUUGGUAAGUCAUUC
CUAGAAAUUGUUCACAAUGCCUGUAACA
>osa-MIR171h MI0001147 Oryza sativa miR171h stem-loop
AGAAGAAGAGGACAUGGUUUGGUAUUGUUUCGGCUCAUGUCGUUCACACAGAUGUGAGCC
GAACCAAUAUCACUCAUGUAUUCUUCAUUCAGAGAACUUCU
>osa-MIR408 MI0001149 Oryza sativa miR408 stem-loop
GGGAGUUCUGUGAUUGGAGAGGAGAGGAGACAGGGAUGAGGCAGAGCAUGGGAUGGGGCU
AUCAACAGAUGUAGAUUAUUCCUUGCACAAGAGAUGAUGAUGAGCUGUGAAUGAGUUCUG
AGAGAUGGCUGGUGUUGUUGUUGCUCCCUCCCCUGCACUGCCUCUUCCCUGGCUCCCCUG
CACACCUCUCUCUCUCUCUCUCUCUCUCUGUGU
>hsa-mir-196b MI0001150 Homo sapiens miR-196b stem-loop
ACUGGUCGGUGAUUUAGGUAGUUUCCUGUUGUUGGGAUCCACCUUUCUCUCGACAGCACG
ACACUGCCUUCAUUACUUCAGUUG
>mmu-mir-196b MI0001151 Mus musculus miR-196b stem-loop
AACUGGUCGGUGAUUUAGGUAGUUUCCUGUUGUUGGGAUCCACCUUUCUCUCGACAGCAC
GACACUGCCUUCAUUACUUCAGUUG
>osa-MIR172d MI0001154 Oryza sativa miR172d stem-loop
AAACAGUCGGUGCUUGCAGGUGCAGCACCAUCAAGAUUCACAUCGAGUUCAUCCCUAAAC
GAGAUCGAGGUUGGCUGACUAUAUGUGAUGAGAAUCUUGAUGAUGCUGCAUCAGCAAACG
CUCGACUACU
>osa-MIR166j MI0001158 Oryza sativa miR166j stem-loop
UGAUCCAUGGCUGUUGAGAGGAAUGACGUCCGGUCUGAAGAUCGCCGUCCCCAGGCGGUG
GCUUCGGACCAGGCUUCAUUCCCCAUGACUCAUGGAACCC
>mmu-mir-409 MI0001160 Mus musculus miR-409 stem-loop
UGGUACUCGGAGAGAGGUUACCCGAGCAACUUUGCAUCUGGAGGACGAAUGUUGCUCGGU
GAACCCCUUUUCGGUAUCA
>mmu-mir-410 MI0001161 Mus musculus miR-410 stem-loop
GGGUACUUGAGGAGAGGUUGUCUGUGAUGAGUUCGCUUUAUUAAUGACGAAUAUAACACA
GAUGGCCUGUUUUCAAUACCA
>mmu-mir-376b MI0001162 Mus musculus miR-376b stem-loop
UGGUAUUUAAAAGGUGGAUAUUCCUUCUAUGGUUACGUGCUUCCUGGAUAAUCAUAGAGG
AACAUCCACUUUUUCAGUAUCA
>mmu-mir-411 MI0001163 Mus musculus miR-411 stem-loop
UGGUACUUGGAGAGAUAGUAGACCGUAUAGCGUACGCUUUAUCUGUGACGUAUGUAACAC
GGUCCACUAACCCUCAGUAUCA
>mmu-mir-370 MI0001165 Mus musculus miR-370 stem-loop
AGACGGAGAGACCAGGUCACGUCUCUGCAGUUACACAGCUCAUGAGUGCCUGCUGGGGUG
GAACCUGGUUUGUCUGUCU
>gga-mir-29a MI0001166 Gallus gallus miR-29a stem-loop
ACCCCUUUAGAGGAUGACUGAUUUCUUUUGGUGUUCAGAGUCAAUAAUAUUUUCUAGCAC
CAUUUGAAAUCGGUUAUAGUGAUUGGGGA
>gga-mir-29b-1 MI0001167 Gallus gallus miR-29b-1 stem-loop
CCUCAGGAAGCUGGUUUCAUAUGGUGGUUUAGAUUUAACUAUUCAUUGUCUAGCACCAUU
UGAAAUCAGUGUUCUUGGAGG
>gga-let-7i MI0001168 Gallus gallus let-7i stem-loop
CUGGCUGAGGUAGUAGUUUGUGCUGUUGGUCGGGUUGUGACAUUGCCCGCUGUGGAGAUA
ACUGCGCAAGCUACUGCCUUGCUA
>gga-mir-33-1 MI0001170 Gallus gallus miR-33 stem-loop
CUGUAGUGCAUUGUAGUUGCAUUGCAUGUGCUGGCAGUAACUGUGCAAUGUUCCUGCAGU
GCAGUACAG
>gga-mir-125b-2 MI0001175 Gallus gallus miR-125b-2 stem-loop
AUCAGACUUUUCCUAGUCCCUGAGACCCUAACUUGUGAGGUUUUGUAGCAACAAUCACAA
GUCAGGCUCUUGGGACCUAGGCGGAGGGGA
>gga-mir-221 MI0001178 Gallus gallus miR-221 stem-loop
GACUGUCCAGGUUUGGGGCAUGAACCUGGCAUACAAUGUAGAUUUCUGUGUUUGUUAAGC
AACAGCUACAUUGUCUGCUGGGUUUCCAGCUGCCUGGAA
>gga-mir-17 MI0001184 Gallus gallus miR-17 stem-loop
GUCAGAGUAAUGUCAAAGUGCUUACAGUGCAGGUAGUGAUAUAUAGAACCUACUGCAGUG
AAGGCACUUGUAGCAUUAUGUUGAC
>gga-mir-128-2 MI0001192 Gallus gallus miR-128-2 stem-loop
UGUCCAGCUGGAAGGGGGGCCGUUACACUGUAAGAGAGUGAGUAGCAGGUCUCACAGUGA
ACCGGUCUCUUUUCCUGCUGUGUC
>gga-mir-187 MI0001193 Gallus gallus miR-187 stem-loop
AAACUAUUGUGAGACCUCCGGCUACAACACAGGACAUGGGAGCUUUUCUGAACCCUCGUG
UCUUGUGUUGCAGCCAGAGGGGCACA
>gga-mir-30a MI0001204 Gallus gallus miR-30a stem-loop
GCGACUGUAAACAUCCUCGACUGGAAGCUGUGAAGCAGCAGAUGGGGCUUUCAGUCGGAU
GUUUGCAGCUGC
>gga-mir-30c-2 MI0001205 Gallus gallus miR-30c-2 stem-loop
AGGUACUGUAAACAUCCUACACUCUCAGCUGUGGAAACUAAGAAAGCUGGGAGAAGGCUG
UUUACUCUCCCU
>gga-mir-10b MI0001216 Gallus gallus miR-10b stem-loop
CAGAACGUUAUUACGUUGUCUAUAUAUACCCUGUAGAACCGAAUUUGUGUGAUAUUCAUA
UAGUCACAGAUUCGAUUCUAGGGGAAUAUAUGGUCGAUGCAAAAACUUCA
>gga-mir-181a-1 MI0001218 Gallus gallus miR-181a-1 stem-loop
UGUAGUGGUUGCUUCAGUGAACAUUCAACGCUGUCGGUGAGUUUGGAAUUUAAGUGAAAA
CCAUCGACCGUUGAUUGUACCCUCCAGCUAACCAUCCUCCUCCU
>gga-mir-181b-1 MI0001219 Gallus gallus miR-181b-1 stem-loop
AAAAGGUCACAAUCAACAUUCAUUGCUGUCGGUGGGUUUAACUAUGUGGACAAGCUCACU
GAACAAUGAAUGCAACUGUGGCCCCACAU
>gga-mir-140 MI0001229 Gallus gallus miR-140 stem-loop
UGCGUCUCUCCGUGUCCUGCCAGUGGUUUUACCCUAUGGUAGGUUACGUCAUGCUGUUCU
ACCACAGGGUAGAACCACGGACGGGAUGCCGGGGC
>gga-mir-126 MI0001244 Gallus gallus miR-126 stem-loop
GCUGGUGACGGCCCAUUAUUACUUUUGGUACGCGCUGUGACACUUCAAACUCGUACCGUG
AGUAAUAAUGCGCUGUGGUCAGCA
>gga-mir-133a-2 MI0001248 Gallus gallus miR-133a-2 stem-loop
GUGAGGCCAAAUGCUUUGCUAAAGCUGGUAAAAUGGAACCAAAUCAACUGUUCAAUGGAU
UUGGUCCCCUUCAACCAGCUGUAGCUGUGCAUUGAU
>gga-mir-200b MI0001250 Gallus gallus miR-200b stem-loop
GCCAUUACCAUCUUACUGGGCAGCAUUGGAUGUUCUCUGUUUUUCUAAUACUGCCUGGUA
AUGAUGAUUGUGGUGUUUCGUGCAC
>gga-mir-30c-1 MI0001257 Gallus gallus miR-30c-1 stem-loop
ACCAUGCUGUAGCACGUGUAAACAUCCUACACUCUCAGCUGUGAACUCGAGGUGGCUGGG
AGAGGAUUGUUUACGCCUUCUGCCAUGGA
>gga-mir-34b MI0001260 Gallus gallus miR-34b stem-loop
GUGCUUGGUUUGCAGGCAGUGUAGUUAGCUGAUUGUACCCAGCGCCCCACAAUCACUAAA
UUCACUGCCAUCAAAACAAGGCAC
>gga-mir-27b MI0001274 Gallus gallus miR-27b stem-loop
ACCUCUCUGGUGAGGUGCAGAGCUUAGCUGAUUGGUGAACAGUGAUUGUUUCCCUCUUUG
UUCACAGUGGCUAAGUUCUGCACCUGAAGAGAAGGUG
>dre-mir-7a-1 MI0001361 Danio rerio miR-7a-1 stem-loop
UGUGGAAGACUAGUGAUUUUGUUGUUGUUUCUUCUGCUUUCUGACAACAAGUCACAGUCU
ACCUCAGCGAGCGGGCCCU
>dre-mir-10a MI0001363 Danio rerio miR-10a stem-loop
UGUCUGUCAUCUAUAUAUACCCUGUAGAUCCGAAUUUGUGUGAAUAUACAGUCGCAAAUU
CGUGUCUUGGGGAAUAUGUAGUUGACAUAAACACAACGC
>dre-mir-10b-1 MI0001364 Danio rerio miR-10b-1 stem-loop
GUCUAUAUAUACCCUGUAGAACCGAAUUUGUGUGAAAAAAUAACAUUCACAGAUUCGAUU
CUAGGGGAGUAUAUGGUC
>dre-mir-34a MI0001365 Danio rerio miR-34 stem-loop
CUGCUGUGAGUGGUUCUCUGGCAGUGUCUUAGCUGGUUGUUGUGUGGAGUGAGAACGAAG
CAAUCAGCAAGUAUACUGCCGCAGAAACUCGUCACCUU
>dre-mir-181b-1 MI0001366 Danio rerio miR-181b-1 stem-loop
CAUGUACGCACCUUCAGUUCUUCAAAGGUCAUAAUCAACAUUCAUUGCUGUCGGUGGGUU
UAGUCUUGUAACAGCUCUCUGAACAAUGAAUGUAACUGUGGCCCAGAUU
>dre-mir-181b-2 MI0001367 Danio rerio miR-181b-2 stem-loop
CUAAUGACUGCAAUAAACAUUCAUUGCUGUCGGUGGGUUUCUAAUAGACACAACUCACUG
AUCAAUGAAUGCAAACUGCGGUGCAA
>dre-mir-183 MI0001369 Danio rerio miR-183 stem-loop
GACUCCUGUUCUGUGUAUGGCACUGGUAGAAUUCACUGUGAAAGCACACUAUCAGUGAAU
UACCAAAGGGCCAUAAACAGAGCAGAGAAAGAACCACG
>dre-mir-199-1 MI0001373 Danio rerio miR-199-1 stem-loop
UCCUGCUCCGUCAUCCCAGUGUUCAGACUACCUGUUCAGGAUCAUACUGGUGUACAGUAG
UCUGCACAUUGGUUAGACUGUGCAUGG
>dre-mir-199-3 MI0001375 Danio rerio miR-199-3 stem-loop
CCUCCCCCUCGCCUGCCCAGUGUUCAGACUACCUGUUCAUCAUGCUGCAGCUGAACAGUA
GUCCGCACAUUGGUUAGGCUGGGCUGGGACACACACAC
>dre-mir-205 MI0001378 Danio rerio miR-205 stem-loop
AAACUACUGUGCAUUCUAUCCUUCAUUCCACCGGAGUCUGUGUAGUUGUUCAAUCAGAUU
UCAGUGGUGUGAAGUGUAGGAAACACGGA
>dre-mir-210 MI0001379 Danio rerio miR-210 stem-loop
GCAGGUAAGCCACUGACUAACGCACAUUGCGCCUAUUCUCCACUCCACUGUGCGUGUGAC
AGCGGCUAACCAG
>dre-mir-181a-1 MI0001380 Danio rerio miR-181a-1 stem-loop
GUUUGCCUCAGUGAACAUUCAACGCUGUCGGUGAGUUUGAGCUAAAUGGAAAAAAACCAU
CGACCGUUGAUUGUACCCUGCGGC
>dre-mir-221 MI0001387 Danio rerio miR-221 stem-loop
GUCGUGAACCUGGCAUACAAUGUAGAUUUCUGUGUGGUACUAUCUACAGCUACAUUGUCU
GCUGGGUUUCAGGCCAGCAGAAUAAUUCUGCUC
>hsa-mir-423 MI0001445 Homo sapiens miR-423 stem-loop
AUAAAGGAAGUUAGGCUGAGGGGCAGAGAGCGAGACUUUUCUAUUUUCCAAAAGCUCGGU
CUGAGGCCCCUCAGUCUUGCUUCCUAACCCGCGC
>hsa-mir-424 MI0001446 Homo sapiens miR-424 stem-loop
CGAGGGGAUACAGCAGCAAUUCAUGUUUUGAAGUGUUCUAAAUGGUUCAAAACGUGAGGC
GCUGCUAUACCCCCUCGUGGGGAAGGUAGAAGGUGGGG
>mmu-mir-425 MI0001447 Mus musculus miR-425 stem-loop
AAAGUGCUUUGGAAUGACACGAUCACUCCCGUUGAGUGGGCACCCAAGAAGCCAUCGGGA
AUGUCGUGUCCGCCCAGUGCUCUUU
>hsa-mir-425 MI0001448 Homo sapiens miR-425 stem-loop
GAAAGCGCUUUGGAAUGACACGAUCACUCCCGUUGAGUGGGCACCCGAGAAGCCAUCGGG
AAUGUCGUGUCCGCCCAGUGCUCUUUC
>zma-MIR156d MI0001456 Zea mays miR156d stem-loop
AGGCUCUCGAGAGAUUGACAGAAGAGAGUGAGCACACGGCGCGACGAACGACAUAGCAUG
UAUGCCGUCCUCGCCGCGUGCUCACUUCUCUUUCUGUCAGCCUCUUUCUCUCGAUGGCU
>zma-MIR156e MI0001461 Zea mays miR156e stem-loop
CCGGCGGGCGCGCGCGCGGUGACAGAAGAGAGUGAGCACACGGCCGGUGUGACGGCACCG
GCGCGGAUGUGCCGUCGCGGCCGCGUGCUCACUGCUCUCUCUGUCAUCCGCUGGCACACC
CUCACG
>zma-MIR169a MI0001473 Zea mays miR169a stem-loop
UAGGCUCGGGGACUAUGGUGCAGCCAAGGAUGACUUGCCGAUCGAUGUGACGCCUCUUGA
UCUCGUCGUCGUCAGAUCGUCGCCGAUCAUCGGCAAGUUGUUCUUGGCUACACCGUGGCU
CCUGCUCCUG
>zma-MIR169b MI0001474 Zea mays miR169b stem-loop
UAGGCUCGGGGACUACGGUGCAGCCAAGGAUGACUUGCCGAUCUAUCGUCGAUCAACGAG
CGACGCCUCUGAUGUCUGAUCUCGACAUCUAUCGUCGUCAGACCAUCAUCAUCUAUCGGC
AAGUUGUUCUUGGCUACACCGUGGCUCCUGCUCCUG
>zma-MIR167c MI0001478 Zea mays miR167c stem-loop
UGCCCAAGGGAACGAGUGAAGCUGCCAGCAUGAUCUAGCUCGGAGUGAUCACGCGAGGAG
AACAAUAGCUCGAGGUGGUCAUGCCUUGCUAGAUCAUGCUGUGGCAGCCUCACUUCUUCC
CGUCCUUGGGCA
>zma-MIR166a MI0001480 Zea mays miR166a stem-loop
UGAGGGGAAUGUUGUCUGGCUCGGGGCCGCCGCCGCCGCUCCUUCCUUCUCUAGUCUCUC
UUCUCUCCUAGCAGCUACUCUUCGCUUCCUACUCCUAUCUCGAUCCCUCUCUUCUUCUUC
UUCUUCUUCUUCCUCUUCCCCCCUCUCUUGGAUCGAGACCGAGCGGACGGAGACGAGUGG
UGUAGAUCUCGGACCAGGCUUCAUUCCCCCCAA
>zma-MIR166e MI0001483 Zea mays miR166e stem-loop
GGGGAAUGUUGUCUGGCUCGAGGUGCAGAAACAUACAGAUCUCAUCGGUCUAGGUUCUUG
UCGAUCUCGGACCAGGCUUCAUUCCCC
>zma-MIR166g MI0001487 Zea mays miR166g stem-loop
GGGGAAUGUUGUCUGGUUGGAGACCUAACACCRCGAAUUAAUCAUCCAUGCCAUGGAAGC
AGCAUAUGCCCGCCUGCAUCUAUCCAUGCAUGAUGGUGGAAGGUUUCGGACCAGGCUUCA
UUCCCC
>zma-MIR166c MI0001489 Zea mays miR166c stem-loop
GGGGAAUGUUGUCUGGCUCGAGGUGCAGAAACACGCAGAUCUCAUCGAGGUCGUCUUGGU
UGUUGUUGAUCUCGGACCAGGCUUCAUUCCCC
>zma-MIR172c MI0001496 Zea mays miR172c stem-loop
GUGCAGCACCACCAAGAUUCACAUCCAACUCUCACGCAUCUUCAGUGAUGCAUGCAUGCU
CUGUGAUGUCUCGCAGCAGCUAUAUGCAUAUGUGAUGAGAUGAGAAUCUUGAUGAUGCUG
CAU
>sbi-MIR166a MI0001500 Sorghum bicolor miR166a stem-loop
GUGGAAUGUUGUCUGGUUCAAGGUCUCGCUUGUGAUUUAAGGAUGAUUUGUGCAUGCGUA
AUUUUUAUUCCUUGAAUCUAUGAGAUCUCGGACCAGGCUUCAUUCCCC
>sbi-MIR172a MI0001503 Sorghum bicolor miR172a stem-loop
GUGCAGCAUCAUCAAGAUUCACAUCCAGCUCAUCCUCGGUGAUAUGCUAUAUACAUAAAU
AUAUGCGUAUGUGAUGAGAUGAGAAUCUUGAUGAUGCUGCAU
>hsa-mir-20b MI0001519 Homo sapiens miR-20b stem-loop
AGUACCAAAGUGCUCAUAGUGCAGGUAGUUUUGGCAUGACUCUACUGUAGUAUGGGCACU
UCCAGUACU
>mmu-mir-431 MI0001524 Mus musculus miR-431 stem-loop
CGUCCUGCGAGGUGUCUUGCAGGCCGUCAUGCAGGCCACACUGACGGUAACGUUGCAGGU
CGUCUUGCAGGGCUUCUCGCAAGACGACAUC
>mmu-mir-433 MI0001525 Mus musculus miR-433 stem-loop
UGCCCGGGGAGAAGUACGGUGAGCCUGUCAUUAUUCAGAGAGGCUAGAUCCUCUGUGUUG
AGAAGGAUCAUGAUGGGCUCCUCGGUGUUCUCCAGGUAGCGGCACCACACCAUGAAGGCA
GCCC
>mmu-mir-434 MI0001526 Mus musculus miR-434 stem-loop
UCGACUCUGGGUUUGAACCAAAGCUCGACUCAUGGUUUGAACCAUUACUUAAUUCGUGGU
UUGAACCAUCACUCGACUCCUGGUUCGAACCAUC
>dre-mir-430c-1 MI0001529 Danio rerio miR-430c-1 stem-loop
AUUAAGAUCACUUCAAACAGGAGCAUUGAUUUGUCCUUUGUUCAUAAGUGCUUCUCUUUG
GGGUAGUUUUAAU
>sbi-MIR167e MI0001554 Sorghum bicolor miR167e stem-loop
AGUGGUGCACCACAAGUUGGUGAAGCUGCCAGCAUGAUCUGAUGUCUUUAUAUAUAUUAA
UUACCUCUGAUUUCUCCCUGACUGUUAUGGAUCGAUGAAUUCAGAUAUGAGGGGAAGGAA
GAAAGAGGAAUAAUGAGCAUCAGGUCAUGCUGUAGUUUCAUCCGCUGGUGGGAGCACAU
>sbi-MIR167c MI0001555 Sorghum bicolor miR167c stem-loop
CUUUGCUGGUGUGAGAGGUUGAAGCUGCCAGCAUGAUCUGGUGGCCGGCCGGCCGGCGUC
UCUCAAGUGCGCUCGGAUCGGAGACGCGUCGCCAGAUCAUGUUGCAGCUUCACUCUCUCG
CAACCACCAAA
>sbi-MIR169d MI0001558 Sorghum bicolor miR169d stem-loop
GAAGAAGAGGGGCCUUGCAUGGUGGCGAGAGCCUGCCUUUGGUAGCCAAGGAUGACUUGC
CUACAUGGCAUUGCGAGUUCCGGUUGCAUGGCCAGUUCAGCUGAGUUUGUGGGCGGUCAC
CUUGGCUAGCCUGAGUGGCUCUUGCCUGUCAUGGAAGGCCUCUUCUUCUGUC
>ame-mir-277 MI0001585 Apis mellifera miR-277 stem-loop
GGCAGUUGGGGCUCGUGCCAGAUGCGCGUUUACACGGGCCCUGAAUACUGUAAAUGCACU
AUCUGGUACGACAUCUCUCCUGUC
>mmu-mir-448 MI0001638 Mus musculus miR-448 stem-loop
ACGAGGAGGUUGAACAUCCUGCAUAGUGCUGCCAGGAAAUCCCUACUUCAUACUAAGAGG
GGGCUGGCUGGUUGCAUAUGUAGGAUGUCCCAUCUCCUGGCCCACUUCGUCA
>mmu-mir-429 MI0001642 Mus musculus miR-429 stem-loop
CCUGCUGAUGGAUGUCUUACCAGACAUGGUUAGAUCUGGAUGCAUCUGUCUAAUACUGUC
UGGUAAUGCCGUCCAUCCACGGC
>mmu-mir-365-2 MI0001645 Mus musculus miR-365-2 stem-loop
AGAGUGAUCAAGGACAGCAAGAAAAAUGAGGGACUUUCAGGGGCAGCUGUGUUUCCUGAC
UCAGUCAUAAUGCCCCUAAAAAUCCUUAUUGUUCUUGCAGUGUGCAUCGGAG
>mmu-mir-449a MI0001649 Mus musculus miR-449a stem-loop
CUGUGUGUGAUGGCUUGGCAGUGUAUUGUUAGCUGGUUGAGUAUGUGAGCGGCACCAGCU
AACAUGCGACUGCUCUCCUAUUGCACACACA
>hsa-mir-450a-1 MI0001652 Homo sapiens miR-450a-1 stem-loop
AAACGAUACUAAACUGUUUUUGCGAUGUGUUCCUAAUAUGCACUAUAAAUAUAUUGGGAA
CAUUUUGCAUGUAUAGUUUUGUAUCAAUAUA
>mmu-mir-450a-1 MI0001653 Mus musculus miR-450a-1 stem-loop
GAGAGAUACUGAGCUGUUUUUGCGAUGUGUUCCUAAUAUGUGCUAUAAUUAUAUUGGGAA
CAUUUUGCAUAAAUAGCUUUGUGUCAAUACA
>osa-MIR390 MI0001690 Oryza sativa miR390 stem-loop
GGUAUGGAACAAUCCUUGAAGCUCAGGAGGGAUAGCGCCUCGAAAUCAAACUAGGCGCUA
UCUAUCCUGAGCUCCAUGGUUUGUUCUUACC
>hsa-mir-431 MI0001721 Homo sapiens miR-431 stem-loop
UCCUGCUUGUCCUGCGAGGUGUCUUGCAGGCCGUCAUGCAGGCCACACUGACGGUAACGU
UGCAGGUCGUCUUGCAGGGCUUCUCGCAAGACGACAUCCUCAUCACCAACGACG
>hsa-mir-433 MI0001723 Homo sapiens miR-433 stem-loop
CCGGGGAGAAGUACGGUGAGCCUGUCAUUAUUCAGAGAGGCUAGAUCCUCUGUGUUGAGA
AGGAUCAUGAUGGGCUCCUCGGUGUUCUCCAGG
>hsa-mir-329-1 MI0001725 Homo sapiens miR-329-1 stem-loop
GGUACCUGAAGAGAGGUUUUCUGGGUUUCUGUUUCUUUAAUGAGGACGAAACACACCUGG
UUAACCUCUUUUCCAGUAUC
>hsa-mir-329-2 MI0001726 Homo sapiens miR-329-2 stem-loop
GUGGUACCUGAAGAGAGGUUUUCUGGGUUUCUGUUUCUUUAUUGAGGACGAAACACACCU
GGUUAACCUCUUUUCCAGUAUCAA
>mmu-mir-452 MI0001734 Mus musculus miR-452 stem-loop
GCUAAGCAGUUACAACUGUUUGCAGAGGAAACUGAGACUUUAUAACUAUGUCUCAGUCUC
AUCUGCAAAGAGGUAAGUGCUUUGC
>hsa-mir-409 MI0001735 Homo sapiens miR-409 stem-loop
UGGUACUCGGGGAGAGGUUACCCGAGCAACUUUGCAUCUGGACGACGAAUGUUGCUCGGU
GAACCCCUUUUCGGUAUCA
>zma-MIR171d MI0001792 Zea mays miR171d stem-loop
AGAAAUGGAAGUGUAACUAUGGUGUUGGCUCGGCUCACUCAGAAGUUGAAGCCGAAUCCA
AAUGGUAGCUGCCGGCGUUUCUGAUUGAGCCGUGCCAAUAUCUCAGUACUCUUUCAUGCU
G
>zma-MIR396b MI0001800 Zea mays miR396b stem-loop
AGAUGGCCUUCUUUGUGAUCUUCCACAGCUUUCUUGAACUGCAUCUCUCAGAGGAGCGGC
AGCUUCAACUCCUCCACCCGCAUCAGCAGGUGCAUGCAGUUCAAUAAAGCUGUGGGAAAC
UGCAGAGAGAGGCCAG
>zma-MIR396a MI0001801 Zea mays miR396a stem-loop
ACAUGGCCCUCCUUGCCGUCUUCCACAGCUUUCUUGAACUGCAUGCCGCCGGCUGGUGGA
UGCUGCGCGCUUGAAUUCCGGUCGAUCCCAAGAGGCGCAGUUCAAUAAAGCUGUGGGAAA
CUGCAGAGAGAGGCCAC
>zma-MIR399b MI0001804 Zea mays miR399b stem-loop
GUAGCUCAGGGUGCGAAUCACAGUGCAGCUCUCCUCUGGCAUGAAGGCUGUGAGAGAGGC
AUGACAAUUUCUGGCCUUGCCCUGCCAAAGGAGAGCUGUCCUGCCAUUCAUUAGCCCUGC
AA
>zma-MIR399d MI0001805 Zea mays miR399d stem-loop
UCAAGGUGAGAAUCACAGUGUGGCUCUCCUCUGGCAUGAAGGCGCGGCUGAGAGGCACGA
ACAGUUUCUGGCCUUCCCCUGCCAAUGCCAAAGGAGAGCUGCCCUGCCAUUCGUUAGCCC
UGCAA
>zma-MIR399f MI0001807 Zea mays miR399f stem-loop
CAGGAUGUGCACCUGCAUUUCUGGGCAACUUCUCCUUUGGCAGAUGCGCGAGAAUGUGCC
ACUGCUGCCAAAGGAAAUUUGCCCCGGAAUUCAUCUGCACAAGCA
>zma-MIR159a MI0001809 Zea mays miR159a stem-loop
UCGAUGCUUUGGGUUUGAAGCGGAGCUCCUAUCAUUCCAAUGAAGGGUCGUUCCGAAGGG
CUGGUUCCGCUGCUCGUUCAUGGUUCCCACUAUCCUAUCUCAUCAUGUGUAUAUAUGUAA
UCCAUGGGGGAGGGUUUCUCUCGUCUUUGAGAUAGGCUUGUGGUUUGCAUGACCGAGGAG
CUGCACCGCCCCCUUGCUGGCCGCUCUUUGGAUUGAAGGGAGCUCUGCAUCCUGAUCCAC
CCCUCC
>zma-MIR319a MI0001813 Zea mays miR319a stem-loop
GGUUCAUGUUUUCUCUGGAAGAGAGCUCUCUUCAGUCCACUCUGAAAUGGCUGUAGGGUU
UCAUUAGCUGCCGACUCAUCCAUUCACCUGCCAAGAACCAUGGACAGGUCUGGUCUUGGU
AGCCGAGUGGGUGGCGCGGGAGCUAAAAUCAAGCUCUACGCUGUUUGUGGUUGGACUGAA
GGGUGCUCCCUUUUGUUUGCUCAAACGCU
>zma-MIR319c MI0001814 Zea mays miR319c stem-loop
GGUUUAUGGCUUCUGUGGAAGAGAGCUCUCUUCAGUCCACUCUAAAAUGGCUGUAGGGUU
UCAUUAGCUGCCGACUCAUCCAUUCACCUGCCAAGAACCAUGGGCAAGCGGUAGGUCUGG
UCUUGGUAGCCGAGUGGGUGGCGCGGGAGCUAAAAUCAAACUCUACGCUGUUUACGGUUG
GACUGAAGGGUGCUCCCUUCAAUUUGCCCAAACACU
>zma-MIR319b MI0001815 Zea mays miR319b stem-loop
GACGACGAUGGCUGGAUGGAAGAGAGCGUCCUUCAGUCCACUCAGGGGCGGUGCUAGGGU
CGAAUUAGCUGCCGACUCAUUCACCCACAUGCCAAGCAAACGGCCAUGGAAACCAGCUUU
GCAGAUGAGUGAAUGAAGCGGGAGGUAAAAGCUUCGAUCUCGCACCGUCUUUGCUUGGAC
UGAAGGGUGCUCCCUCCUCCCUCGCUCCUUGUU
>zma-MIR166k MI0001817 Zea mays miR166k stem-loop
GCAUGCUCGGGUUAGGUCAGGGGGAUUGUUGUCUGGCUCGGGGUCUCCGGUCGAGAUCGA
UUCAUAACAUAUACGUACGUGCUUCUAGCCUUGCCGGCGGAGCUAGUCGUUGUCGUCGAC
CGGAGAUUUCGGACCAGGCUUCAAUCCCUUUGACCAUGCGGCAUUAGG
>zma-MIR167e MI0001819 Zea mays miR167e stem-loop
UUGGUGUGUCCUCUAGUAGCUGAAGCUGCCAGCAUGAUCUGAGGUGUCCACAGCAUAUAU
AUGGAAGCAGCUAGCGAUCAGAUCAUGCUGUGCAGUUUCAUCUGCUCGUGGACGCACAC
>zma-MIR167h MI0001822 Zea mays miR167h stem-loop
ACUUUGCUGCUGUGAGAGGUUGAAGCUGCCAGCAUGAUCUGGCUGCUCAGACGCCGGCGG
GCGUCUCGAGUGCUCGCUCGAUCGUCGGUGACGCUUGGAUUCACCAGAUCAUGUUGCAGC
UUCACUCUCUCGCAGCCAGCAAA
>zma-MIR167i MI0001823 Zea mays miR167i stem-loop
ACUUCGCUGGUGUGAGAGCUUGAAGCUGCCAGCAUGAUCUGGCURCUCAAACGCCGCCGG
CCUCCCAAGUGCUCGAUCGGUGGCGCUUCACCAGAUCAUGUUGCAGCUUCACUCUCUCGC
AACCAGCGAA
>zma-MIR168a MI0001824 Zea mays miR168a stem-loop
GAAGCCGCGCCGCCUCGGGCUCGCUUGGUGCAGAUCGGGACCCGCCGCCCGGCCGACGGG
ACGGAUCCCGCCUUGCACCAAGUGAAUCGGAGCCGGCGGAGCGA
>zma-MIR168b MI0001825 Zea mays miR168b stem-loop
UCCGCCGCGCCGUCUCGGGCUCGCUUGGUGCAGAUCGGGACCCGCCGCCCGGCCGACGGG
ACGGAUCCCGCCUUGCAUCAAGUGAAUCGGAGCCGGCGCAGCGA
>zma-MIR166m MI0001842 Zea mays miR166m stem-loop
UCCUUGGUCUGGGGGUUUGUGGGGAAUGUUGGCUGGCUCGAGGCAUCCGCGUCCUGGCUC
GCAGUCGCAGCGCAGAUCGUGUUUUGCCUGCUACCGGCCGGACAGAUCGAGAGGCGUCGG
ACCAGGCUUCAUUCCUCGCAAACCGGUGCAUCCCCA
>zma-MIR408a MI0001846 Zea mays miR408 stem-loop
GGGGUUGGUUUUGAUUUGGAGACAGGGAUGAGACAGAGCAUGGGAUGGGGCCAUCAACAA
AGUGGAGGGACUAGCUUGCGAGGCAGAAAGAAGGUGCCAGUGCCGGUGCCUCCCCGGUGA
AACGAUGAUGGGAGUGUUGUUGCUCCCUCCCCUGCACUGCCUCUUCCCUGGCUCCGAUCC
CCCACCGUUGC
>zma-MIR156k MI0001847 Zea mays miR156k stem-loop
GGCUUAGGCCCCGAAGAGAUUGACAGAAGAGAGCGAGCACCUGGCGCGGCGACCGGCAUG
GAACGCAUGCCGUCCCCGCCGCGUGCUCGCUUCUCUUUCUGUCAGCCUCUCCCUCGUCCU
GAG
>sbi-MIR156e MI0001856 Sorghum bicolor miR156e stem-loop
CGAUUAGGCCCUGAAGAGAUUGACAGAAGAGAGCGAGCACCCGGCGCGGCGGCCGGCAUG
GAGCGCAUGCCGUCCCCGCCGCGUGCUCGCUUCUCUUUCUGUCAGCCUCUCUCUCGUCCU
GGG
>dre-let-7a-3 MI0001860 Danio rerio let-7a-3 stem-loop
GAGACUGUCGUUUGGGGUGAGGUAGUAGGUUGUAUAGUUUGAGGGUUUAACCCUUGCUGU
CAGAUAACUAUACAACUUACUGUCUUUCCCGAAGUGGCCGUAGUGUC
>dre-let-7a-5 MI0001862 Danio rerio let-7a-5 stem-loop
GUACGUGUUUUUGGUGUCUGGACAAGGUGAGGUAGUAGGUUGUAUAGUUUGGUGGGAGGG
AUCAAACCCUGUUCAGCUGAUAACUAUACAGUCUAUUGCCUUCCUUGUGUCACCUAAGGU
CUGC
>dre-let-7d-2 MI0001870 Danio rerio let-7d-2 stem-loop
CGCUGCAGGCUGAGGUAGUUGGUUGUAUGGUUUUGCAUCAUAAUCAGCCUGGAGUUAACU
GUACAACCUUCUAGCUUUCCCUGCGGUG
>dre-mir-1-1 MI0001878 Danio rerio miR-1-1 stem-loop
GCCCAUAUAUCCCGCUUGGUAGACAUACUUCUUUAUAUGCCCAUAUGAACAAGAGCAGCU
AUGGAAUGUAAAGAAGUAUGUAUCCCAGGUGAGAGAAAAACGGGGC
>dre-mir-9-4 MI0001882 Danio rerio miR-9-4 stem-loop
UGGGUUAGUUUUUCUCUUUGGUUAUCUAGCUGUAUGAGUUUAUGUGAUAUCAUAAAGCUA
GAGAACCGAAUGUAUAAACUAAUUCCA
>dre-mir-9-3 MI0001883 Danio rerio miR-9-3 stem-loop
UCAGGGGGUUGGUUUCUCUCUUUGGUUAUCUAGCUGUAUGAGUUAUAACACUGUCAUAAA
GCUAGAUAACCGAAAGUAGAAAUAAUUCCCAAAAUCUUUGG
>dre-mir-9-5 MI0001884 Danio rerio miR-9-5 stem-loop
GGAAGCGAGUUGUUAUCUUUGGUUAUCUAGCUGUAUGAGUAUUUUGCACUUCAUAAAGCU
AGAUAACCGAAAGUAAAAACUGCCUCC
>dre-mir-9-6 MI0001885 Danio rerio miR-9-6 stem-loop
GGAGGUAGUUGCUAUCUUUGGUUAUCUAGCUGUAUGAGUGUUUAUCUGCCUUCAUAAAGC
UAGAUAACCGAAAGUAGAAAUGUCCUCC
>dre-mir-9-7 MI0001886 Danio rerio miR-9-7 stem-loop
GGGUUAGUUUUUCUCUUUGGUUAUCUAGCUGUAUGAGUUAUGAAAUAUCAUAAAGCUAGA
GAACCGAAAGUAGAAACUAUACCU
>dre-mir-10b-2 MI0001887 Danio rerio miR-10b-2 stem-loop
GUAGUCGUCUAUAUGUACCCUGUAGAACCGAAUUUGUGUCCAAAACAUCAAAAUCGCAAA
UACGUCUCUACAGGAAUACAUGGGCGACGUAA
>dre-mir-10c MI0001888 Danio rerio miR-10c stem-loop
CCUGUCAUCUAUAUAUACCCUGUAGAUCCGGAUUUGUGUAAACAGACGCACAGUCACAAA
UUCGUAUCUAGGGGAGUAUGUAGUUGAUGUAUAGG
>dre-mir-10d MI0001889 Danio rerio miR-10d stem-loop
UGGAAGCUUUGUUCCGUCGUCUAUAUAUACCCUGUAGAACCGAAUGUGUGUUUACACAGC
AAAUUCACAGAUUCGGUUUUAGGGGAGUAUAUGGACGAUGCAAAAACGUCUGCUUUCA
>dre-mir-15b MI0001893 Danio rerio miR-15b stem-loop
GUCUGUCGUCAUCUUUUUAUUUAGCCCUGAGUGCCCUGUAGCAGCACAUCAUGGUUUGUA
AGUUAUAAGGGCAAAUUCCGAAUCAUGAUGUGCUGUCACUGGGAGCCUGGGAGUUUCUCC
AUUAACAUGACAGC
>dre-mir-16c MI0001896 Danio rerio miR-16c stem-loop
GAGGUUGUGUGUGUGUGCGUGUGUUGUCUUGCUUUAGCAGCAUGUAAAUAUUGGAGUUAC
UCCUUGGCCAAUGCCUCCAAUAUUGCUCGUGCUGCUGAAGCAAGAAGUCACCAAGCAGCA
CAUGCACGUCAUCCUU
>dre-mir-17a-1 MI0001897 Danio rerio miR-17a-1 stem-loop
GGACUUUCUUGAGUGGACUUGGUUGGUGUCAAUGUAUUGUCAAAGUGCUUACAGUGCAGG
UAGUAUUAUGGAAUAUCUACUGCAGUGGAGGCACUUCUAGCAAUACACUUGACCAUUUUA
ACCUUCCUCCAGGCAUCC
>dre-mir-17a-2 MI0001898 Danio rerio miR-17a-2 stem-loop
GUCACUGUAGUGUCAAAGUGCUUACAGUGCAGGUAGUUCAAUAUAAUCUACUGCAGUGGA
GGCACUUCAAGCUUUACCGUGAC
>dre-mir-20b MI0001899 Danio rerio miR-20b stem-loop
GAGUUUGUCCUGGCAGUUCCAAAGUGCUCACAGUGCAGGUAGUGCCAGUGGAUCUACUGC
AAUGUCUGCACUUCAAGUAUUGCCGGACGCCUUC
>dre-mir-18a MI0001900 Danio rerio miR-18a stem-loop
GGCUUUGUGCUAAGGUGCAUCUAGUGCAGAUAGUGAAGUAGACUAGCACCUACUGCCCUA
AGUGCUCCUUCUGGCACGAGGGU
>dre-mir-18b MI0001901 Danio rerio miR-18b stem-loop
UACUGCUUAUGCUAAGGUGCAUUUAGUGCAGAUAGUGAAAUAGACUAGCACCUACUGCCC
UAAGUGCCCCUUCUGGCAUAAGGGGCU
>dre-mir-19a MI0001903 Danio rerio miR-19a stem-loop
UGGUGCAGUUCUCUGCUAGUUUUGCAUAGUUGCACUACAAGAAAACGGGAGUUGUGCAAA
UCUAUGCAAAACUGAUGGUGGCCUGCUGC
>dre-mir-19b MI0001904 Danio rerio miR-19b stem-loop
GCUGGACCCCCGGUCAGUUUUGCUGGUUUGCAUUCAGCUUUUAAGACUGUGCGCUGUGCA
AAUCCAUGCAAAACUGAUUGUGGCAGC
>dre-mir-19c MI0001905 Danio rerio miR-19c stem-loop
UGGAAAAGCCCUGUUAUCUGGGGUGAGUUUUGCAGGAUUGCAUCCGGCUUUAUUACAACA
UGCUGUGCAAAUCCAUGCAAAACUCGCUGCGCCAGGGACAAACCA
>dre-mir-19d MI0001906 Danio rerio miR-19d stem-loop
GUUGUGUGGCGGUCAGCUUUGCGGGGUGGGCAGUCAGCCUCCGUGUGGCCGCUGUGCAAA
CCCAUGCAAAACUGAGCGCUGCGCUAC
>dre-mir-20a MI0001907 Danio rerio miR-20a stem-loop
UCUUAAAUAAAUCUCCUAAUGUUGCAGUUGUGUUAGAGUUUCAGCAGUGCUAAAGUGCUU
AUAGUGCAGGUAGUAUUUCUGUCAUCUACUGCAGUGUGAGCACUUGAAGUACUUCUAGCU
UAAUGCGUCUGGGAUCCGAAGAUUUCUGCUAGA
>dre-mir-21-1 MI0001908 Danio rerio miR-21-1 stem-loop
UUAUGUGUCUUUAUUGGCGUGGAUAUAAGUCUUUCCCAGUGUGUCAGAUAGCUUAUCAGA
CUGGUGUUGGCUGUUACAUUCGCCCGGCGACAACAGUCUGUAGGCUGUCUGACAUUUUGG
GCAUUUUCUUCUCCGAUUAAAAAUAUGA
>dre-mir-22a MI0001910 Danio rerio miR-22a stem-loop
GCUGACCUGCAGCAGUUCUUCACUGGCAAGCUUUAUGUCCUUGUGUACCAGCUAAAGCUG
CCAGCUGAAGAACUGUUGUGGUUGGC
>dre-mir-22b MI0001912 Danio rerio miR-22b stem-loop
GUUACUUCACAGUCGUUCUUCACUGGCUAGCUUUAUGUGGCAGCACCUUAAAGCUGCCAG
UUGAAGAGCUGUUGUGGGUAAC
>dre-mir-23a-2 MI0001915 Danio rerio miR-23a-2 stem-loop
CUCUUCUGCCGGCCAGGGGAAUUCCUGGCAGAGUGAUUUUUAAACCUAAUGACUGAAUCA
CAUUGCCAGGGAUUUCCAAUGGCUCGUGUGACUCAGAG
>dre-mir-23a-3 MI0001916 Danio rerio miR-23a-3 stem-loop
CCAGCUGGAGGGAUUCCUGGCAGAGUGAUUUGGGAUUAUAUCAUAAAAUCACAUUGCCAG
GGAUUUCCAACCAGCUGU
>dre-mir-24-1 MI0001921 Danio rerio miR-24-1 stem-loop
ACCUGAGCUCCGGUGCCUUCUGAGCUGAUAUCAGUUGUAGUAAAUCACUGGCUCAGUUCA
GCAGGAACAGGAGUGUGGCC
>dre-mir-25 MI0001922 Danio rerio miR-25 stem-loop
GCCGGCGCUGAGAGGCGGAGACUUGGGCAGCUGCCGUCAUUCCCAGAAGGCAUUGCACUU
GUCUCGGUCUGACAGUGGCGGC
>dre-mir-26a-1 MI0001923 Danio rerio miR-26a-1 stem-loop
UUUGGCCUGGUUCAAGUAAUCCAGGAUAGGCUUGUGAUGUCCGGAAAGCCUAUUCGGGAU
GACUUGGUUCAGGAAUGA
>dre-mir-26a-2 MI0001925 Danio rerio miR-26a-2 stem-loop
GUGUGGACUUGAGUGCUGGAAGUGGUUGUUCCCUUGUUCAAGUAAUCCAGGAUAGGCUGU
CUGUCCUGGAGGCCUAUUCAUGAUUACUUGCACUAGGUGGCAGCCGUUGCCCUUCAUGGA
ACUCAUGC
>dre-mir-26a-3 MI0001926 Danio rerio miR-26a-3 stem-loop
CUAAGCUGAUACUGAGUCAGUGUGUGGCUGCAACCUGGUUCAAGUAAUCCAGGAUAGGCU
UUGUGGACUAGGGUUGGCCUGUUCUUGGUUACUUGCACUGGGUUGCAGCUACUAAACAAC
UAAGAAGAUCAGAAGAG
>dre-mir-26b MI0001927 Danio rerio miR-26b stem-loop
GCAUUUGGCCUUUGCCUGGUUCAAGUAAUCCAGGAUAGGUUAGUUCCCACUAGUACGGCC
UAUUCUUGGUUACUUGUUUCAGGAGGAGGCUACGAGC
>dre-mir-27a MI0001928 Danio rerio miR-27a stem-loop
UCUGGAUAUGAUGUCUGCUGAAGUUUCGUGAGGUGCAGGACUUAGCUCACUCUGUGAACA
GAUCUCGGAUAUCCUAUGUUCACAGUGGCUAAGUUCCGCUCCUCUGAGGCCCACACUCGA
AAUCAGCCAGG
>dre-mir-27b MI0001929 Danio rerio miR-27b stem-loop
UCUUUUCUAGCAGGUGCAGAGCUUAGCUGAUUGGUGAACAGUGAUUGAACUCUUUGUUCA
CAGUGGCUAAGUUCUGCAUCUGAGGAGAGGA
>dre-mir-30a MI0001940 Danio rerio miR-30a stem-loop
GGCUCCUUGCAGUUGUAAACAUUCCCGACUGGAAGUUGUAAUGCAGAAAAUCUCAGCUUU
CAGUCUGAUGUUUGCUGCUACUGGUGGCC
>dre-mir-30b MI0001941 Danio rerio miR-30b stem-loop
UUCCAGUGUAGUCGCUGUAAACAUCCUACACUCAGCUGUGAGCUGCAGACGAGGCUGGGC
GGAGGGUGUUUGCUGUGACUGUCUGGAG
>dre-mir-30c MI0001944 Danio rerio miR-30c stem-loop
CUUCAGGGAGUGUAAACAUCCUACACUCUCAGCUGGAGCGCAGCCGAGGCCGGGAGUGGG
AUGUUUGCGCUCUCUGGCU
>dre-mir-30d MI0001946 Danio rerio miR-30d stem-loop
GUGCUGUAUAUGGGUAUAACUGGUUGUUCAUGCCUGUAAACAUCCCCGACUGGAAGCUGU
GCUACGCGGAAAACGAGCUUUCAGUUGGAUGUUUGCUGUCAUCGUCCAGUUCUGUCGCCU
UGUAUUAC
>dre-mir-30e-2 MI0001950 Danio rerio miR-30e-2 stem-loop
UACGGGCUACUGUAAACAUCCUUGACUGGAAGCUGGUGCACAUGAUGGAGCUUUCAGUCG
GAUGUUUGCAGCAGCCAACU
>dre-mir-92a-1 MI0001951 Danio rerio miR-92a-1 stem-loop
UGGUCCCUUUCUGCGCAGGUUGGGAUUGGUAGCAAUGCUGUGUGUUUUGAAGGUAUUGCA
CUUGUCCCGGCCUGUAAAGGAUUGU
>dre-mir-92a-2 MI0001952 Danio rerio miR-92a-2 stem-loop
ACAGCAUCCCUUUCUUUGCAGGUUGGGAUCGGCCGCAAUGCUCUGUGCUGGAAGUAUUGC
ACUUGUCCCGGCCUGUGAAGAGCAUGGGAAAUUGU
>dre-mir-96 MI0001955 Danio rerio miR-96 stem-loop
GCUGGGCGCUCUUCUUUGCCUGUUUUGGCACUAGCACAUUUUUGCUUUUUUAUAUAUACC
UUGAGCAAUUAUGUGUAGUGCCAAUAUGGGACAAGACAGACAUGCUACUUAAAAAAAAAA
UCAGC
>dre-mir-99-1 MI0001956 Danio rerio miR-99-1 stem-loop
GCCACUUGUCAUUAACCCGUAGAUCCGAUCUUGUGAUAAGUUUGAUGGCACAAGCUCGAU
UCUAUGGGUCUCUGUCUCUGUGGU
>dre-mir-100-1 MI0001958 Danio rerio miR-100-1 stem-loop
GAAGAGACCUGCCUGCUGACACAAACCCGUAGAUCCGAACUUGUGGUGACUGUCCACACA
AGCUUGUAUCUAUAGGUAUCUGUCUGUGUGGCCUUC
>dre-mir-100-2 MI0001959 Danio rerio miR-100-2 stem-loop
AGCUGCCACAAACCCGUAGAUCCGAACUUGUGGUGUCUCUGUGCACAAGCUCGUGUCUAU
AGGUAUGUGUCUGCG
>dre-mir-107a MI0001963 Danio rerio miR-107 stem-loop
UCUGUGUGCUCUGAGCUUCUUUACAGUGUUGUCUUGUGGCAUGGAGAUCAAGCAGCAUUG
UACAGGGCUAUCACAGCACACUGAACAGC
>dre-mir-124-1 MI0001966 Danio rerio miR-124-1 stem-loop
GGCUCUCGCUGUACGUGUUCACAGUGGACCUUGAUUUAUUGUAUUUCAAUUAAGGCACGC
GGUGAAUGCCAACAGCACAGCC
>dre-mir-124-2 MI0001967 Danio rerio miR-124-2 stem-loop
CCUGCUUUUCUUCGUGUUCACAGCGGACCUUGAUUUAAAUGUCCAUACAAUUAAGGCACG
CGGUGAAUGCCAAGAGAGAUGGC
>dre-mir-124-4 MI0001969 Danio rerio miR-124-4 stem-loop
GGUUUUUGCUCUUUGUGUUCACAGUGGACCUUGAUUUAAUUUCAAUACAAUUAAGGCACG
CGGUGAAUGCCAAGAGAGAAGCC
>dre-mir-125b-1 MI0001975 Danio rerio miR-125b-1 stem-loop
UUCUGUUGCAGGUUGGCGGUUGGUCUGCAAAUGUGCCUCUCACAAUCCCUGAGACCCUAA
CUUGUGACGUUUUCCUGUUAUGUGCACGGGUUAGGUUCUUGGGAGCUGAGAGGGGUGCUC
UGUCAUCAGCCCGCCGGCGUCGGAA
>dre-mir-125b-2 MI0001976 Danio rerio miR-125b-2 stem-loop
GUGCCCCUCUCCUUCCCUGAGACCCUAACUUGUGACGUUCUGCUUCGAUGUCCACGGGUU
GGGUUCUCGGGAGCUGUGAGAGGCAC
>dre-mir-125b-3 MI0001977 Danio rerio miR-125b-3 stem-loop
CCCGUGCGGCCACCGCUGCACUCCUCCUGGUCCCUGAGACCCUAACUUGUGAGCUUUGUG
UGCUAAAAAUCACAGGUUAAGCUCUUGGGACCUGGGCAGAGGGCAAAAGCACUGG
>dre-mir-125c MI0001978 Danio rerio miR-125c stem-loop
GCUCUCCUCCUGUUCCCUGAGACCCUAACUCGUGAGGUCUUUUUCCAAAAUCACGGGUCA
GGAGCUUGGGAGACAGGUGGAGGGC
>dre-mir-126a MI0001979 Danio rerio miR-126a stem-loop
GAGCCAUUUUAACUGCUUCACAGUCCAUUAUUACUUUUGGUACGCGCUAGGCCAGACUCA
AACUCGUACCGUGAGUAAUAAUGCACUGUGGCAGUGGGUUU
>dre-mir-128-1 MI0001980 Danio rerio miR-128-1 stem-loop
UGGAGGAGGAGUGCUGGGAGACGGGGCCGUGGCACUGUAUGAGAUUCAUGUAGGCUUUCU
CACAGUGAACCGGUCUCUUUUUCCAGCCCUCACUGACA
>dre-mir-129-2 MI0001982 Danio rerio miR-129-2 stem-loop
GUCUUUCACGAAUCUUUUUGCGGUCUGGGCUUGCUGUUCUCAACUAUCAAUGGGAAGCCC
UUACCCCAAAAAGCAUUUGCGGAGGGC
>dre-mir-129-1 MI0001983 Danio rerio miR-129-1 stem-loop
GUCCUUUUCAGGUCUUUUUGCGGUCUGGGCUUGCUGUUCCUUGAACCAGUAGCCAGGAAG
CCCUUACCCCAAAAAGUAUCUGCAGAGGAC
>dre-mir-130a MI0001984 Danio rerio miR-130a stem-loop
UGUCUGUCCAGUGCCCCUUUUAUAUUGUACUACUGAUAACCCAGUUAUUAAAGCAGUGCA
AUGUUAAAAGGGCAUUGGCCAGGGA
>dre-mir-130c-1 MI0001987 Danio rerio miR-130c-1 stem-loop
GGGAGAGGUCUGUACGGUGAUAUUGACCAUGUUUUGUCCAUUGCCCUUUUUCUGUUGUAC
UACUGGCCAAUCAGAAGAGCAGUGCAAUAUUAAAAGGGCAUUGGCUGAUAGAACAGAGUC
CUUCACCUCUCACCCUCUCCU
>dre-mir-133a-2 MI0001992 Danio rerio miR-133a-2 stem-loop
AAUGCUUUGCUAAAGCUGGUAAAAUGGAACCAAAUCAACUGUUUUAUGGAUUUGGUCCCC
UUCAACCAGCUGUAGCUGUGCAUU
>dre-mir-133a-1 MI0001993 Danio rerio miR-133a-1 stem-loop
CAUCAAACCACAAUGCUUUGCUAAAGCUGGUAAAAUGGAACCAAAUCACCUCUUCAAUGG
AUUUGGUCCCCUUCAACCAGCUGUAGCUAUGCUUUGAUG
>dre-mir-133b MI0001994 Danio rerio miR-133b stem-loop
CACGCCUUGCUGUGGCUGGUCAAAUGGAACCAAGUCAGGUGUUUCUGCGAGGUUUGGUCC
CCUUCAACCAGCUACUGCGUCGUG
>dre-mir-133c MI0001995 Danio rerio miR-133c stem-loop
GAAACACGGCUUAGUUGCUGGUAAAACGGAACCAAGUCGGGUGUUUGCGAGAGGUUUGGU
CCCUUUCAACCAGCUACUGCGCCGUGAAUUC
>dre-mir-137-1 MI0002000 Danio rerio miR-137-1 stem-loop
GGCUCUCUUCGGUGACGGGUAUUCUUGGGUGGAUAAUACGGCUCUCGUUGUUAUUGCUUA
AGAAUACGCGUAGUUGAGGAGAGUC
>dre-mir-137-2 MI0002001 Danio rerio miR-137-2 stem-loop
GUUCUGUUGUUUCCCUCUAUAAAGGACUCUCUUCGGUGACGGGUAUUCUUGGGUGGAUAA
UACGGCUCUCGUUGUUAUUGCUUAAGAAUACGCGUAGUCGAGGAGAGUCAUGUCGGCGGC
GAGAGAGC
>dre-mir-138 MI0002002 Danio rerio miR-138 stem-loop
UGUGUGCUGCAGCUGGUGUUGUGAAUCAGGCCGAUGUCACACGUCAGCGAUAACCCGGCU
AUUUCACAACACCAGGGUGGCACCACA
>dre-mir-140 MI0002003 Danio rerio miR-140 stem-loop
GUGUUUGUCUCCUGUGUCCCGUCAGUGGUUUUACCCUAUGGUAGGUUACGUCAUGCUGUU
CUACCACAGGGUAGAACCACGGACGGGAUGUCUGGAGGUGUCUGC
>dre-mir-141 MI0002004 Danio rerio miR-141 stem-loop
GUCUCUAGGGUACAUCUUACCUGACAGUGCUUGGCUGUUCACUGAUGUUCUAACACUGUC
UGGUAACGAUGCACUCUGGUGAC
>dre-mir-144 MI0002009 Danio rerio miR-144 stem-loop
GCUCUCUAGACAGGAUAUCAUCGUAUACUGUAAGUUCAUUAUUGAGACACUACAGUAUAG
AUGAUGUACUAUCCAGGGGGUCAACGAGC
>dre-mir-145 MI0002010 Danio rerio miR-145 stem-loop
UCAGUCUUCAUCAUUUCCUCAUCCCCGGGGUCCAGUUUUCCCAGGAAUCCCUUGGGCAAU
CGAAAGGGGGAUUCCUGGAAAUACUGUUCUUGGGGUUGGGGGUGGACUACUGA
>dre-mir-146a MI0002012 Danio rerio miR-146a stem-loop
GAGUUUGUUUUGAGCACUUUUCCCUGAGAACUGAAUUCCAUAGAUGGUGUUCAUGAAAAG
UUCAUCUAUGGGCUCAGUUCUUCUGGCAAUCUGUUUAAUGUCUGCUACAAAUUC
>dre-mir-148 MI0002015 Danio rerio miR-148 stem-loop
CUUUCCAAGUAAAGUUCUGUGAUACACUCCGACUCUGAAUGUUUGCAGUCAGUGCAUUAC
AGAACUUUGUUUUGGGAGU
>dre-mir-150 MI0002016 Danio rerio miR-150 stem-loop
CAUCUCCGUCUCUCCCAAUCCUUGUACCAGUGUCUGAUUUACAGAUGACGCUGGACGGGG
UUUGGGGGGGGCUGAGGGA
>dre-mir-152 MI0002017 Danio rerio miR-152 stem-loop
CUGUUCACCUGGCUCAAGUUCUGUGAUACACUCAGACUUUGAAUCAGUGGUAGUCAGUGC
AUGACAGAACUUUGGCCCGG
>dre-mir-153b MI0002019 Danio rerio miR-153b stem-loop
GAGCGAUGGAGCGCGGUAGCGAGGUAUUGCACAGCUGUCUGUGUCAUUUUUGUGGUUUGC
AGCUAGUAGUCUGGUUCCAGUUGCAUAGUCACAAAAAUGAGCACAGACAGAUGUGACUGC
AGCAACGCUGAUGAAACGCUCCAUCGCC
>dre-mir-153a MI0002021 Danio rerio miR-153a stem-loop
GGUUGCCAGUGUCAUUUUUGUGAUGUUGCAGCUAGUUAUAUGAGCCCAGUUGCAUAGUCA
CAAAAGUGAUCAUUGGAAACU
>dre-mir-153c MI0002022 Danio rerio miR-153c stem-loop
GAUGGAGAUCAGUAGGUCCCUGGACGUAGCACACCUCCCAGUGUCAUUUUUGUGAUUUGC
AGCUAGUAGUCUGGGUCCAGUUGCAUAGUCACAAAAAUGAUCAUUGGUAGGUGUGAGUGC
AGCAGGAGUGAGGCUUACCGGAUCCUCCAUC
>dre-mir-181c MI0002024 Danio rerio miR-181c stem-loop
GGGUCCUGAUUCACAUUCAUUGCUGUCGGUGGGUUUUAUCUCUUCGACUCGCCGGACAAU
GAAUGAGAACUACGGCUC
>dre-mir-193a-2 MI0002030 Danio rerio miR-193a-2 stem-loop
GAGAGUGUGUCAGAGGCUGGGUCUUUGCGGGCAAGGUGAGUUUUCCUUUCAUUCAACUGG
CCUACAAAGUCCCAGUUUUCGGCCCAUGUGACCAUCUC
>dre-mir-193b MI0002032 Danio rerio miR-193b stem-loop
GUGAUUUCAGUGACGGGACUUUGGGGGCGAGAUGAGUAUUGAUCUCUAUCCAACUGGCCC
GCAAAGUCCCGCUUCUGGGACUCAC
>dre-mir-194a MI0002033 Danio rerio miR-194a stem-loop
UGGUGCUGACUGCUUGUAACAGCAACUCCAUGUGGAAGGUUUGUGUCUUCCAGUGGAGCU
GCUGUUGCGUGCAGAUAGUCACCA
>dre-mir-194b MI0002034 Danio rerio miR-194b stem-loop
GCUCGCUGGGUGUAACAGCCGCUCCAUGUGGAAAAUGCAUUCAAGUGCCCAUGGAGAAGC
UGUUACCUGCAGAGAGU
>dre-mir-196a-2 MI0002035 Danio rerio miR-196a-2 stem-loop
UCGAGUGGUUUAGGUAGUUUCAUGUUGUUGGGAUUACAUUCAAACUCUGCAACGUGAAAC
UGUCUUAAUUGCCCCA
>dre-mir-196b MI0002036 Danio rerio miR-196b stem-loop
GUCUGUGAUUUAGGUAGUUUCAAGUUGUUGGGCUGGACGUUUAAUUUCACAGGAACCUGA
AACUGCCUGAAUUGCUCCA
>dre-mir-200a MI0002037 Danio rerio miR-200a stem-loop
GGCACUUAGCAGCCAUCUUACCGGACAGUGCUGGACUGUAUAACUGUUUUCUAACACUGU
CUGGUAACGAUGUUUGUUGGGUGACC
>dre-mir-200b MI0002038 Danio rerio miR-200b stem-loop
GGUAGUCGUCUCCAUCUUACGAGGCAGCAUUGGAUUUCAUUACUUUUUCUAAUACUGCCU
GGUAAUGAUGAUGAUUGCUGCC
>dre-mir-200c MI0002039 Danio rerio miR-200c stem-loop
UGGAUGCCUGGCUCCAUCUUACAAGGCAGUUUUGGAUGUUAUAUCUUCUCUAAUACUGCC
UGGUAAUGAUGCAGAUGGUCAUCUA
>dre-mir-202 MI0002040 Danio rerio miR-202 stem-loop
CUGUUCCUUUUUCCUAUGCAUAUACCUCUUUGACAUGCUGCUUUAAAGAGGCAUAGGGCA
UGGGAAAAUGGGGCGG
>dre-mir-203b MI0002041 Danio rerio miR-203b stem-loop
UCCUCUUUGGCCGAGUGGUUCUCAACAGUUCAACAGUUCUUUUGAUGAUUGUGAAAUGUU
CAGGACCACUUGAUCAGACGAAGGA
>dre-mir-204-2 MI0002042 Danio rerio miR-204-2 stem-loop
GUGUUGCUCUAGUGACCAGUUUGUGACCUCCUGGGUUUCCCUUUGUCAUCCUAUGCCUGC
AGUUCCUGAUGAGGCUGGGACAGCAAAGGGAGGUUCAGAUGUCGACCUGUACUACAGUCA
AUAC
>dre-mir-206-1 MI0002045 Danio rerio miR-206-1 stem-loop
GAAUGUUGCCUCUUGUGAAGACAUGCUUCCUUAUAUGCCCAUAUUAAUGCUCAAGUUAUG
GAAUGUAAGGAAGUGUGUGGUUUCAGGGGGAAAUUUGUC
>dre-mir-219-3 MI0002054 Danio rerio miR-219-3 stem-loop
CUUCUCUUUUAAGUUCAUCUGUCUGGUUUGAUACUGACGGUCAGGUGCUGAUUGUCCAAA
CGCAAUUCUUGUGCUUGUGUGAAACAGGAGUUGUGGAUGGACAUCACGCUCCUGUCUGGU
CCUCACAUCUACAGGAUGGGCCAAGUAAAG
>dre-mir-338-2 MI0002064 Danio rerio miR-338-2 stem-loop
GUGUGUGUGUGUGUUUCUGGUGCCUGCUGAGAACAAUAUCCUGAUGCUGAAUGAGUGUGU
UGAAGGAAACUCCAGCAUCAGUGAUUUUGUUGCCAGAGGAGCACUUUGGGCAUCCUGUGU
AUAU
>dre-mir-363 MI0002067 Danio rerio miR-363 stem-loop
UAAAUGCAAAUAUUUGUCUUGCUGUUUUCGGGUGGAUGACUCUGCAAUUUUAUUAGUGAU
GGAAAAACUUCAAUAAAAAUUGCACGGUAUCCAUCUGUAAUCCGCUGGAUUCCAUUACCU
GCGUUUG
>dre-mir-375-1 MI0002072 Danio rerio miR-375-1 stem-loop
UGCACUUGCUUUACGUUGAGCCACACGCACAAUACAUGUGGAUUCAGUUUUGUUCGUUCG
GCUCGCGUUAAGCAAGUGCA
>dre-mir-375-2 MI0002073 Danio rerio miR-375-2 stem-loop
UGUACUUGUCUCACGUUGAGCCACACGCACAAUGCCUGCAGAUGAAAGGGUUUUGUUCGU
UCGGCUCGCGUUACGCAGAUGCA
>dre-mir-430c-2 MI0002079 Danio rerio miR-430c-2 stem-loop
AUUAAGAUCACUUCAAACAGGAGCAUUGAUUUGUCCUUUGUUCAUAAGUGCUUCUCUUUG
GGGUAGUUUUAAU
>dre-mir-430c-4 MI0002081 Danio rerio miR-430c-4 stem-loop
AUUAAGAUCACUUCAAACAGGAGCAUUGAUUUGUCCUUUGUUCAUAAGUGCUUCUCUUUG
GGGUAGUUUUAAU
>dre-mir-430c-5 MI0002082 Danio rerio miR-430c-5 stem-loop
AUUAAGAUCACUUCAAACAGGAGCAUUGAUUUGUCCUUUGUUCAUAAGUGCUUCUCUUUG
GGGUAGUUUUAAU
>dre-mir-430c-6 MI0002083 Danio rerio miR-430c-6 stem-loop
AUUAAGAUCACUUCAAACAGGAGCAUUGAUUUGUCCUUUGUUCAUAAGUGCUUCUCUUUG
GGGUAGUUUUAAU
>dre-mir-430c-8 MI0002088 Danio rerio miR-430c-8 stem-loop
AUUAAGAUCACUUCAAACAGGAGCAUUGAUUUGUCCUUUGUUCAUAAGUGCUUCUCUUUG
GGGUAGUUUUAAU
>dre-mir-430c-9 MI0002089 Danio rerio miR-430c-9 stem-loop
AUUAAGAUCACUUCAAACAGGAGCAUUGAUUUGUCCUUUGUUCAUAAGUGCUUCUCUUUG
GGGUAGUUUUAAU
>dre-mir-430c-11 MI0002091 Danio rerio miR-430c-11 stem-loop
AUUAAGAUCACUUCAAACAGGAGCAUUGAUUUGUCCUUUGUUCAUAAGUGCUUCUCUUUG
GGGUAGUUUUAAU
>dre-mir-430c-12 MI0002092 Danio rerio miR-430c-12 stem-loop
AUUAAGAUCACUUCAAACAGGAGCAUUGAUUUGUCCUUUGUUCAUAAGUGCUUCUCUUUG
GGGUAGUUUUAAU
>dre-mir-430c-13 MI0002093 Danio rerio miR-430c-13 stem-loop
AUUAAGAUCACUUCAAACAGGAGCAUUGAUUUGUCCUUUGUUCAUAAGUGCUUCUCUUUG
GGGUAGUUUUAAU
>dre-mir-430c-16 MI0002096 Danio rerio miR-430c-16 stem-loop
AUUAAGAUCACUUCAAACAGGAGCAUUGAUUUGUCCUUUGUUCAUAAGUGCUUCUCUUUG
GGGUAGUUUUAAU
>dre-mir-430c-17 MI0002097 Danio rerio miR-430c-17 stem-loop
AUUAAGAUCACUUCAAACAGGAGCAUUGAUUUGUCCUUUGUUCAUAAGUGCUUCUCUUUG
GGGUAGUUUUAAU
>dre-mir-430a-4 MI0002113 Danio rerio miR-430a-4 stem-loop
GUCUCUAUCGGUACCCUCACAAAAGCACUGACUUUGAUGCUGUAUUUGGUAAGUGCUAUU
UGUUGGGGUAGUUUCAAGUGAC
>dre-mir-430a-5 MI0002114 Danio rerio miR-430a-5 stem-loop
GUCACUAUCGGUACCCUCACAAAGGCACUGACUUGGAUGCUGUAAUUGGUAAGUGCUAUU
UGUUGGGGUAGUUUCAAGUGAC
>dre-mir-430a-13 MI0002122 Danio rerio miR-430a-13 stem-loop
GUCUCUAUCGGUACCCUCACAAAAGCACUGACUUUGAUGCUGUAUUUGGUAAGUGCUAUU
UGUUGGGGUAGUUUCAAGUGAC
>dre-mir-430b-6 MI0002146 Danio rerio miR-430b-6 stem-loop
CAGUUGACGUCAACUCUAACUUUAGCAUCUUUCUUUUAAGCAGAGUAGAAAGUGCUAUCA
AGUUGGGGUAGAUGUUUGCUG
>dre-mir-430b-7 MI0002147 Danio rerio miR-430b-7 stem-loop
CAGUUGACGUCAACUCUAACUUUAGCAUCUUUCUUUUAAGCAGAGUAGAAAGUGCUAUCA
AGUUGGGGUAGAUGUUUGCUG
>dre-mir-430b-12 MI0002152 Danio rerio miR-430b-12 stem-loop
CAGUUGACAUCAACUCUAACUUUAGCAUCUUUCUUUUAAGCAAAGUAGAAAGUGCUAUCA
AGUUGGGGUAGAUGUUUGCUG
>dre-mir-430b-15 MI0002155 Danio rerio miR-430b-15 stem-loop
CAGUUGACAUCAACUCUAACUUUAGCAUCUUUCUUUUAAGCAAAGUAGAAAGUGCUAUCA
AGUUGGGGUAGAUGUUUGCUG
>dre-mir-430b-16 MI0002156 Danio rerio miR-430b-16 stem-loop
CAGUUGACAUCAACUCUAACUUUAGCAUCUUUCUUUUAAGCAAAGUAGAAAGUGCUAUCA
AGUUGGGGUAGAUGUUUGCUG
>dre-mir-456 MI0002176 Danio rerio miR-456 stem-loop
GCUGGUUGUGUGUGCAGGCAUCUUUCCAGUCUACAUGUGGAUCCAGGAGUCUGCAGGCUG
GUUAGAUGGUUGUCACGUACCCAGC
>dre-mir-457b MI0002178 Danio rerio miR-457b stem-loop
GAAUGUACUAAAGCAGCACAUAAAUACUGGAGGUGAUUGUGGUGUUAUCCAGUAUUGCUG
UUCUGCUGUAGUAAGACC
>dre-mir-458 MI0002179 Danio rerio miR-458 stem-loop
GUGCAGAUAGCAGCGCCAUUUACAGAGCUAUAAGCAUCAUAGUUGUCAUAGCUCUUUGAA
UGGUACUGCCAUAUGCAC
>dre-mir-460 MI0002181 Danio rerio miR-460 stem-loop
CUCCUCGGCUCCUGCAUUGUACACACUGUGCGGAAAACAUGGACAUGCACAGCGCAUACA
AUGUGGAUGCUGUGGAG
>ptc-MIR156e MI0002188 Populus trichocarpa miR156e stem-loop
CAUUAGAAAUUGACAGAAGAGAGUGAGCACACAGAGGCAUAUUUGUAUAAAAUUAUACCA
UUGCUUUUGCGUGCUCAUUUCUCUUUCUGUCACUUCCAGA
>ptc-MIR156f MI0002189 Populus trichocarpa miR156f stem-loop
AGAGAAAGACUGACAGAAGAGAGUGAGCACACACGAAAGCUAAUUGUAUGAAAGCAUACC
AUUGCAGGGUGUGUGCUCACUUCUCUUCUGUCAGCUUACAU
>ptc-MIR156j MI0002193 Populus trichocarpa miR156j stem-loop
GGUGAUGUUGUUGACAGAAGAUAGAGAGCACAGAUGAUGAUAUGCAAUGGACUCUGCAUC
CCACUCCUUUGUGCUCUCUAUGCUUCUGUCAUCACUUUCA
>ptc-MIR160e MI0002205 Populus trichocarpa miR160e stem-loop
AAGAAUGGCCUGCCUGGCUCCCUGAAUGCCAUCUAGGAAGCUUGUCAAAGAGUGUUGGCA
ACCUUUCUAUUUGGCAUGAGGGGAGUCGAGCAGGCCAAUU
>ptc-MIR164e MI0002216 Populus trichocarpa miR164e stem-loop
GUGAGCAAGAUGGAGAAGCAGGGCACGUGCAUUACUAACUCAUGCACACAGAGUGAGAGA
GACAUUUCUUGCUGGAGUUAUGACUCUUACCUACUAUAGAUUGUGUUGGCUUCAGCGAGU
UAGUUCUUCAUGUGCCUGUCUUCCCCAUCAUGAUC
>ptc-MIR166f MI0002223 Populus trichocarpa miR166f stem-loop
GGUGUGUUGAGGGGAAUGUUGGCUGGCUCGAAGCUUAAGCAAAGAGUUUCCUAACAUGAA
ACAACUGUUAAGGCUUCGGACCAGGCUUCAUUCCCCUCAAACAUA
>ptc-MIR167g MI0002241 Populus trichocarpa miR167g stem-loop
CACUAUCAGUUGAAGCUGCCAGCAUGAUCUUAACCUCCCUCCUUUGUCGAGGAAAGAACA
GAUCAUGUGGCAGUUUCACCUGAAGU
>ptc-MIR168a MI0002243 Populus trichocarpa miR168a stem-loop
GGUCUCUGAUUCGCUUGGUGCAGGUCGGGAACUGAUUCGGCGAUUUGAUUGCCAGAUGGC
UCGACAUGACUGGUUGUUGUGGAAAAAGAAAAGGAAGGAAACAGGAAAAAAAACAAAGAA
UAGCGAAUUGGAUCCCGCCUUGCAUCAACUGAAUCGGAGG
>ptc-MIR168b MI0002244 Populus trichocarpa miR168b stem-loop
GGUCUCUAAUUCGCUUGGUGCAGGUCGGGAACUGAUUCGGCGAUUUGAUUGCCAGAUGGC
UAAACACGAUUGGCUGUGAGGCAAAUUAUAAAAAGAAAGAGAAUUGGAUCCCGCCUUGCA
UCAACUGAAUCGGAGA
>ptc-MIR169ac MI0002248 Populus trichocarpa miR169ac stem-loop
UCUUGUUUGUAGCCAAGGACGACUUGCCCACAAUAUGUAUCGUGAGCGUUUCCAAUUUGC
AACCUCAUACUUGGUUGUUUUGGGCAGUCUCCUUGGCUAUGCAGAU
>ptc-MIR169ae MI0002250 Populus trichocarpa miR169ae stem-loop
CUUGUUUGGUAGCCAAGGACGACUUGCCCACCACCAUCUUAGUUGGGUCCAAUAUAUUAC
UGGGCACCUUCCAUUUGGUUUUGGGCAAGCACCUUGGCUAGCUGACA
>ptc-MIR169af MI0002251 Populus trichocarpa miR169af stem-loop
CUUGUUUGGUAGCCAAGGACGACUUGCCCACCACCAUCUCAGUUGGGUCCAAUAUAUUAC
UGGGCACCUUCCAUUUGGUUUUGGGCAAGCACCUUGGCUAGUUGACA
>ptc-MIR169n MI0002264 Populus trichocarpa miR169n stem-loop
AGAGUGGAUUUGAGCCAAGGAUGACUUGCCGCAGAUGCAUGGUCCUUGCUGCUGAUCACA
UACCAAGGGGGGUUUUGGGUGGCAAGCAUCCUUGGUUCUCCUUCGCU
>ptc-MIR169u MI0002271 Populus trichocarpa miR169u stem-loop
GAGGGUUGGGUAGCCAAGGACGACUUGCCUAUUUCCUCCAUGGGGUCCUGAAAAGAAUGA
AAUACUGUCGUUCAGAGCUCAUUGGUAGGGUUCAUAGGCAGUCUCCUUUGGCUAUCCUAA
CU
>ptc-MIR172c MI0002289 Populus trichocarpa miR172c stem-loop
UUGUUUGCAGGUGCAGCAUCAUCAAGAUUCACAUUCAAACAGAUGUACGGCAGCUAGCUA
GCUAGAUAGAUAGACAGCAAUGUAUUUCUUUGAAGGUGAGAAUCUUGAUGAUGCUGCAUC
AGCCAUAA
>ptc-MIR172g MI0002293 Populus trichocarpa miR172g stem-loop
CUGUUUGCCUAUGGAGCAUCAUCAAGAUUCACAAGCUUUAUUAGGGCUAGUGUGUGGUGA
UGAUGGUGGCUUUUGGUGGUCCCUUUUUUUCAAUCCAAUAGCCCUUUGAAUUGGGAAUCU
UGAUGAUGCUGCAGCGGCAAUAA
>ptc-MIR393b MI0002310 Populus trichocarpa miR393b stem-loop
AGAGGAGGCAUCCAAAGGGAUCGCAUUGAUCCCGAGUGUCCCUGGCCAUAAUUUUGGAUC
AUGCUAUCCCUUUGGAUUCCUCCU
>ptc-MIR396a MI0002325 Populus trichocarpa miR396a stem-loop
CUUGGUAUUCUUCCACAGCUUUCUUGAACUGCACCUAUUUGAAUAUUGUUGUUGAUGUUG
CCGUGCAUGUACAUAUGACAUUGUAUUUUUGUUGCGGUUCAAUAAAGCUGUGGGAAGAUA
CAA
>ptc-MIR396b MI0002326 Populus trichocarpa miR396b stem-loop
CUUUGUAUUCUUCCACAGCUUUCUUGAACUGCACCUAUUAGAUUAAUGUUGAUGUUGUUG
UGCGAUAUGCCAUGACCAUAUGACAUUGUAUUCAUUUUUGCUGCGGUUCAAUAAAGCUGU
GGGAAGAUACAA
>ptc-MIR396d MI0002328 Populus trichocarpa miR396d stem-loop
GAAAGUCCUGGUCAUGCUUUUCCACAGCUUUCUUGAACUUCCUUGCCAUGCUUAACUUGU
GUGUGUGUAUAGAUCACUAUAUAUCUGUAUAGUUAUACACAUUUAGCUAGCUAGCACCAU
UGAAGCUCAAGAAAGCCGUGGGAGAACAUGGCAACUCAGGAUUUUU
>ptc-MIR396e MI0002329 Populus trichocarpa miR396e stem-loop
GGUCAUGCUUUUCCACAGCUUUCUUGAACUUCUUUGCCUUGCUUAAUCUGUGUAUAUAUA
GAUCACUACAUGUACAGCUCCUAUAUAUAUAAAUAUAUGUAUGUAUAGCGCCAUGGAAGC
UCAAGAAAGCUGUGGGAGAACAUGG
>ptc-MIR396g MI0002331 Populus trichocarpa miR396g stem-loop
UUGCAUGCUUUUCCACGGCUUUCUUGAACUUGGCACUCAAGAGACAUGAGAGUAAAGGGC
UAGGCUUUCUUUUCUAUUCCUUUCGUUCUUUGAAAUUUUCCUGUUCAAAGAAUCCAUACA
UAUCAGUCUCUUUAGUACAAAGCUCAAGAAAGCCGUGGGAAAAUAUGA
>ptc-MIR398c MI0002337 Populus trichocarpa miR398c stem-loop
AGGAUUCCUACAGGAGCGACCUGAAAUCACAUGUGGGCUGCACCCUCCUGGGUUAUCUUG
AGCAACAUGUGUUCUCAGGUCGCCCCUGCCGGGCUUU
>ptc-MIR408 MI0002352 Populus trichocarpa miR408 stem-loop
AGAGACAGAUGAAGACGGGGAACAGGCAGAGCAUGGAUGGAGCUACUAACAGAAGUACUU
GUUUUGGCUCUACCCAUGCACUGCCUCUUCCCUGGCUUGUGGCUC
>ptc-MIR473a MI0002356 Populus trichocarpa miR473a stem-loop
AUUGUUCACUCUCCCUCAAGGCUUCCAACGCAAUAACCAGCUACGUACAUGUAACUGUGU
UACGGCUGCAGGCUUGAGGCCUUUGGGGGAGAGUGGUCAA
>ptc-MIR477a MI0002368 Populus trichocarpa miR477a stem-loop
CAAUCUCCCUCAGAGGCUUCCAAUAUCUCAGUUUAUAGUAAUUGCUUCAAAUAACGAGAA
UGUUGGAUGCCUUUGGGGGAGAUUG
>mmu-mir-463 MI0002398 Mus musculus miR-463 stem-loop
CUUUACCUAAUUUGUUGUCCAUCAUGUAAAACAUAAAUGAUGAUAGACACCAUAUAAGGU
AGAGGAAGGUUCACU
>mmu-mir-465a MI0002400 Mus musculus miR-465a stem-loop
GCCCUAUUUAGAAUGGCACUGAUGUGAUAAAAUAAAAAAUUGAUCAGGGCCUUUCUAAGU
AGAGUAAGGCUUAC
>mmu-mir-467a-1 MI0002402 Mus musculus miR-467a-1 stem-loop
CUGUGUGCGUAAGUGCCUGCAUGUAUAUGCGUGUAUAUUUUAUGCAUAUACAUACACACA
CCUACACACACAU
>mmu-mir-470 MI0002405 Mus musculus miR-470 stem-loop
CAGUGCUCUUCUUGGACUGGCACUGGUGAGUUAAACUAAAUACAACCAGUACCUUUCUGA
GAAGAGUAAAGCUCA
>mmu-mir-471 MI0002406 Mus musculus miR-471 stem-loop
GUGCUUUACGUAGUAUAGUGCUUUUCACAUUAAACAAAAAGUGAAAGGUGCCAUACUAUG
UAUAGGA
>hsa-mir-483 MI0002467 Homo sapiens miR-483 stem-loop
GAGGGGGAAGACGGGAGGAAAGAAGGGAGUGGUUCCAUCACGCCUCCUCACUCCUCUCCU
CCCGUCUUCUCCUCUC
>hsa-mir-485 MI0002469 Homo sapiens miR-485 stem-loop
ACUUGGAGAGAGGCUGGCCGUGAUGAAUUCGAUUCAUCAAAGCGAGUCAUACACGGCUCU
CCUCUCUUUUAGU
>mml-mir-30b MI0002502 Macaca mulatta miR-30b stem-loop
ACCAAGUUUCAGUUCAUGUAAACAUCCUACACUCAGCUGUAAUACAUGGAUUGGCUGGGA
GGUGGAUGUUUACUUCAGCUGACUUGGA
>mml-mir-145 MI0002558 Macaca mulatta miR-145 stem-loop
CACCUUGUCCUCACGGUCCAGUUUUCCCAGGAAUCCCUUAAAUGCUAAGAUGGGGAUUCC
UGGAAAUACUGUUCUUGAGGUCAUGGUU
>mml-mir-153-2 MI0002566 Macaca mulatta miR-153-2 stem-loop
AGCGGUGGCCAGUGUCAUUUUUGUGAUGUUGCAGCUAGUAAUAUGAGCCCAGUUGCAUAG
UCACAAAAGUGAUCAUUGGAAACUGUG
>mml-mir-125b-2 MI0002579 Macaca mulatta miR-125b-2 stem-loop
ACCAGACUUUUCCUAGUCCCUGAGACCCUAACUUGUGAGGUAUUUUAGUAACAUCACAAG
UCAGGCUCUUGGGACCUAGGCGGAGGGGA
>mml-mir-127 MI0002582 Macaca mulatta miR-127 stem-loop
UGUGAUCACUGUCUCCAGCCUGCUGAAGCUCAGAGGGCUCUGAUUCAGAAAGAUCAUCGG
AUCCGUCUGAGCUUGGCUGGUCGGAAGUCUCCUCAUC
>mml-mir-28 MI0002649 Macaca mulatta miR-28 stem-loop
GGUCCUUGCCCUCAAGGAGCUCACAGUCUAUUGAGUUUCCUUUGUGACUUUCCCACUAGA
UUGUGAGCUCCUGGAGGGCAGGCACU
>mml-mir-29a MI0002662 Macaca mulatta miR-29a stem-loop
AUGACUGAUUUCUUUUGGUGUUCAGAGUCAAUAUAAUUUUCUAGCACCAUCUGAAAUCGG
UUAU
>mml-mir-30a MI0002666 Macaca mulatta miR-30a stem-loop
GCGACUGUAAACAUCCUCGACUGGAAGCUGUGAAGCCAUAGAUGGGCUUUCAGUCGGAUG
UUUGCAGCUGC
>mml-mir-99a MI0002702 Macaca mulatta miR-99a stem-loop
CCCAUUGGCAUAAACCCGUAGAUCCGAUCUUGUGGUGAAGUGGACCGCACAAGCUCGCUU
CUAUGGGUCUGUGUCAGUGUG
>mml-mir-181c MI0002811 Macaca mulatta miR-181c stem-loop
CGGAGAAUUUGCCAAGGGUUUGGGGGAACAUUCAACCUGUCGGUGAGUUUGGGCAGCUCA
GGCAAACCAUCGACCGUUGAGUGGACCCUGAGACCUGGACUUGCCAUCCU
>mml-mir-221 MI0002892 Macaca mulatta miR-221 stem-loop
UGAACAUCCAGGUCUGGGGCAUGAACCUGGCAUACAAUGUAGAUUUCUGUGUUCGUUAGG
CAACAGCUACAUUGUCUGCUGGGUUUCAGGCUACCUGGAAACAUGUUCUC
>mml-mir-181a-1 MI0002931 Macaca mulatta miR-181a-1 stem-loop
UGAGUUUUGAGGUUGCUUCAGUGAACAUUCAACGCUGUCGGUGAGUUUGGAAUUAAAAUC
AAAACCAUCGACCGUUGAUUGUACCCUAUGGCUAACCAUCAUCUACUCCA
>hsa-mir-488 MI0003123 Homo sapiens miR-488 stem-loop
GAGAAUCAUCUCUCCCAGAUAAUGGCACUCUCAAACAAGUUUCCAAAUUGUUUGAAAGGC
UAUUUCUUGGUCAGAUGACUCUC
>hsa-mir-490 MI0003125 Homo sapiens miR-490 stem-loop
UGGAGGCCUUGCUGGUUUGGAAAGUUCAUUGUUCGACACCAUGGAUCUCCAGGUGGGUCA
AGUUUAGAGAUGCACCAACCUGGAGGACUCCAUGCUGUUGAGCUGUUCACAAGCAGCGGA
CACUUCCA
>hsa-mir-491 MI0003126 Homo sapiens miR-491 stem-loop
UUGACUUAGCUGGGUAGUGGGGAACCCUUCCAUGAGGAGUAGAACACUCCUUAUGCAAGA
UUCCCUUCUACCUGGCUGGGUUGG
>hsa-mir-202 MI0003130 Homo sapiens miR-202 stem-loop
CGCCUCAGAGCCGCCCGCCGUUCCUUUUUCCUAUGCAUAUACUUCUUUGAGGAUCUGGCC
UAAAGAGGUAUAGGGCAUGGGAAAACGGGGCGGUCGGGUCCUCCCCAGCG
>hsa-mir-493 MI0003132 Homo sapiens miR-493 stem-loop
CUGGCCUCCAGGGCUUUGUACAUGGUAGGCUUUCAUUCAUUCGUUUGCACAUUCGGUGAA
GGUCUACUGUGUGCCAGGCCCUGUGCCAG
>hsa-mir-494 MI0003134 Homo sapiens miR-494 stem-loop
GAUACUCGAAGGAGAGGUUGUCCGUGUUGUCUUCUCUUUAUUUAUGAUGAAACAUACACG
GGAAACCUCUUUUUUAGUAUC
>hsa-mir-495 MI0003135 Homo sapiens miR-495 stem-loop
UGGUACCUGAAAAGAAGUUGCCCAUGUUAUUUUCGCUUUAUAUGUGACGAAACAAACAUG
GUGCACUUCUUUUUCGGUAUCA
>hsa-mir-193b MI0003137 Homo sapiens miR-193b stem-loop
GUGGUCUCAGAAUCGGGGUUUUGAGGGCGAGAUGAGUUUAUGUUUUAUCCAACUGGCCCU
CAAAGUCCCGCUUUUGGGGUCAU
>hsa-mir-497 MI0003138 Homo sapiens miR-497 stem-loop
CCACCCCGGUCCUGCUCCCGCCCCAGCAGCACACUGUGGUUUGUACGGCACUGUGGCCAC
GUCCAAACCACACUGUGGUGUUAGAGCGAGGGUGGGGGAGGCACCGCCGAGG
>hsa-mir-181d MI0003139 Homo sapiens miR-181d stem-loop
GUCCCCUCCCCUAGGCCACAGCCGAGGUCACAAUCAACAUUCAUUGUUGUCGGUGGGUUG
UGAGGACUGAGGCCAGACCCACCGGGGGAUGAAUGUCACUGUGGCUGGGCCAGACACGGC
UUAAGGGGAAUGGGGAC
>hsa-mir-519a-1 MI0003178 Homo sapiens miR-519a-1 stem-loop
CUCAGGCUGUGACACUCUAGAGGGAAGCGCUUUCUGUUGUCUGAAAGAAAGGAAAGUGCA
UCCUUUUAGAGUGUUACUGUUUGAG
>hsa-mir-500a MI0003184 Homo sapiens miR-500a stem-loop
GCUCCCCCUCUCUAAUCCUUGCUACCUGGGUGAGAGUGCUGUCUGAAUGCAAUGCACCUG
GGCAAGGAUUCUGAGAGCGAGAGC
>hsa-mir-450a-2 MI0003187 Homo sapiens miR-450a-2 stem-loop
CCAAAGAAAGAUGCUAAACUAUUUUUGCGAUGUGUUCCUAAUAUGUAAUAUAAAUGUAUU
GGGGACAUUUUGCAUUCAUAGUUUUGUAUCAAUAAUAUGG
>hsa-mir-503 MI0003188 Homo sapiens miR-503 stem-loop
UGCCCUAGCAGCGGGAACAGUUCUGCAGUGAGCGAUCGGUGCUCUGGGGUAUUGUUUCCG
CUGCCAGGGUA
>hsa-mir-504 MI0003189 Homo sapiens miR-504 stem-loop
GCUGCUGUUGGGAGACCCUGGUCUGCACUCUAUCUGUAUUCUUACUGAAGGGAGUGCAGG
GCAGGGUUUCCCAUACAGAGGGC
>hsa-mir-505 MI0003190 Homo sapiens miR-505 stem-loop
GAUGCACCCAGUGGGGGAGCCAGGAAGUAUUGAUGUUUCUGCCAGUUUAGCGUCAACACU
UGCUGGUUUCCUCUCUGGAGCAUC
>hsa-mir-506 MI0003193 Homo sapiens miR-506 stem-loop
GCCACCACCAUCAGCCAUACUAUGUGUAGUGCCUUAUUCAGGAAGGUGUUACUUAAUAGA
UUAAUAUUUGUAAGGCACCCUUCUGAGUAGAGUAAUGUGCAACAUGGACAACAUUUGUGG
UGGC
>hsa-mir-508 MI0003195 Homo sapiens miR-508 stem-loop
CCACCUUCAGCUGAGUGUAGUGCCCUACUCCAGAGGGCGUCACUCAUGUAAACUAAAACA
UGAUUGUAGCCUUUUGGAGUAGAGUAAUACACAUCACGUAACGCAUAUUUGGUGG
>hsa-mir-509-1 MI0003196 Homo sapiens miR-509-1 stem-loop
CAUGCUGUGUGUGGUACCCUACUGCAGACAGUGGCAAUCAUGUAUAAUUAAAAAUGAUUG
GUACGUCUGUGGGUAGAGUACUGCAUGACACAUG
>hsa-mir-510 MI0003197 Homo sapiens miR-510 stem-loop
GUGGUGUCCUACUCAGGAGAGUGGCAAUCACAUGUAAUUAGGUGUGAUUGAAACCUCUAA
GAGUGGAGUAACAC
>hsa-mir-514a-1 MI0003198 Homo sapiens miR-514a-1 stem-loop
AACAUGUUGUCUGUGGUACCCUACUCUGGAGAGUGACAAUCAUGUAUAAUUAAAUUUGAU
UGACACUUCUGUGAGUAGAGUAACGCAUGACACGUACG
>hsa-mir-514a-2 MI0003199 Homo sapiens miR-514a-2 stem-loop
GUUGUCUGUGGUACCCUACUCUGGAGAGUGACAAUCAUGUAUAACUAAAUUUGAUUGACA
CUUCUGUGAGUAGAGUAACGCAUGACAC
>hsa-mir-514a-3 MI0003200 Homo sapiens miR-514a-3 stem-loop
GUUGUCUGUGGUACCCUACUCUGGAGAGUGACAAUCAUGUAUAACUAAAUUUGAUUGACA
CUUCUGUGAGUAGAGUAACGCAUGACAC
>osa-MIR528 MI0003201 Oryza sativa miR528 stem-loop
AGUGGAAGGGGCAUGCAGAGGAGCAGGAGAUUCAGUUUGAAGCUGGACUUCACUUUUGCC
UCUCUCUCCUGUGCUUGCCUCUUCCAUU
>osa-MIR530 MI0003203 Oryza sativa miR530 stem-loop
GUGAUAGAGCUGCAUUUGCACCUGCACCUACAGAGAGGAAGAUGAAGCAGCAAGCUAGCA
AUACGUGCUUGAUCGCUAUACGCUAGCUUCUUGCACACAAUGUUGUUCCUGGUCUCUUCC
UGAUCCCUAGGUGCAGAGGCAGAUGCAACUAUGUCAU
>hsa-mir-532 MI0003205 Homo sapiens miR-532 stem-loop
CGACUUGCUUUCUCUCCUCCAUGCCUUGAGUGUAGGACCGUUGGCAUCUUAAUUACCCUC
CCACACCCAAGGCUUGCAGAAGAGCGAGCCU
>mmu-mir-532 MI0003206 Mus musculus miR-532 stem-loop
CAGAUUUGCUUUUUCUCUUCCAUGCCUUGAGUGUAGGACCGUUGACAUCUUAAUUACCCU
CCCACACCCAAGGCUUGCAGGAGAGCAAGCCUUCUC
>dre-mir-135b MI0003364 Danio rerio miR-135b stem-loop
CUCUUUGCCCCGUAUGGCUUUUUAUUCCUAUCUGAGAAUUGCUCAGGACUCAUAUAGGGA
UGGAAGCCAUGCAGGGCUGGGG
>dre-mir-212 MI0003385 Danio rerio miR-212 stem-loop
GUCAGUGCAUCAAUACCUUGGCUCUAGACUGCUUACUGCUAAAUGUGUCUGAAAGUACAG
UAACAGUCUACAGUCAUGGCUACUGACGUCUGGC
>dre-mir-181a-2 MI0003387 Danio rerio miR-181a-2 stem-loop
UUGGUGAACAUUCAACGCUGUCGGUGAGUUUUGCGCUUCUGUAACAAACCAUCGACCGUU
GACUGUACCCUGAGGGUGG
>mmu-mir-485 MI0003492 Mus musculus miR-485 stem-loop
ACUUGGAGAGAGGCUGGCCGUGAUGAAUUCGAUUCAUCUAAACGAGUCAUACACGGCUCU
CCUCUCUUCUAGU
>ppt-MIR319b MI0003497 Physcomitrella patens miR319b stem-loop
GAGCUCUUUUCAGUCCAGUAGCAGCUAAUGUCGAAGGUUGUACCGCUGCCGACUCAAACU
UCCGGCUUCCAUAUCACGACGCGUGAUAUGGAAUCCGAAGGUCUGAUCCGGGAGCUGAUC
GAUCUCCAGGUUAGCAUCUCUUGGACUGAAGGGAGCUCCU
>ppt-MIR533a MI0003500 Physcomitrella patens miR533a stem-loop
AUGGGGAGCUGGCCAGGCUGUGAGGGACGGAGCAGAGUUGGCUUGUGGCUCCUUGUGGCC
CCCUCCAGCAGCUUCCUCCUCACAGUCUGCACAGCUCUCCGU
>ppt-MIR535a MI0003502 Physcomitrella patens miR535a stem-loop
GGAGGUGAAACGGUGGAGAACCUAGGUGACAACGAGAGAGAGCACGCUGGAAUGCUUUUC
AUGCAAUACGCUUGGAUGUGUUCUAGCGUGCCCUCUACCGUUGUCGCCAAACAUCUUCUC
CAUGACUUCUCCUCU
>osa-MIR535 MI0003505 Oryza sativa miR535 stem-loop
GGCGGUGACAACGAGAGAGAGCACGCCGGUGCGGCGGUCACGGUGAGCCGGCCCGCGGCG
GCGUACCUGCGUGCUUUCUCCCGUUGUCACUGCC
>ppt-MIR156a MI0003506 Physcomitrella patens miR156a stem-loop
GGCGGUGGAGGAUGUGGGAGUGACAGAAGAGAGUGAGCACAGCUGAGCAUGUACAUGAGG
AAGUACUUGCCCAUGUGUGCUCACUCUCUUCCUGUCGCACCUCUCCUUUGACGCU
>ppt-MIR537a MI0003508 Physcomitrella patens miR537a stem-loop
GUUGUCGUCAUAUAUGGACUGUAGAAACACCUGAAGCGAGUGAGGACCAUCCGAUUCUAG
CCAUGGAAACAGAUAAGAGCUCAUGUCUGGGUUCCUGUUUCUGUGAUGCUUUUGAGGUUU
GCGCAUGAGAUAGCAUCGGUUAGGCUUCAAACUCUUGAGGUGUUUCUACAGGCUACAUAU
GAUUGAUAGC
>ppt-MIR538b MI0003511 Physcomitrella patens miR538b stem-loop
CCAUGCUUCUCUAACGUUGCAUGGAGUCUAUGUCUGGACCUCCUCCAUUUGCUCUUUCAA
GAGAAUGUGAGAAUUUCGAGAUUCGGACAUAGCCUUCAUGCAUGCUAGAGUAGAAUGG
>ppt-MIR538c MI0003512 Physcomitrella patens miR538c stem-loop
UUACAAAGAGUUCUUGAGUCUCCAUGCUUCUCUGACGUUGCAUGGAGUCUAUGUCUGGAC
CUUCUCCAUUUCCUCUUUCAAGAGAAUGUGAGCAUUGAAGGAUUCGGACAUAGCCUUCAU
GCAUGCUAGAGUAUCAUGGAGGCCCGUGAACUACUUGUAA
>hsa-mir-539 MI0003514 Homo sapiens miR-539 stem-loop
AUACUUGAGGAGAAAUUAUCCUUGGUGUGUUCGCUUUAUUUAUGAUGAAUCAUACAAGGA
CAAUUUCUUUUUGAGUAU
>hsa-mir-545 MI0003516 Homo sapiens miR-545 stem-loop
CCCAGCCUGGCACAUUAGUAGGCCUCAGUAAAUGUUUAUUAGAUGAAUAAAUGAAUGACU
CAUCAGCAAACAUUUAUUGUGUGCCUGCUAAAGUGAGCUCCACAGG
>mmu-mir-540 MI0003518 Mus musculus miR-540 stem-loop
UGGGCCAAGGGUCACCCUCUGACUCUGUGGCCAAGGGUAGACAGGUCAGAGGUCGAUCCU
GGGCCUA
>mmu-mir-543 MI0003519 Mus musculus miR-543 stem-loop
UGCUUAAUGAGAAGUUGCCCGCGUGUUUUUCGCUUUAUAUGUGACGAAACAUUCGCGGUG
CACUUCUUUUUCAGCA
>mmu-mir-539 MI0003520 Mus musculus miR-539 stem-loop
UACUUGAGGAGAAAUUAUCCUUGGUGUGUUGGCUCUUUUGGAUGAAUCAUACAAGGAUAA
UUUCUUUUUGAGUA
>mmu-mir-541 MI0003521 Mus musculus miR-541 stem-loop
GCCAAAAUCAGAGAAGGGAUUCUGAUGUUGGUCACACUCCAAGAGUUUUAAAAUGAGUGG
CGAACACAGAAUCCAUACUCUGCUUAUGGC
>mmu-mir-542 MI0003522 Mus musculus miR-542 stem-loop
GGAUCUCAGACGUCUCGGGGAUCAUCAUGUCACGAGAUACCACUGUGCCCUUGUGACAGA
UUGAUAACUGAAAGGUCUGGGAGCC
>mmu-mir-547 MI0003523 Mus musculus miR-547 stem-loop
GUGUGAUGUAUCACUUGAGGAUGUACCACCCAUUUAACAGGAAACAUGCUUGGUACAUCU
UUGAGUGAGAUAACACAC
>hsa-mir-376a-2 MI0003529 Homo sapiens miR-376a-2 stem-loop
GGUAUUUAAAAGGUAGAUUUUCCUUCUAUGGUUACGUGUUUGAUGGUUAAUCAUAGAGGA
AAAUCCACGUUUUCAGUAUC
>hsa-mir-487b MI0003530 Homo sapiens miR-487b stem-loop
UUGGUACUUGGAGAGUGGUUAUCCCUGUCCUGUUCGUUUUGCUCAUGUCGAAUCGUACAG
GGUCAUCCACUUUUUCAGUAUCAA
>mmu-mir-376c MI0003533 Mus musculus miR-376c stem-loop
UUUGGUAUUUAAAAGGUGGAUAUUCCUUCUAUGUUUAUGCUUUUUGUGAUUAAACAUAGA
GGAAAUUUCACGUUUUCAGUGUCAAA
>mmu-mir-369 MI0003535 Mus musculus miR-369 stem-loop
GGUACUUGAAGGGAGAUCGACCGUGUUAUAUUCGCUUGGCUGACUUCGAAUAAUACAUGG
UUGAUCUUUUCUCAGUAUC
>mmu-mir-20b MI0003536 Mus musculus miR-20b stem-loop
CCUAGUAGUGCCAAAGUGCUCAUAGUGCAGGUAGUUUUUAUACCACUCUACUGCAGUGUG
AGCACUUCUAGUACUCCUGG
>mmu-mir-450a-2 MI0003537 Mus musculus miR-450a-2 stem-loop
GAACUAUUUUUGCGAUGUGUUCCUAAUAUGUACUAUGAGUAUAUUGGGGAUGCUUUGCAU
UCAUGGUUC
>mmu-mir-503 MI0003538 Mus musculus miR-503 stem-loop
UGCCCUAGCAGCGGGAACAGUACUGCAGUGAGUGUUUGGUGCCCUGGAGUAUUGUUUCCA
CUGCCUGGGUA
>mmu-mir-291b MI0003539 Mus musculus miR-291b stem-loop
ACAUACAGUGUCGAUCAAAGUGGAGGCCCUCUCCGCGGCUUGGCGGGAAAGUGCAUCCAU
UUUGUUUGUCUCUGUGUGU
>hsa-mir-92b MI0003560 Homo sapiens miR-92b stem-loop
CGGGCCCCGGGCGGGCGGGAGGGACGGGACGCGGUGCAGUGUUGUUUUUUCCCCCGCCAA
UAUUGCACUCGUCCCGGCCUCCGGCCCCCCCGGCCC
>hsa-mir-556 MI0003562 Homo sapiens miR-556 stem-loop
GAUAGUAAUAAGAAAGAUGAGCUCAUUGUAAUAUGAGCUUCAUUUAUACAUUUCAUAUUA
CCAUUAGCUCAUCUUUUUUAUUACUACCUUCAACA
>hsa-mir-561 MI0003567 Homo sapiens miR-561 stem-loop
CUUCAUCCACCAGUCCUCCAGGAACAUCAAGGAUCUUAAACUUUGCCAGAGCUACAAAGG
CAAAGUUUAAGAUCCUUGAAGUUCCUGGGGGAACCAU
>hsa-mir-551b MI0003575 Homo sapiens miR-551b stem-loop
AGAUGUGCUCUCCUGGCCCAUGAAAUCAAGCGUGGGUGAGACCUGGUGCAGAACGGGAAG
GCGACCCAUACUUGGUUUCAGAGGCUGUGAGAAUAA
>hsa-mir-570 MI0003577 Homo sapiens miR-570 stem-loop
CUAGAUAAGUUAUUAGGUGGGUGCAAAGGUAAUUGCAGUUUUUCCCAUUAUUUUAAUUGC
GAAAACAGCAAUUACCUUUGCACCAACCUGAUGGAGU
>hsa-mir-574 MI0003581 Homo sapiens miR-574 stem-loop
GGGACCUGCGUGGGUGCGGGCGUGUGAGUGUGUGUGUGUGAGUGUGUGUCGCUCCGGGUC
CACGCUCAUGCACACACCCACACGCCCACACUCAGG
>hsa-mir-576 MI0003583 Homo sapiens miR-576 stem-loop
UACAAUCCAACGAGGAUUCUAAUUUCUCCACGUCUUUGGUAAUAAGGUUUGGCAAAGAUG
UGGAAAAAUUGGAAUCCUCAUUCGAUUGGUUAUAACCA
>hsa-mir-577 MI0003584 Homo sapiens miR-577 stem-loop
UGGGGGAGUGAAGAGUAGAUAAAAUAUUGGUACCUGAUGAAUCUGAGGCCAGGUUUCAAU
ACUUUAUCUGCUCUUCAUUUCCCCAUAUCUACUUAC
>hsa-mir-579 MI0003586 Homo sapiens miR-579 stem-loop
CAUAUUAGGUUAAUGCAAAAGUAAUCGCGGUUUGUGCCAGAUGACGAUUUGAAUUAAUAA
AUUCAUUUGGUAUAAACCGCGAUUAUUUUUGCAUCAAC
>hsa-mir-582 MI0003589 Homo sapiens miR-582 stem-loop
AUCUGUGCUCUUUGAUUACAGUUGUUCAACCAGUUACUAAUCUAACUAAUUGUAACUGGU
UGAACAACUGAACCCAAAGGGUGCAAAGUAGAAACAUU
>hsa-mir-584 MI0003591 Homo sapiens miR-584 stem-loop
UAGGGUGACCAGCCAUUAUGGUUUGCCUGGGACUGAGGAAUUUGCUGGGAUAUGUCAGUU
CCAGGCCAACCAGGCUGGUUGGUCUCCCUGAAGCAAC
>hsa-mir-589 MI0003599 Homo sapiens miR-589 stem-loop
UCCAGCCUGUGCCCAGCAGCCCCUGAGAACCACGUCUGCUCUGAGCUGGGUACUGCCUGU
UCAGAACAAAUGCCGGUUCCCAGACGCUGCCAGCUGGCC
>hsa-mir-590 MI0003602 Homo sapiens miR-590 stem-loop
UAGCCAGUCAGAAAUGAGCUUAUUCAUAAAAGUGCAGUAUGGUGAAGUCAAUCUGUAAUU
UUAUGUAUAAGCUAGUCUCUGAUUGAAACAUGCAGCA
>hsa-mir-548a-3 MI0003612 Homo sapiens miR-548a-3 stem-loop
CCUAGAAUGUUAUUAGGUCGGUGCAAAAGUAAUUGCGAGUUUUACCAUUACUUUCAAUGG
CAAAACUGGCAAUUACUUUUGCACCAACGUAAUACUU
>hsa-mir-615 MI0003628 Homo sapiens miR-615 stem-loop
CUCGGGAGGGGCGGGAGGGGGGUCCCCGGUGCUCGGAUCUCGAGGGUGCUUAUUGUUCGG
UCCGAGCCUGGGUCUCCCUCUUCCCCCCAACCCCCC
>hsa-mir-616 MI0003629 Homo sapiens miR-616 stem-loop
UUAGGUAAUUCCUCCACUCAAAACCCUUCAGUGACUUCCAUGACAUGAAAUAGGAAGUCA
UUGGAGGGUUUGAGCAGAGGAAUGACCUGUUUUAAAA
>hsa-mir-624 MI0003638 Homo sapiens miR-624 stem-loop
AAUGCUGUUUCAAGGUAGUACCAGUACCUUGUGUUCAGUGGAACCAAGGUAAACACAAGG
UAUUGGUAUUACCUUGAGAUAGCAUUACACCUAAGUG
>hsa-mir-625 MI0003639 Homo sapiens miR-625 stem-loop
AGGGUAGAGGGAUGAGGGGGAAAGUUCUAUAGUCCUGUAAUUAGAUCUCAGGACUAUAGA
ACUUUCCCCCUCAUCCCUCUGCCCU
>hsa-mir-627 MI0003641 Homo sapiens miR-627 stem-loop
UACUUAUUACUGGUAGUGAGUCUCUAAGAAAAGAGGAGGUGGUUGUUUUCCUCCUCUUUU
CUUUGAGACUCACUACCAAUAAUAAGAAAUACUACUA
>hsa-mir-628 MI0003642 Homo sapiens miR-628 stem-loop
AUAGCUGUUGUGUCACUUCCUCAUGCUGACAUAUUUACUAGAGGGUAAAAUUAAUAACCU
UCUAGUAAGAGUGGCAGUCGAAGGGAAGGGCUCAU
>hsa-mir-629 MI0003643 Homo sapiens miR-629 stem-loop
UCCCUUUCCCAGGGGAGGGGCUGGGUUUACGUUGGGAGAACUUUUACGGUGAACCAGGAG
GUUCUCCCAACGUAAGCCCAGCCCCUCCCCUCUGCCU
>hsa-mir-33b MI0003646 Homo sapiens miR-33b stem-loop
GCGGGCGGCCCCGCGGUGCAUUGCUGUUGCAUUGCACGUGUGUGAGGCGGGUGCAGUGCC
UCGGCAGUGCAGCCCGGAGCCGGCCCCUGGCACCAC
>hsa-mir-642a MI0003657 Homo sapiens miR-642a stem-loop
AUCUGAGUUGGGAGGGUCCCUCUCCAAAUGUGUCUUGGGGUGGGGGAUCAAGACACAUUU
GGAGAGGGAACCUCCCAACUCGGCCUCUGCCAUCAUU
>hsa-mir-651 MI0003666 Homo sapiens miR-651 stem-loop
AAUCUAUCACUGCUUUUUAGGAUAAGCUUGACUUUUGUUCAAAUAAAAAUGCAAAAGGAA
AGUGUAUCCUAAAAGGCAAUGACAGUUUAAUGUGUUU
>hsa-mir-652 MI0003667 Homo sapiens miR-652 stem-loop
ACGAAUGGCUAUGCACUGCACAACCCUAGGAGAGGGUGCCAUUCACAUAGACUAUAAUUG
AAUGGCGCCACUAGGGUUGUGCAGUGCACAACCUACAC
>hsa-mir-548d-1 MI0003668 Homo sapiens miR-548d-1 stem-loop
AAACAAGUUAUAUUAGGUUGGUGCAAAAGUAAUUGUGGUUUUUGCCUGUAAAAGUAAUGG
CAAAAACCACAGUUUCUUUUGCACCAGACUAAUAAAG
>hsa-mir-548d-2 MI0003671 Homo sapiens miR-548d-2 stem-loop
GAGAGGGAAGAUUUAGGUUGGUGCAAAAGUAAUUGUGGUUUUUGCCAUUGAAAGUAAUGG
CAAAAACCACAGUUUCUUUUGCACCAACCUAAUAAAA
>hsa-mir-411 MI0003675 Homo sapiens miR-411 stem-loop
UGGUACUUGGAGAGAUAGUAGACCGUAUAGCGUACGCUUUAUCUGUGACGUAUGUAACAC
GGUCCACUAACCCUCAGUAUCAAAUCCAUCCCCGAG
>hsa-mir-654 MI0003676 Homo sapiens miR-654 stem-loop
GGGUAAGUGGAAAGAUGGUGGGCCGCAGAACAUGUGCUGAGUUCGUGCCAUAUGUCUGCU
GACCAUCACCUUUAGAAGCCC
>hsa-mir-660 MI0003684 Homo sapiens miR-660 stem-loop
CUGCUCCUUCUCCCAUACCCAUUGCAUAUCGGAGUUGUGAAUUCUCAAAACACCUCCUGU
GUGCAUGGAUUACAGGAGGGUGAGCCUUGUCAUCGUG
>hsa-mir-542 MI0003686 Homo sapiens miR-542 stem-loop
CAGAUCUCAGACAUCUCGGGGAUCAUCAUGUCACGAGAUACCAGUGUGCACUUGUGACAG
AUUGAUAACUGAAAGGUCUGGGAGCCACUCAUCUUCA
>gga-mir-499 MI0003710 Gallus gallus miR-499 stem-loop
UUUGAGGGAGCGGCAGUUAAGACUUGUAGUGAUGUUUAGAUAAUGUAUUACAUGAACAUC
ACUUUAAGUCUGUGCUACUUCUCUCCUCAUU
>gga-mir-429 MI0003714 Gallus gallus miR-429 stem-loop
GCCUGCUGAUUGCUGUCUUACCAGGCAAAGUUAGAUCUAGCUAUUUCUGUCUAAUACUGU
CUGGUAAUGCCGUCAAUCGCAUGG
>mmu-mir-302c MI0003717 Mus musculus miR-302c stem-loop
CCUCUGCUUUAACAUGGGGUUACCUGCUGUGUUAAACAAAAGCAAGUGCUUCCAUGUUUC
AGUGGGGG
>mmu-mir-302d MI0003718 Mus musculus miR-302d stem-loop
CCUUUACUUUAACAUGGAGGCACUUGCUGUGCAUUUAAAAAUAAGUGCUUCCAUGUUUGA
GUGUGG
>hsa-mir-758 MI0003757 Homo sapiens miR-758 stem-loop
GCCUGGAUACAUGAGAUGGUUGACCAGAGAGCACACGCUUUAUUUGUGCCGUUUGUGACC
UGGUCCACUAACCCUCAGUAUCUAAUGC
>hsa-mir-671 MI0003760 Homo sapiens miR-671 stem-loop
GCAGGUGAACUGGCAGGCCAGGAAGAGGAGGAAGCCCUGGAGGGGCUGGAGGUGAUGGAU
GUUUUCCUCCGGUUCUCAGGGCUCCACCUCUUUCGGGCCGUAGAGCCAGGGCUGGUGC
>hsa-mir-767 MI0003763 Homo sapiens miR-767 stem-loop
GCUUUUAUAUUGUAGGUUUUUGCUCAUGCACCAUGGUUGUCUGAGCAUGCAGCAUGCUUG
UCUGCUCAUACCCCAUGGUUUCUGAGCAGGAACCUUCAUUGUCUACUGC
>hsa-mir-1296 MI0003780 Homo sapiens miR-1296 stem-loop
ACCUACCUAACUGGGUUAGGGCCCUGGCUCCAUCUCCUUUAGGAAAACCUUCUGUGGGGA
GUGGGGCUUCGACCCUAACCCAGGUGGGCUGU
>hsa-mir-1271 MI0003814 Homo sapiens miR-1271 stem-loop
CACCCAGAUCAGUGCUUGGCACCUAGCAAGCACUCAGUAAAUAUUUGUUGAGUGCCUGCU
AUGUGCCAGGCAUUGUGCUGAGGGCU
>hsa-mir-454 MI0003820 Homo sapiens miR-454 stem-loop
UCUGUUUAUCACCAGAUCCUAGAACCCUAUCAAUAUUGUCUCUGCUGUGUAAAUAGUUCU
GAGUAGUGCAAUAUUGCUUAUAGGGUUUUGGUGUUUGGAAAGAACAAUGGGCAGG
>hsa-mir-1185-2 MI0003821 Homo sapiens miR-1185-2 stem-loop
UUUGGUACUUAAAGAGAGGAUACCCUUUGUAUGUUCACUUGAUUAAUGGCGAAUAUACAG
GGGGAGACUCUCAUUUGCGUAUCAAA
>hsa-mir-769 MI0003834 Homo sapiens miR-769 stem-loop
GCCUUGGUGCUGAUUCCUGGGCUCUGACCUGAGACCUCUGGGUUCUGAGCUGUGAUGUUG
CUCUCGAGCUGGGAUCUCCGGGGUCUUGGUUCAGGGCCGGGGCCUCUGGGUUCCAAGC
>hsa-mir-766 MI0003836 Homo sapiens miR-766 stem-loop
GCAUCCUCAGGACCUGGGCUUGGGUGGUAGGAGGAAUUGGUGCUGGUCUUUCAUUUUGGA
UUUGACUCCAGCCCCACAGCCUCAGCCACCCCAGCCAAUUGUCAUAGGAGC
>hsa-mir-1185-1 MI0003844 Homo sapiens miR-1185-1 stem-loop
UUUGGUACUUGAAGAGAGGAUACCCUUUGUAUGUUCACUUGAUUAAUGGCGAAUAUACAG
GGGGAGACUCUUAUUUGCGUAUCAAA
>mmu-mir-1247 MI0004120 Mus musculus miR-1247 stem-loop
CGGCCGCCGGGCGCACCCGUCCCGUUCGUCCCCGGACGUUGCUCUCUGCCCCGGGAACGU
CGAGACUGGAGCGCCCGAACUG
>mmu-mir-675 MI0004123 Mus musculus miR-675 stem-loop
UGCGGCCCAGGGACUGGUGCGGAAAGGGCCCACAGUGGACUUGGUACACUGUAUGCCCUA
ACCGCUCAGUCCCUGGGUCUGGCA
>mmu-mir-744 MI0004124 Mus musculus miR-744 stem-loop
GGCUGGGCAAGGUGCGGGGCUAGGGCUAACAGCAGUCUUACUGACGGUUUCCUGGAAACC
ACACACAUGCUGUUGCCACUAACCUCAACCUUACUCGGUC
>mmu-mir-216b MI0004126 Mus musculus miR-216b stem-loop
UUGGCAGACUGGGAAAUCUCUGCAGGCAAAUGUGAUGUCACUGAAGAAACCACACACUUA
CCUGUAGAGAUUCUUCAGUCUGACAA
>mmu-mir-592 MI0004127 Mus musculus miR-592 stem-loop
UGAUAUUAUGCCAUGACAUUGUGUCAAUAUGCGAUGAUGUGUUGUGAUGGCACAGCGUCA
UCACGUGGUGACGCAACAUCAUGACGUAAGACAUCA
>mmu-mir-758 MI0004129 Mus musculus miR-758 stem-loop
UGGGUGCGUGAGGUGGUUGACCAGAGAGCACACGCUAUAUUUGUGCCGUUUGUGACCUGG
UCCACUAACCCUCAGUAUCUA
>mmu-mir-1264 MI0004130 Mus musculus miR-1264 stem-loop
CCUGGCAUAUAGCAGGUCCUCAAUAAGUAUUUGUUGAAAAAAUAAAUGAAGCAACAAAUC
UUAUUUGAGCACCUGUUAUGUGGAGG
>mmu-mir-1249 MI0004132 Mus musculus miR-1249 stem-loop
CGAUUCUUGUUUGCGUGGGGAGGAGGGAGGGGAUGGGCCAAGUUCCCUAUGCCUGGAACG
CCCUUCCCCCCCUUCUUCACCUGGCGAACUCCUACUCG
>mmu-mir-671 MI0004133 Mus musculus miR-671 stem-loop
UGGCAGGCCAGGAAGAGGAGGAAGCCCUGGAGGGGCUGGAGGUGAUGGAUGUUUUCCUCC
GGUUCUCAGGGCUCCACCUCUUUCGAGCCGUAGAGCCA
>mmu-mir-668 MI0004134 Mus musculus miR-668 stem-loop
GGUAAGUGUGCCUCGGGUGAGCAUGCACUUAAUGUAGGUGUAUGUCACUCGGCUCGGCCC
ACUACC
>mmu-mir-1843a MI0004155 Mus musculus miR-1843 stem-loop
GAAUAUGGAGGUCUCUGUCUGACUUAGAAUAGCUGGCUGAGUCUGAUCGUUCACCUCCAU
ACAAC
>mmu-mir-665 MI0004171 Mus musculus miR-665 stem-loop
AGAACAGGGUCUCCUUGAGGGGCCUCUGCCUCUAUCCAGGAUUAUGUUUUUAUGACCAGG
AGGCUGAGGUCCCUUACAGGCGGCCUCUUACUCU
>mmu-mir-667 MI0004196 Mus musculus miR-667 stem-loop
GUGGGUACUGGCCUCGGUGCUGGUGGAGCAGUGAGCACGCCAUACAUUAUAUCUGUGACA
CCUGCCACCCAGCCCAAGGCCCCUAGGCCCAC
>mmu-mir-770 MI0004203 Mus musculus miR-770 stem-loop
GCCACCUUCUGUGCCCCCAGCACCACGUGUCUGGGCCACGUGAGCAACGCCACGUGGGCC
UGACGUGGAGCUGGGGCCGCAGGGGUCUGAUGGC
>mmu-mir-344d-3 MI0004227 Mus musculus miR-344d-3 stem-loop
AGAUUUCAUCAGUCAGGCUAGUGGUUAUACUCCAGGACUUAUCUGGUCCUGGAUAUAACC
ACUGCCAGACUGAAUGGUGC
>mmu-mir-802 MI0004249 Mus musculus miR-802 stem-loop
GGUCCUAUUAUUUGCAAUCAGUAACAAAGAUUCAUCCUUGUGUCAAUCAUACAACACGGA
GAGUCUUUGUCACUCAGUGUAAUUAAUAGCCUUCACC
>mmu-mir-672 MI0004258 Mus musculus miR-672 stem-loop
GAUGGUGAUCUAGCCCUUUAGUUUUGAGGUUGGUGUACUGUGUGUGAGUAUACAUAUUUA
UCACACACAGUCACUAUCUUCGAAAGUGAGGGUGCACAUC
>mmu-mir-670 MI0004295 Mus musculus miR-670 stem-loop
GGUUUGGAGGUGGGCCUGACAUCCCUGAGUGUAUGUGGUGAACCUGAACUUGCCCUGGGU
UUCCUCAUAUCCAUUCAGGAGUGUCAGCUGCCUCUUCGCU
>mmu-mir-1298 MI0004300 Mus musculus miR-1298 stem-loop
GAGGGGUUAAGAGUUCAUUCGGCUGUCCAGAUGUACCCAAGUACCCUGUUAUUUGGCAAU
ACAUACAUCUGGGCAACUGAUUGAACUUUUCGCUUCUC
>mmu-mir-764 MI0004310 Mus musculus miR-764 stem-loop
UCAACACAAUCUGAAUCUUGGAGGCAGGUGCUCACAUGUCCUCCUCCAUGCUUAUAAAUA
CAUGGAGGAGGCCAUAGUGGCAACUGUCACCAUGAUUGAUUUCGUUGG
>mmu-mir-3059 MI0004412 Mus musculus miR-3059 stem-loop
GGUGGUACGCCCUUUCCUCUCUGCCCCAUAGGGUGUAGCUCUAACUACCCUCUAGGGAAG
AGAAGGUUGGGUGAACAGCCU
>mmu-mir-3058 MI0004418 Mus musculus miR-3058 stem-loop
UCCAGCGUUGGAGUCAGCCACGGCUUACCUGGAAGAUUGAAUGUCUACUUGGCUUUCUUC
CUGUCAGCCGUGGGUGCCUCUUGCUACUGGA
>mmu-mir-3099 MI0004485 Mus musculus miR-3099 stem-loop
AUCGAUCCCCAUCCCAGCUUCCUUCCAGCCCUUGAUGUUUUAGUACGCACAUAGGCUAGA
GAGAGGUUGGGGAUGGGGAAAGAU
>mmu-mir-3106 MI0004486 Mus musculus miR-3106 stem-loop
AGGGAAGCACAGGUGGCUCAUUUAGAAGCAGCCAUACACUCAGAGAGUGGCUGCCUAUAC
AUGGGCUUUCCUGUGCUCCUCU
>mmu-mir-669a-1 MI0004523 Mus musculus miR-669a-1 stem-loop
UGUAUGUGCAUGUGUGUAUAGUUGUGUGUGCAUGUUCAUGUCUAUAUUUGAAUAUACAUA
ACAUACACACACACGUAUAAACGCAAGCACACAUACA
>mmu-mir-344d-1 MI0004524 Mus musculus miR-344d-1 stem-loop
AUCAGUCAGGCUGCUGGCUAUACACCAGGACUUAUCUGGUCCUGGAUAUAACCACUGCCA
GACUGAAAG
>mmu-mir-666 MI0004553 Mus musculus miR-666 stem-loop
CUGAUUCUGCCUGCGUGGAGCGGGCACAGCUGUGAGAGCCCCCUAGGUACAGCGGGGCUG
CAGCGUGAUCGCCUGCUCACGCACAGGAAGUGACGACAG
>mmu-mir-496a MI0004589 Mus musculus miR-496 stem-loop
AGUGUUCGAAUGGAGGUUGCCCAUGGUGUGUUCAUUUUAUUUAUGAUGAGUAUUACAUGG
CCAAUCUCCUUUCGGCACU
>mmu-mir-673 MI0004601 Mus musculus miR-673 stem-loop
UGGAGCCUGAGGGGCUCACAGCUCUGGUCCUUGGAGCUCCAGAGAAAAUGUUGCUCCGGG
GCUGAGUUCUGUGCACCCCCCUUGCCCUCCA
>mmu-mir-760 MI0004605 Mus musculus miR-760 stem-loop
CGGGAGGAUGCCUCGGUGCGGGGCGCGUCGCCCCCCUCAGGCCACCAGAGCCCGGAUACC
UCAGAAAUUCGGCUCUGGGUCUGUGGGGAGCGAAAUGCAACCCAAACCCCGUUUCCCCG
>mmu-mir-674 MI0004611 Mus musculus miR-674 stem-loop
GGCCUAGUCAUCACCCUGAGCCUUGCACUGAGAUGGGAGUGGUGUAAGGCUCAGGUAUGC
ACAGCUCCCAUCUCAGAACAAGGCUCGGGUGUGCUCAGCU
>mmu-mir-488 MI0004633 Mus musculus miR-488 stem-loop
UUCGGGUGAGAGUGAGAAUCCUCUCUCCCAGAUAAUAGCACUCUCAAACAAGUUUCCAUG
UUGUUUGAAAGGCUGUUUCUUGGUCAGAAGACUCUCAAUUUCUUCUGGA
>mmu-mir-497a MI0004636 Mus musculus miR-497 stem-loop
CCUGCCCCCGCCCCAGCAGCACACUGUGGUUUGUACGGCACUGUGGCCACGUCCAAACCA
CACUGUGGUGUUAGAGCGAGGGUA
>mmu-mir-423 MI0004637 Mus musculus miR-423 stem-loop
ACUUGUGAGGAAAUAAAGGAAGUUAGGCUGAGGGGCAGAGAGCGAGACUUUUCUAUUUUC
CAAAAGCUCGGUCUGAGGCCCCUCAGUCUUGCUUCCUACCCCGCGCUUG
>mmu-mir-679 MI0004638 Mus musculus miR-679 stem-loop
CUAUGGCUUUGGACUGUGAGGUGACUCUUGGUGUGUGAUGGCUUUUCAGCAAGGUCCUCC
UCACAGUAGCUAUA
>mmu-mir-146b MI0004665 Mus musculus miR-146b stem-loop
GACUGAGAGAACUUUGGCCACCUGGCUCUGAGAACUGAAUUCCAUAGGCUGUGAGCUCUA
GCAGACGCCCUAGGGACUCAGUUCUGGUGCCCGGCUGUGCUAUACCAUC
>mmu-mir-669b MI0004666 Mus musculus miR-669b stem-loop
AUGAAUGUAUGUGCAUGUGUAUAUAGUUUUGUGUGCAUGUGCAUGUGUGUCUAUUAAUGU
ACAUAUACAUACACACAAACAUAUACACGCAUGCGCA
>mmu-mir-669a-2 MI0004667 Mus musculus miR-669a-2 stem-loop
CAUGUAUGUGCAUGUGUGUAUAGUUGUGUGUGCAUGUUCAUGUCUAUAUUUGAAUAUACA
UAACAUACACACACACGUAUAAACGCAAGCACACACA
>mmu-mir-669a-3 MI0004668 Mus musculus miR-669a-3 stem-loop
UUCCUCCAUGUAUGUGCAUGUGUGUAUAGUUGUGUGUGCAUGUUCAUGUCUAUAUUUGAA
UAUACAUAACAUACACACACAUGUAUAAACGCAAGCACACAUACACAGA
>mmu-mir-467b MI0004671 Mus musculus miR-467b stem-loop
CCGUGUGCGUAAGUGCCUGCAUGUAUAUGCGUGUAUAUUUUAUGCAUAUACAUACACACA
CCAACACACACAU
>mmu-mir-499 MI0004676 Mus musculus miR-499 stem-loop
GGGUGGGCAGCUGUUAAGACUUGCAGUGAUGUUUAGCUCCUCUGCAUGUGAACAUCACAG
CAAGUCUGUGCUGCUGCCU
>mmu-mir-455 MI0004679 Mus musculus miR-455 stem-loop
CUCCCUGGUGUGAGCGUAUGUGCCUUUGGACUACAUCGUGAACGCAGCACCAUGCAGUCC
ACGGGCAUAUACACUUGCCUCA
>mmu-mir-491 MI0004680 Mus musculus miR-491 stem-loop
AAUUGACUUAGCUGGGAAGUGGGGAACCCUUCCAUGAGGAGUAGAACACUCCUUAUGCAA
GAUUCCCUUCUACCUGACUGAGUUGA
>mmu-mir-700 MI0004684 Mus musculus miR-700 stem-loop
UUCACUGGGAGUAAGGCUCCUUCCUGUGCUUGCAGGGGAGAAAUACGAACUGCACGCGGG
AACCGAGUCCACCCCCAGU
>mmu-mir-701 MI0004685 Mus musculus miR-701 stem-loop
GUGGAGCAUCUACCUUGAGCAAGUAAUUAGCCGCUGAAAUAGAUGGAUUGUAUAGAUGAG
GUUCUAUCUAUUAAAGAGGCUAGCCACUUAUCAAGUGCUAACAGCCCAC
>mmu-mir-708 MI0004692 Mus musculus miR-708 stem-loop
CUGUGUUUGAAAUGGGGACUGCCCUCAAGGAGCUUACAAUCUAGCUGGGGGUAGAUGACU
UGCACUUGAACACAACUAGACUGUGAGCUUCUAGAGGGCAGGGGCCUUA
>mmu-mir-500 MI0004702 Mus musculus miR-500 stem-loop
CUCCUCUGCUCCCCCUCUCUAAUCCUUGCUAUCUGGGUGCUUAGUGCUAUCUCAAUGCAA
UGCACCUGGGCAAGGGUUCAGAGAAGGUGAGC
>mmu-mir-450b MI0004705 Mus musculus miR-450b stem-loop
GAUACAGAAUUAUUUUUGCAGUAUGUUCCUGAAUACAUAACAUAAGCGUAUUGGGAACAU
UUUGCAUGCAUAAUUUUGUAUC
>mmu-mir-505 MI0004706 Mus musculus miR-505 stem-loop
AAAUUGAUGCACCCAGUGGGGGAGCCAGGAAGUAUUGAUGUUUCUGCCAGGUUAGCGUCA
ACACUUGCUGGUUUUCUCUCUGGAGUAUCA
>ppt-MIR1211 MI0004710 Physcomitrella patens miR1211 stem-loop
UUACAUGAUUGUCAACAGGGAGGGAUGGUUAUGCAAGAGGGUGCAAGAGGUGGCAGAUCA
UCUCUUGAAGCAUCUUGCAUGACCGUCUCUUCCUGCAGGUAGAGUUAUGUAA
>ppt-MIR1212 MI0004711 Physcomitrella patens miR1212 stem-loop
GUAUGAGGAGUUGCAUCCUCUGCUGUGCCCACAUGCGUCGUGGCGCGUGGCGGCCGCGCG
UGGGACAGCAUAGAAUGCGGAUCCUUGUA
>ppt-MIR1214 MI0004713 Physcomitrella patens miR1214 stem-loop
UGUGGUUGGGUUUUCUACUAUGAGAAUCUCGCGGCCAAGGUGGUUUUGGACGACCAUUUC
UGCGAUUUUCUCAUAGCAGAUGAACUAGCCCCA
>ppt-MIR1216 MI0004715 Physcomitrella patens miR1216 stem-loop
GCGAGGUUGGUUUUGUAUGUCCAGUGUCUGUCAAUGUCGUUGAUGGUGAUGCGCUUGUAU
CUCGAAAGGACCAUUCGUGAGGGAAUGGUGUCGUCGUGUUACAAGCCCAUCACCCUCAAC
GACAUGACCCGCCUGUUUCAUACUCCACCAAACCUCGC
>ppt-MIR1217 MI0004716 Physcomitrella patens miR1217 stem-loop
UCCUGUUUCUGGUUGAUCUUGGUAUCAUGUUGCAAAUGGCAAAACCUGUGACCGGAAUGG
UACUCAGUUUUUGAAAUUUGAAGCAUGAUGUCAAGUACAACGGAAGUUGGA
>ppt-MIR1219a MI0004718 Physcomitrella patens miR1219a stem-loop
UGAAGUGUGGACGAUGGAGAGUCAGCCUCUUCCUGCCUCUCACUAGCUUCAUCCCUUCCU
CCCUAAAUUUUAGUCUGGGAGGGAAGGAGCUAUUGGUGGUCAGGAAUAGCGCACCCUUCA
UUUAUCCACACUUCA
>ppt-MIR1219b MI0004719 Physcomitrella patens miR1219b stem-loop
CUCUUCCUGCCUCUCACUAGCUUCAUCCCUUCGAACCCGAAGGUACUAAGGUAAGGAACU
AUUGGGAAGCAGGAACAG
>ppt-MIR535d MI0004725 Physcomitrella patens miR535d stem-loop
GGUGACAACGAGAGAGAGCACGCCGGAAUGCGUUCAUGCAGCGAGUGCCUGGAGGUGUUC
GAGCGUGCCCUCUCCCGUCGUCACC
>ppt-MIR1221 MI0004726 Physcomitrella patens miR1221 stem-loop
AACUGAUGGAGAAACUGCCGUGGAUGGUGUGCAGGGUCAAAUACUCUUUUGGCUUUCGAU
GUGUGUUUUCCGCUGGCGGCGGUUUGUGUCGAAGUGGUGACCUUAGUGGGUUGGACACAU
AUGAAUCAGGAGCAUUUGGCCCAUGCACAGUAUCUACGCAAGUUCCUCGGUCUGGUU
>ppt-MIR1222a MI0004727 Physcomitrella patens miR1222a stem-loop
CACGACAUAGCUGGUUGUUGUGGGCAUUCUUGUGCUAGUAAACUCCUUCAUGCAGAAGUG
CGCUUCUAGCACCUGCUUGAAGGAGUUCAUUGGUAUAUAAAUGCCCACAACAUGAUGACC
GAUUAACGUG
>ppt-MIR1223a MI0004728 Physcomitrella patens miR1223a stem-loop
AGACUAGAGGGUCAGCAAGGGUGUGUGACUCUAUAAUCCAAGCUGUGCUAGUAGAUCGCU
UAAGAUCGAAGUGCACACCAAGCAUUCGAUUGUAGAGUCAUACACCUCCACUGACACUUC
UAGUCU
>ppt-MIR390c MI0004729 Physcomitrella patens miR390c stem-loop
GGUAUAAUUACAGAGCUCAGGAGGGAUAGCGCCCAUCUCAGUCUUUUUUAGCAUCCAAUU
GAAAUGGUUAACAUUCCUUUGGAUAGCUAGACGGCGAAGCAUGGCGCUGUCCAUUCUGAG
CAUUGCAUUUGUACC
>bta-mir-151 MI0004738 Bos taurus miR-151 stem-loop
CCUGCCCUCGAGGAGCUCACAGUCUAGUACGUCUCAUCCCCUACUAGACUGAAGCUCCUU
GAGGACAGG
>bta-mir-21 MI0004742 Bos taurus miR-21 stem-loop
UGUCGGGUAGCUUAUCAGACUGAUGUUGACUGUUGAAUCUCAUGGCAACAGCAGUCGAUG
GGCUGUCUGACA
>bta-mir-27a MI0004746 Bos taurus miR-27a stem-loop
UGGCCUGGGGAGCAGGGCUUAGCUGCUUGUGAGCAGGUCCACAUCAAAUCGUGUUCACAG
UGGCUAAGUUCCGCCCCC
>bta-mir-30b MI0004761 Bos taurus miR-30b stem-loop
CCAAGUUUUCAGUUCAUGUAAACAUCCUACACUCAGCUGUAACACACGAGUCGGCUGGGA
GGUGGAUGUUUACUUCAGCUGACUUGGA
>dre-mir-499 MI0004766 Danio rerio miR-499 stem-loop
ACUGAGAGGGAGGCAGUUAAGACUUGCAGUGAUGUUUAGAGAAAUGUCACAUGAACAUCA
CUUUAAGUCUGUGCUGGCUCCUGUUCUGAGU
>dre-mir-34c MI0004774 Danio rerio miR-34c stem-loop
UGCUGUGUGGUCACCAGGCAGUGCAGUUAGUUGAUUACAAUCCAUAAAGUAAUCACUAAC
CUCACUACCAGGUGAAGGCUAGUA
>dre-mir-730 MI0004775 Danio rerio miR-730 stem-loop
GGGUUCUCCGGUCUCCUCAUUGUGCAUGCUGUGUGUCUUCAGUCUGGUCCUCACAGCGCC
UGCAAUGUGGAGGCUAGGGGACUC
>dre-mir-736 MI0004782 Danio rerio miR-736 stem-loop
UCUACUGACAGAGAAGCUUUUUGUUUGUGUUAUGUUUAUUUUCAAAUGUAAGACGAACAA
AAAGUUUUUCUGUUAGUAGG
>dre-mir-737 MI0004783 Danio rerio miR-737 stem-loop
CCACAGCUGCUGUGCUGUUGUUUUUUUAGGUUUUGAUUUUUGUGAAAUGUCGAUGAGAAA
AUCAAAACCUAAAGAAAAUACUGCGCAGAUAGAUGG
>mmu-mir-652 MI0004965 Mus musculus miR-652 stem-loop
AGGAACAGCUAUGUACUGCACAACCCUAGGAGGGGGUGCCAUUCACAUAGAGUAUAAUUG
AAUGGCGCCACUAGGGUUGUGCAGUGUACAGCCUACAC
>bmo-let-7 MI0004968 Bombyx mori let-7 stem-loop
GGUACUGCCGUCGGCUUGUUGAGGUAGUAGGUUGUAUAGUACGGAAAUACAACACAUAGG
UGCGACUGUAUAGCCUGCUAACUUUCCGAGCUGACGGAAUGACA
>bmo-mir-8 MI0004971 Bombyx mori miR-8 stem-loop
CACGACGGAGUAACGGUUCGCAUCUUACCGGGCAGCAUUAGAGUCCUGUCUAUAUUUUCU
AAUACUGUCAGGUAAAGAUGUCGUCCGCGCUCCACGUUCGUC
>bmo-mir-9a MI0004972 Bombyx mori miR-9a stem-loop
AGUAGAUUGGUUAAUUAUCUUUGGUUAUCUAGCUGUAUGAGUAUUACUGACGUCAUAAAG
CUAGGUUACCGGAGUUAAGUGCCGUCUACA
>bmo-mir-10 MI0004973 Bombyx mori miR-10 stem-loop
AGUGCCCUACAUCUACCCUGUAGAUCCGAAUUUGUUUGAAGUGAGGCGACAAAUUCGGUU
CUAGAGAGGUUUGUGUGGUGCACG
>bmo-mir-14 MI0004974 Bombyx mori miR-14 stem-loop
UUGUCAUUUGUGUCGGGGAGAGAAAUCGACGAGGCUGUUUUAUUUAGUCAGUCUUUUUCU
CUCUCCUAUAUGAGUGACAU
>bmo-mir-34 MI0004975 Bombyx mori miR-34 stem-loop
AGAAUCAGGGUAGACCGCGUUGGCAGUGUGGUUAGCUGGUUGUGUAUGGAAAUGACAACA
GCCACUAACGACACUGCUCCUGCGUGCACCCUAAAUCA
>bmo-mir-276 MI0004980 Bombyx mori miR-276 stem-loop
CUGGUAAUUACCACUAGCGAGGUAUAGAGUUCCUACGUAUGCUAACACUGUAGGAACUUC
AUACCGUGCUCUUGGGUUUGCCAA
>bmo-mir-277 MI0004981 Bombyx mori miR-277 stem-loop
UUGAUUACGCCUCGGGGUUCGUGCCAGGAGUGCGUUUGCAAAGAGGCCGACAUGUUUGCG
UUAUUGCAAUGUUAACACUGUAAAUGCACUAUCUGGUACGACAUCCCGGGGCGUGUAGCA
AC
>bmo-mir-305 MI0004985 Bombyx mori miR-305 stem-loop
CGACCGCCGCACGCCCAUUGUACUUCAUCAGGUGCUCUGGUGAUCAUAGUUCCAGGCGCU
UGUUGGAGUACACUUACCGUGUCGGCGGUUA
>gga-mir-144 MI0004996 Gallus gallus miR-144 stem-loop
CCCGCCGCCCUGGGCUGGAUAUCAUCAUAUACUGUAAGUUCACUAUGAGACACUACAGUA
UAGAUGAUGUACUCCCCUGGGCUGC
>mmu-mir-490 MI0005002 Mus musculus miR-490 stem-loop
UGGAAAGUUCAUUGUUCGACACCAUGGAUCUCCAGGUGGGUCACGUUUAGAUAUACACCA
ACCUGGAGGACUCCAUGCUGUUGA
>mmu-mir-676 MI0005003 Mus musculus miR-676 stem-loop
CUUUGCCUGAAUGCAUGACUCUACAACCUUAGGACUUGCAGAAUUAAAGGAAUGCCGUCC
UGAGGUUGUUGAGCUGUGCGUUUCUGGGC
>mmu-mir-615 MI0005004 Mus musculus miR-615 stem-loop
UCGGGAGGGGCGGGAGGGGGGUCCCCGGUGCUCGGAUCUCGAGGGUGCUUAUUGUUCGGU
CCGAGCCUGGGUCUCCCUCUUCCCCCCAUCCC
>bta-mir-142 MI0005011 Bos taurus miR-142 stem-loop
GACAGUGCAGUCACCCAUAAAGUAGAAAGCACUACUAACAGCACUGGAGGGUGUAGUGUU
UCCUACUUUAUGGAUGAGUGUACUGUG
>bta-mir-193a MI0005014 Bos taurus miR-193a stem-loop
UGGGAGCUGAGAGCUGGGUCUUUGCGGGCGAGAUGAAGGUGUCGGUUCAACUGGCCUACA
AAGUCCCAGUCCUCGGCCCCC
>bta-mir-345 MI0005019 Bos taurus miR-345 stem-loop
ACCCAAACCCAGGUCUGCUGACUCCUAGUCCAGUGCUUGUGAUGGCUGGUGGGCCCUGAA
CUAGGGGUCUGGAGGCCUGGGUUUGAAUAUC
>bta-mir-17 MI0005031 Bos taurus miR-17 stem-loop
GUCAGAAUAAUGUCAAAGUGCUUACAGUGCAGGUAGUGAUAUGUGCAUCUACUGCAGUGA
AGGCACUUGUAGCAUUAUGGUGAC
>bta-mir-22 MI0005041 Bos taurus miR-22 stem-loop
GGCUGAGCCGCAGUAGUUCUUCAGUGGCAAGCUUUAUGUCCUGACCCAGCUAAAGCUGCC
AGUUGAAGAACUGUUGCCCUCUGCC
>bta-mir-423 MI0005046 Bos taurus miR-423 stem-loop
AUAAAGGAAGUUAGGCUGAGGGGCAGAGAGCGAGACUUUUCUAUUUUCCAAAAGCUCGGU
CUGAGGCCCCUCAGUCUUGCUUCCUACCCCGCGC
>bta-mir-425 MI0005047 Bos taurus miR-425 stem-loop
GAAAGCGCUUUGGAAUGACACGAUCACUCCCGUUGAGUGGGCACCCAAGAAGCCAUCGGG
AAUGUCGUGUCCGCCCAGUGCUCUUUC
>bta-mir-455 MI0005049 Bos taurus miR-455 stem-loop
UCCCUGGCGUGAGGGUAUGUGCCUUUGGACUACAUCGUGGAAGCCAGCACCAUGCAGUCC
AUGGGCAUAUACACUUGCCUCAAGGCCUA
>bta-mir-93 MI0005050 Bos taurus miR-93 stem-loop
CUGGGGGCUCCAAAGUGCUGUUCGUGCAGGUAGUGUGAUCACCUGACCUACUGCUGAGCC
AGCACUUCCCGAGCCCC
>bta-let-7f-1 MI0005062 Bos taurus let-7f-1 stem-loop
UCAGAGUGAGGUAGUAGAUUGUAUAGUUGUGGGGUAGUGAUUUUACCCUGUUCAGGAGAU
AACUAUACAAUCUAUUGCCUUCCCUGA
>bta-mir-23b MI0005066 Bos taurus miR-23b stem-loop
GGGUUCCUGGCAUGCUGAUUUGUGACUUAAGAUUAAAAUCACAUUGCCAGGGAUUACCAC
>osa-MIR395n MI0005085 Oryza sativa miR395n stem-loop
GAGUUCCCUUCAAGCACUUCACGACGCACUAUUUAGAGAGUUGUUGUGAAGUGUUUGGGG
GAACUC
>osa-MIR395p MI0005087 Oryza sativa miR395p stem-loop
GAGUUCCCUUCAAGCACUUCACGUGGCACUAUUUCAAUGCGUACCGUGUGAAGUGUUUGG
GGGAACUC
>osa-MIR395q MI0005088 Oryza sativa miR395q stem-loop
GAGUUCCCUUCAAGCACUUCACAUGACACUAUUUCAAUGUCUAUUAUGUGAAGUGUUUGG
GGGAACUC
>osa-MIR395r MI0005092 Oryza sativa miR395r stem-loop
GAGUUCCCUUCAACCACUUCACGUGGCACUAUUUUAGGACCUACUAUGUGAAGUGUUUGG
GGGAACUC
>ptc-MIR403c MI0005115 Populus trichocarpa miR403c stem-loop
GGUUUGUGCGUGGAUCUGAGGCCAUCACAACCGUCCACUACACGACCACCCAAUGGCUUU
AGAUUCACGCACAAACUCG
>cel-mir-784 MI0005184 Caenorhabditis elegans miR-784 stem-loop
UUCGACGUCCACGUGGCACAAUCUGCGUACGUAGAAAGAUCAAAAAGUCACUUCUAUGUA
CAAAUGUUGCGCUGCCUGGCACAGUGAA
>cel-mir-786 MI0005186 Caenorhabditis elegans miR-786 stem-loop
GGGAUAGUUCCCGAUCGAAUAUCAGUUGGGGUAUUUACAAAAAGACAAAAUUGUAAUGCC
CUGAAUGAUGUUCAAUCGGUGAUGAAUCUC
>cel-mir-787 MI0005187 Caenorhabditis elegans miR-787 stem-loop
GAUGUAUCAGUGGACGAAAGAUACAUACGAUCUUACAUCUUCAAAAUGGUAUGUAAGCUC
GUUUUAGUAUCUUUCGUCUCUGAUCACAUU
>cel-mir-788 MI0005188 Caenorhabditis elegans miR-788 stem-loop
GCUCACUUUUCCGCUUCUAACUUCCAUUUGCAGAGUUCAAGUAAUCUGGAAAUGGAUUAG
AAUCGUGGAAAAGUUAGU
>cel-mir-789-2 MI0005190 Caenorhabditis elegans miR-789-2 stem-loop
UGUCCUGAAGGCGGACAAUUGAUGACUCAGGCAGGGACUAAUCAUGAUUGUCGAUUUAGU
CCCUGCCUGGGUCACCAAUUGUCGGCCCCCGCGGACA
>cel-mir-790 MI0005191 Caenorhabditis elegans miR-790 stem-loop
GCCGGCUUGGCACUCGCGAACACCGCGAUUUCACUUAUAACUCGCGGCGUUAGCUCUGUG
UCAAACCGGC
>cel-mir-791 MI0005192 Caenorhabditis elegans miR-791 stem-loop
GAACCUUCGAUUACCUUAUCCGUUGUAGCCAAAGUUCAACGAAGCGGCAACUUUGGCACU
CCGCAGAUAAGGCAAUCGAUUGUUU
>cel-mir-794 MI0005195 Caenorhabditis elegans miR-794 stem-loop
CUGAGCGUGUCUCUUGAGGUAAUCAUCGUUGUCACUUCGCAAAGUUGGAAUUGAAAACGU
UGUCUAUCUCGAAAGGCUUAUCAG
>cel-mir-795 MI0005196 Caenorhabditis elegans miR-795 stem-loop
GAAACGUUACCUGCUGAGGUAGAUUGAUCAGCGAGCUUGAUACCCCGUUCAAAAUCGUGA
UCAGUAUACUUCGUCAGGCAGCUUGUUUU
>cel-mir-797 MI0005198 Caenorhabditis elegans miR-797 stem-loop
CGUCCAAUGGACGAUAUCACAGCAAUCACAAUGAGAAGAAUACAUCUAGAUACUCUUUUC
AUUGGUUUCUGUGAAAUCGUAUUUGAAUG
>cel-mir-800 MI0005201 Caenorhabditis elegans miR-800 stem-loop
ACGGCGGCUGACAAUUUCCGAGUUAGGCCACUCUUAUAAUCAGUGGCCAAACUCGGAAAU
UGUCUGCCGCCGU
>mmu-mir-741 MI0005205 Mus musculus miR-741 stem-loop
UUGAUCUACGUAGAUUGGUACCUAUCAUGUAAAUCAUGUAAGCAUGAGAGAUGCCAUUCU
AUGUAGAUUAA
>mmu-mir-742 MI0005206 Mus musculus miR-742 stem-loop
UGCUCUACUCACAUGGUUGCUAAUCACGUGAAGUGUAGGUGAAAGCCACCAUGCUGGGUA
AAGUA
>mmu-mir-743a MI0005207 Mus musculus miR-743a stem-loop
CUGUAUUCAGAUUGGUGCCUGUCAUGUUUAUAAGAAUGAAAGACACCAAGCUGAGUAGAG
UA
>mdo-mir-9a-2 MI0005271 Monodelphis domestica miR-9a-2 stem-loop
GGAAGUGAGUUGUUAUCUUUGGUUAUCUAGCUGUAUGAGUGUAUUGGUCUUCAUAAAGCU
AGAUAACCGAAAGUAAAAACUCCUUCA
>mdo-mir-9a-1 MI0005272 Monodelphis domestica miR-9a-1 stem-loop
CGAGGCCCGUUUCUCUCUUUGGUUAUCUAGCUGUAUGAGUGUUAUUGAGCUAUCAUAAAG
CUAGAUAACCGAAAGUAGAAAUGACUUUCA
>mdo-mir-10b MI0005274 Monodelphis domestica miR-10b stem-loop
CAGAAUGUUAUUACGUUGUCUAUAUAUACCCUGUAGAACCGAAUUUGUGUGGUAUUUACA
UAGUCACAGAUUCGAUUCUAGGGGAAUAUAUGGUCGAUGCAAAAACUUCAC
>mdo-mir-22 MI0005276 Monodelphis domestica miR-22 stem-loop
CCGAGCCACAGCAGUUCUUCAGUGGCGAGCUUUAUGUCUUGUCCCAGCUAAAGCUGCCAG
UUGAAGAACUGCUGAGCUCUG
>mdo-mir-30a MI0005277 Monodelphis domestica miR-30a stem-loop
GCGGCUGUAAACAUCCUCGACUGGAAGCUGUGAAGCAGCAGAUGGGGCUUUCAGUCGGAU
GUUUGCAGCUGC
>mdo-mir-129 MI0005294 Monodelphis domestica miR-129 stem-loop
UGGAUCUUUUUGCGGUCUGGGCUUGCUGUUCCUUAAAUCAGUAGUCAGGAAGCCCUUACC
CCAAAAAGUAUCUA
>mdo-mir-133a-1 MI0005296 Monodelphis domestica miR-133a-1 stem-loop
CAAUGCUUUGCUAAAGCUGGUAAAAUGGAACCAAAUCACCUAUUCAAUGGAUUUGGUCCC
CUUCAACCAGCUGUAGCUAUGCAUUGA
>mdo-mir-181a-3 MI0005310 Monodelphis domestica miR-181a-3 stem-loop
UGGGGGAACAUUCAACGCUGUCGGUGAGUUUGAGCAGCUGAAGGCAAACCAUCGACCGUU
GAGUGGACCCCG
>mdo-mir-132 MI0005338 Monodelphis domestica miR-132 stem-loop
GGGCAACCGUGGCUUUCGAUUGUUACUGUGGGAACCAGGGGUAACAGUCUACAGCCAUGG
UCGCCC
>mdo-mir-221 MI0005348 Monodelphis domestica miR-221 stem-loop
GCAUGAACCUGGCAUACAAUGUAGAAUUCUGUGUUUAUUAAGUAACAGCUACAUUGUCUG
CUGGGUUUCAGGCU
>mdo-mir-27b MI0005367 Monodelphis domestica miR-27b stem-loop
ACCUCUCUGACAAGGUGCAGAGCUUAGCCGAUUGGUGAACAGUCACUGAUUUCCUCUUUG
UUCACAGUGGCUAAGUUCUGCACCUGAAGAGAAGGGG
>bmo-mir-31 MI0005377 Bombyx mori miR-31 stem-loop
GUCGAGCCGGUGGCUGGGAAGGCAAGAAGUCGGCAUAGCUGUUUGAAUAAGAUACACGGC
UGUGUCACUUCGAGCCAGCUCAAUCCGCCGGCUUUCUUCAAUUUCAAGAUUUGCGGAUGC
U
>ath-MIR822 MI0005379 Arabidopsis thaliana miR822 stem-loop
CGACCUUAAGUAUAAGUAGAUAUAUGGGGAUGUAACGCAUGUUGUUUUCUGCGGGAAGCA
UUUGCACAUGUUUCGUGGAGAAUGAAAUCACAUUCCAUACAUGAAUAAUAAUUACCUUUU
AGAUAGAACAUCGUACUGCUUGAAAAAACAUGUUAAUGUCAUAAACUUUAUGAUGAAAAC
ACCUAUAAAAAGCGUUUUUUCAAGCAUGUGCUAUCUAUGAAGGUAAUUACUAUUCAUGUA
UAAAAUAUGAUUUUAUCCUCCAUAAAACAUGUGCAAAUGCUUUCUACAGGAAACAAUAUA
CGUUGCAUCCCCAUCUACUUACACUUAAGGUCGUUGU
>ath-MIR837 MI0005393 Arabidopsis thaliana miR837 stem-loop
UUUUUGAUAAAUACUUUUGUUUGCUUACAAGUAUAAAGUCAUCAUGUUUUUUUCAUCAGU
UUCUUGUUCGUUUCAAAAUUAUGAUUUUUGUUUACUUACACUCAUAAUCUUGAAACGAAC
AAAAAACUGAUGGAAAAACAUGAGGACUUUAUACUUGUAAAUAAAUAAAAAUAUUUAUUA
GAAA
>ath-MIR840 MI0005396 Arabidopsis thaliana miR840 stem-loop
CGUAAAGCAGGUGAUUCACCAAUUUAGGUUUACAUCCACAGUGUGGAAGACACUGAAGGA
CCUAAACUAACAAAGGUAAACGGCUCAGUGUGCGGGGUAUUACACUCGGUUUAAUGUCUG
AAUGCGAUAAUCCGCACGAUGAUCUCUUUAUCUUUGUUUGUUUAGGUCCCUUAGUUUCUU
CUAUACCGUGAAUCCAAUCCUGUAUUGGAUGAGCUGGUUUAUGACC
>ath-MIR844 MI0005400 Arabidopsis thaliana miR844 stem-loop
GGAAGGAGAUGUUUGCAGUUGGUUUAAUGAAUCUUUUACAUUGAAGAGAAGGAAUGGUAA
GAUUGCUUAUAAGCUGGAUCUUGAGGGUGAGUGGUCUCUUCUACGCAUUGGGCUUAUAAG
CCAUCUUACUAGUUCUUCUUUUCAAUGUUGUCUAAGGACGCUGCUUUUAUCAGGUGAUCA
UUUGU
>ath-MIR846 MI0005402 Arabidopsis thaliana miR846 stem-loop
CAAACAUCUUGAAUCCGUUGAGGUUGAUCACGAUGAUGCCACAUCCGGUUUCAUUCAAGG
ACUUCUAUUCAGAACAAACUUCAUGAUUUCUGAACUAAUUGGAUAUGAUAAAUGGUAACA
AGUAUUCACUUGCAUUCAAGGGACAAAAAAUCAUUGGGAUAUAUGAUUAUGACAAACACG
AUUGGAAGCUGAAUGGUUGCGGGAGGCAAGCAGUGGGAUAAUGAUCUGCAAGUGGAAACU
UCUUACUUUUAUCAUAUCCCAUCAGCUCGAAAGUCUUGAUGUUAGUUUUGAAUUGAAGUG
CUUGAAUUACACCAGAUUUAUUGUGCUCGUGUAUCCCGGUAAAUUCGACUAAUGACCAA
>ath-MIR851 MI0005406 Arabidopsis thaliana miR851 stem-loop
UUUUCUUUCUUUUCCUUUUCGUUUGAUUUUGGAAAGCAAGGGACUGUCGUCUCGGUUCGC
GAUCCACAAGUAAUCUUUUGUGGAGAUUAUGAAAACAAUCAUCACGAGAGGCUACGUGUG
GGUGGCAAACAAAGACGACAAUCCCUAUUCCAGUUCCAUCAGAACUUGAAAUAUCAUGUG
AACU
>ath-MIR824 MI0005409 Arabidopsis thaliana miR824 stem-loop
UAUCACCAUUUGUACUUGAGUUGUCUCUCAUGUCUAGACCAUUUGUGAGAAGGGAGUUUU
UGUUUACACCAAUACCCCCCAGUCUCUAAAUUUGUAAGAAGUAUUAUGCUCAAUUAAGGA
ACAUAGCUAGUUCGACAUACCAUACUACCCUUUUUAAAACUAUCCUAUAUGUUUGAUGCU
AGCAUAGCGUAAUUUUGUGUUCUCAUGGUGCAGCAGGGUUAGUUUAUUGUGUACCUCUAG
AUAUAUAUUCUCUUGCUGCGUAGGGUUCCCAAGCUGCCAAAAACUUUUAAAAAUUAGUGA
UCUGUUCCCCAAACCCCCAUUCAAUAAGAAAGGUCUACCUGUAGCUCACAGUCACAGCUA
UUAGAGCUGUCCUUGCUUCUUUGGGUUUACUGUUUUAGUUAAUUAGUUACCCUAUGAAAG
UCUGAUCCUUCAGAAGUUAGGUAUAGAAGUAAGUCGAUUAAGUUCAUUCAUGACUUUUCC
AGAUGUUGCAUACAUAACUUUUUUUAUUUGUAUUCGAACUAGUCCAAGCCGAUUCUCAAA
AUCAUAUAAAAUCAUUUACACCUUGGUCAUGGUAGCUAAGAAUAUUGUAUCUAAAAUUGG
GGAGUGGGGAGAUGUUUGGUUAUAUUCCCUUCUCAUCGAUGGUCUAGAUGUGCGAGGUGA
CUCUCAUGGAGGUAAAGAACAAUGGUGAU
>hsa-mir-675 MI0005416 Homo sapiens miR-675 stem-loop
CCCAGGGUCUGGUGCGGAGAGGGCCCACAGUGGACUUGGUGACGCUGUAUGCCCUCACCG
CUCAGCCCCUGGG
>ath-MIR864 MI0005441 Arabidopsis thaliana miR864 stem-loop
GCUUCAGGUAUGAUUGACUUCAAAAAAUACCUUGAAACUAUAAACCUCAGUUUCUUUGAA
UUUGAUUUUUAAAGUCAAUAAUACCUUGAAGC
>mmu-mir-181d MI0005450 Mus musculus miR-181d stem-loop
ACAAUUAACAUUCAUUGUUGUCGGUGGGUUGUGAGGAGGCAGCCAGACCCACCGGGGGAU
GAAUGUCACUGU
>bta-mir-365-1 MI0005465 Bos taurus miR-365 stem-loop
ACCGCAGGGAAAAUGAGGGACUUUUGGGGGCAGAUGUGUUUGCAUUCCACUAUCAUAAUG
CCCCUAAAAAUCCUUAUUGCUCUUGCA
>bta-mir-374a MI0005466 Bos taurus miR-374a stem-loop
UACAUCGGCCAUUAUAAUACAACCUGAUAAGUGUUACAGCACUUAUCAGGUUGUAUUGUA
AUUGUCUGUGUA
>mmu-mir-743b MI0005470 Mus musculus miR-743b stem-loop
UGCAGUGCUGUGUUCAGACUGGUGUCCAUCAUGUGAAAUAUUUGUGAAAGACAUCAUGCU
GAAUAGAGUAAGGCCCA
>mmu-mir-871 MI0005471 Mus musculus miR-871 stem-loop
UGCAGUGCUCUAUUCAGAUUAGUGCCAGUCAUGUGAAAUACAUAUGACUGGCACCAUUCU
GGAUAAUGUAAUGCUCA
>mmu-mir-879 MI0005472 Mus musculus miR-879 stem-loop
UUCUAGGUCCAGAGGCUUAUAGCUCUAAGCCUUGGAUGAAAGAGGCUUAUGGCUUCAAGC
UUUCGGAGCUGGAGAC
>mmu-mir-880 MI0005473 Mus musculus miR-880 stem-loop
UGCACUGCAAUACUCAGAUUGAUAUGAGUCACUUCCUAUUGCAUGUUACUCCAUCCUCUC
UGAGUAGAGUAAGGCACA
>mmu-mir-883a MI0005476 Mus musculus miR-883a stem-loop
GCACUAUAAUGCUGAGAGAAGUAGCAGUUACUUUAUUCUAUAAGUAACUGCAACAGCUCU
CAGUAUUGUAAGGCUC
>mmu-mir-883b MI0005477 Mus musculus miR-883b stem-loop
UGCAAUGCAUUACUGAGAAUGGGUAGCAGUCACUUUGUACUAUGAGUAACUGCAACAUCU
CUCAGUAUUGUAAGGUUC
>mmu-mir-190b MI0005478 Mus musculus miR-190b stem-loop
UGCUUCUGUGUGAUAUGUUUGAUAUUGGGUUGUUAAAUUAUGAACCAACUGAAUGUCAAG
CAUACUCUCACAGCAGUAAG
>mmu-mir-874 MI0005479 Mus musculus miR-874 stem-loop
UUAGCCCUGCGGCCCCACGCACCAGGGUAAGAGAGACUCACUUCCUGCCCUGGCCCGAGG
GACCGACUGGCUGGGC
>mmu-mir-18b MI0005483 Mus musculus miR-18b stem-loop
UCUCUUGUGUUAAGGUGCAUCUAGUGCUGUUAGUGAAGCAGCUUACAAUCUACUGCCCUA
AAUGCCCCUUCUCGCACAGGCUA
>mmu-mir-193b MI0005484 Mus musculus miR-193b stem-loop
GGCCCAGAAUCGGGGUUUUGAGGGCGAGAUGAGUUUGUGUUUUAUCCAACUGGCCCACAA
AGUCCCGCUUUUGGGGUCA
>mmu-mir-344-2 MI0005495 Mus musculus miR-344-2 stem-loop
UUUUUACCAGUCAGGCUCCUGGCUAGAUUCCAGGUACCAACUGGUACCUGAUCUAGCCAA
AGCCUGACUGUAAGCUGCAA
>mmu-mir-421 MI0005496 Mus musculus miR-421 stem-loop
CAUUGUAGGCCUCAUUAAAUGUUUGUUGAAUGAAAAAAUGAAUCAUCAACAGACAUUAAU
UGGGCGCCUGCUCUGU
>mmu-mir-465b-1 MI0005498 Mus musculus miR-465b-1 stem-loop
UGCAAUGCCCUAUUUAGAAUGGUGCUGAUCUGAUGAAAUAAAAAAUUGAUCAGGGCCUUU
CUAAGUAGAGUAAGGCUUA
>mmu-mir-465b-2 MI0005499 Mus musculus miR-465b-2 stem-loop
UGCAAUGCCCUAUUUAGAAUGGUGCUGAUCUGAUGAAAUAAAAAAUUGAUCAGGGCCUUU
CUAAGUAGAGUAAGGCUUA
>mmu-mir-465c-1 MI0005500 Mus musculus miR-465c-1 stem-loop
UGCAAUGCCCUAUUUAGAAUGGCGCUGAUCUGAUGAAUAAAAAAAAAAUGAUCAGGGCCU
UUCUAAGUAGAGUAAGGCUUA
>mmu-mir-465c-2 MI0005501 Mus musculus miR-465c-2 stem-loop
UGCAAUGCCCUAUUUAGAAUGGCGCUGAUCUGAUGAAUAAAAAAAAAAUGAUCAGGGCCU
UUCUAAGUAGAGUAAGGCUUA
>mmu-mir-466b-2 MI0005503 Mus musculus miR-466b-2 stem-loop
UGUAUGUGUUGAUGUGUGUGUACAUGUACAUGUCUGAAUAUGAUAUACAUAUACAUACAC
GCACACAUAAGACACAUAUGAG
>mmu-mir-466c-1 MI0005505 Mus musculus miR-466c-1 stem-loop
GUAUAUGUGUUGAUGUGUGUGUGCAUGUACAUAUGUGAAUAUGAUAUACAUAUACAUACA
CGCACACAUAAGACACAUAUGAGC
>mmu-mir-466e MI0005506 Mus musculus miR-466e stem-loop
GUGUAUGUGUUGAUGUGUGUGUACAUGUACAUAUGUGAAUAUGAUAUACAUAUACAUACA
CGCACACAUAAGACACAUAUGAGC
>mmu-mir-467d MI0005513 Mus musculus miR-467d stem-loop
CCUGUGUGCAUAAGUGCGCGCAUGUAUAUGCGUGUAUAUUUUAUGCAUAUACAUACACAC
ACCUACACACACAUGCACACAGACA
>mmu-mir-504 MI0005515 Mus musculus miR-504 stem-loop
UCCUGUUGGGAGACCCUGGUCUGCACUCUAUCUGUAAACUUACUGAAGGGAGAGCAGGGC
AGGGUUUCCCAUACAGAGG
>mmu-mir-574 MI0005518 Mus musculus miR-574 stem-loop
UGCGGGCGUGUGAGUGUGUGUGUGUGAGUGUGUGUCGCUCCAAGUCCACGCUCAUGCACA
CACCCACACGCCCGCACG
>mmu-mir-92b MI0005521 Mus musculus miR-92b stem-loop
GGUGGGCGGGAGGGACGGGACGUGGUGCAGUGUUGUUCUUUCCCCUGCCAAUAUUGCACU
CGUCCCGGCCUCCGGCCCCCUCG
>hsa-mir-509-2 MI0005530 Homo sapiens miR-509-2 stem-loop
CAUGCUGUGUGUGGUACCCUACUGCAGACAGUGGCAAUCAUGUAUAAUUAAAAAUGAUUG
GUACGUCUGUGGGUAGAGUACUGCAUGACAC
>hsa-mir-450b MI0005531 Homo sapiens miR-450b stem-loop
GCAGAAUUAUUUUUGCAAUAUGUUCCUGAAUAUGUAAUAUAAGUGUAUUGGGAUCAUUUU
GCAUCCAUAGUUUUGUAU
>hsa-mir-874 MI0005532 Homo sapiens miR-874 stem-loop
UUAGCCCUGCGGCCCCACGCACCAGGGUAAGAGAGACUCUCGCUUCCUGCCCUGGCCCGA
GGGACCGACUGGCUGGGC
>hsa-mir-876 MI0005542 Homo sapiens miR-876 stem-loop
UGAAGUGCUGUGGAUUUCUUUGUGAAUCACCAUAUCUAAGCUAAUGUGGUGGUGGUUUAC
AAAGUAAUUCAUAGUGCUUCA
>hsa-mir-708 MI0005543 Homo sapiens miR-708 stem-loop
AACUGCCCUCAAGGAGCUUACAAUCUAGCUGGGGGUAAAUGACUUGCACAUGAACACAAC
UAGACUGUGAGCUUCUAGAGGGCAGGGA
>mmu-mir-878 MI0005548 Mus musculus miR-878 stem-loop
UGCAAUGCUUUAUCUAGUUGGAUGUCAAGACACGUGAAACUUAAGUGCAUGACACCACAC
UGGGUAGAGGAGGGCUCA
>mmu-mir-872 MI0005549 Mus musculus miR-872 stem-loop
AACUUGUUAGAAGGUUACUUGUUAGUUCAGGACCUCAUUACUUUCUGCCUGAACUAUUGC
AGUAGCCUCCUAACUGGUUAU
>mmu-mir-873a MI0005550 Mus musculus miR-873 stem-loop
GUGUGCAUUUGCAGGAACUUGUGAGUCUCCUAUUGAAAAUAGACAGGAGACUGACAAGUU
CCCGGGAACACCCACAA
>mmu-mir-875 MI0005551 Mus musculus miR-875 stem-loop
UCUGUGGUACUAUACCUCAGUUUUAUCAGGUGUUCAUUAAAAUCACCUGAAAAUACUGAG
GCUAUGUUUCACUGAGCA
>mmu-mir-208b MI0005552 Mus musculus miR-208b stem-loop
CCUCUCAGGGAAGCUUUUUGCUCGCGUUAUGUUUCUCAUCCGAAUAUAAGACGAACAAAA
GGUUUGUCUGAGGGCUG
>mmu-mir-511 MI0005554 Mus musculus miR-511 stem-loop
GAUACCCACCAUGCCUUUUGCUCUGCACUCAGUAAAUAAUAAUUUGUGAAUGUGUAGCAA
AAGACAGGAUGGGGAUCCA
>mmu-mir-544 MI0005555 Mus musculus miR-544 stem-loop
CACCUAGGGAUCUUGUUAAAAAGCAGAGUCUGAUUGAGGGGCCAAGAUUCUGCAUUUUUA
GCAAGCUCUCAAGUGAUG
>mmu-mir-598 MI0005556 Mus musculus miR-598 stem-loop
GCUGAUGCUGGCGGUGAUGCCGAUGGUGCGAGCUGAAAAUGGGCUGCUACGUCAUCGUCG
UCAUCGUUAUCAUCAUCAU
>hsa-mir-744 MI0005559 Homo sapiens miR-744 stem-loop
UUGGGCAAGGUGCGGGGCUAGGGCUAACAGCAGUCUUACUGAAGGUUUCCUGGAAACCAC
GCACAUGCUGUUGCCACUAACCUCAACCUUACUCGGUC
>hsa-mir-885 MI0005560 Homo sapiens miR-885 stem-loop
CCGCACUCUCUCCAUUACACUACCCUGCCUCUUCUCCAUGAGAGGCAGCGGGGUGUAGUG
GAUAGAGCACGGGU
>hsa-mir-887 MI0005562 Homo sapiens miR-887 stem-loop
GUGCAGAUCCUUGGGAGCCCUGUUAGACUCUGGAUUUUACACUUGGAGUGAACGGGCGCC
AUCCCGAGGCUUUGCACAG
>hsa-mir-873 MI0005564 Homo sapiens miR-873 stem-loop
GUGUGCAUUUGCAGGAACUUGUGAGUCUCCUAUUGAAAAUGAACAGGAGACUGAUGAGUU
CCCGGGAACACCCACAA
>hsa-mir-543 MI0005565 Homo sapiens miR-543 stem-loop
UACUUAAUGAGAAGUUGCCCGUGUUUUUUUCGCUUUAUUUGUGACGAAACAUUCGCGGUG
CACUUCUUUUUCAGUAUC
>hsa-mir-374b MI0005566 Homo sapiens miR-374b stem-loop
ACUCGGAUGGAUAUAAUACAACCUGCUAAGUGUCCUAGCACUUAGCAGGUUGUAUUAUCA
UUGUCCGUGUCU
>hsa-mir-301b MI0005568 Homo sapiens miR-301b stem-loop
GCCGCAGGUGCUCUGACGAGGUUGCACUACUGUGCUCUGAGAAGCAGUGCAAUGAUAUUG
UCAAAGCAUCUGGGACCA
>hsa-mir-208b MI0005570 Homo sapiens miR-208b stem-loop
CCUCUCAGGGAAGCUUUUUGCUCGAAUUAUGUUUCUGAUCCGAAUAUAAGACGAACAAAA
GGUUUGUCUGAGGGCAG
>ppt-MIR156c MI0005654 Physcomitrella patens miR156c stem-loop
GAGUGGGAGUGACAGAAGAGAGUGAGCACAGUUGAGCAUGUACGAGGGUGACGUACUUGC
UGAAGUGUGCUCACUCUCUUCAUGUCACGCCUCUC
>ppt-MIR160a MI0005655 Physcomitrella patens miR160a stem-loop
GGAGUGGAACUGCCUGGCUCCCUGUAUGCCACCUGCGGGGCUUGCCAAAGUGAUUGUCGA
GCUGCAUAGCUGGCAUCCAGGGAGCCAGACAGACCUCCU
>ppt-MIR160c MI0005657 Physcomitrella patens miR160c stem-loop
AUAUUGGAUCCGCCUGGCUCCCUGCAUGCCACUUGCGAAUCUUGCCAAACGUUUUGUCGG
GGUUCAUGGCUGGCGUGUGGGGGGUCAGACAGGCCAUACA
>ppt-MIR160d MI0005658 Physcomitrella patens miR160d stem-loop
AUGUUGGAUCCGCCUGGCUCCCUGCAUGCCGCCUGUGAAUGCUGUGAAGAGACUUACUAG
AAUUCAUAGCUGGCGUGGAGGGAGCCAAGCAGACUCUGAA
>ppt-MIR166b MI0005659 Physcomitrella patens miR166b stem-loop
CUUUGUUGUGAGGAAUGCCGCAUGGACCGAAGCCAUGCGCUCCACAUCUAGACGGUGAUU
UGGACGCUAUGCUUCGGACCAGGCUUCAUUCCCCUCAGCACAG
>ppt-MIR166a MI0005660 Physcomitrella patens miR166a stem-loop
UCUGCUGUGAGGAAUGCCCCCUGGCCCGAAGCCAUGUGCCUUUUCAUGUCCACGUGGGGU
AAACAUUAAAGCUUCGGACCAGGCUUCAUUCCCCUCAGCACA
>ppt-MIR477a MI0005672 Physcomitrella patens miR477a stem-loop
GUUGCUUUUUCCUCUCCCUCAAAGGCUUCCAACAUGAUGUGCGUAAGCCACAACGUUAGA
AGCCUUUGUGGGAGAGGAAGAAACA
>ppt-MIR477g MI0005674 Physcomitrella patens miR477g stem-loop
GUGUUCGUUUUUCUCCCUCAAAGGCUUCCAACAACAGUCGGAAUUAACUCUGAUGCGGCC
AUUAUCACUGGUUGCAGUGAAUUAUUCUAGUUCUGCUGUUGGAAGCCUUCGUGGGAGACG
AAAGAACC
>ppt-MIR534b MI0005675 Physcomitrella patens miR534b stem-loop
GCACUCAUGUAUGCAACUUGUAUGGACAGAGUGACUAGUCUAGUGUUCACGAGUGCCAAU
UUUUGGAUGCCUUCUAUUGCUGUGCUGGUCUGUGAGGCGGCGUAACUCCUUGUUUUGCAA
CAGUUGACAGUGCACAAAGUAUAUGUGUGGCUGGUGACGUGCGACGCAUUGGGUAAGAUC
UAUGUCUCUUCAGUGCGCGGGGAAGUUUGUCCGCCGACGGCAUUCAGAUUGCUAAACUAG
ACUCGUCAGUAUGUCCAUUACAGUUGCAUACUUGUGUGG
>ppt-MIR171a MI0005688 Physcomitrella patens miR171a stem-loop
AGGCAUGUGAUAUUGGUGGCGCUCAAUCAGAUGACCAUGCCUGUGAUGCUGGCGUUGCCA
UCAGAUUGAGCCGCGCCAAUAUCACAUCCUU
>ppt-MIR898a MI0005695 Physcomitrella patens miR898a stem-loop
CGCAGCGAAGCUUAGCUACACACCAAACUCUCUUGUUUGUUUCCGGCGUAUUGCUGUGCA
CUACUUAGUACACGCGUAUCGGUUUGCACUCCAGAUGUAGCAAUUGAAAACGAAGAUAUU
CCUGGAAAGUUUGCAACCGCGUGGGUGCUAGGCAGUGCACAGCGAUAUGCUGGGUAUGGA
CAGCUACUUUUGAACUCAAUCAUUUAGUAACUACAGCGCU
>cre-MIR911 MI0005704 Chlamydomonas reinhardtii miR911 stem-loop
AAAUGGCCGUACUACUAUUGUCAUGUCUGACUGCAUCAUGUGUCAUGAUGCAGUCAGACA
UGACAAUGGUAGUACGGCCAUUU
>hsa-mir-509-3 MI0005717 Homo sapiens miR-509-3 stem-loop
GUGGUACCCUACUGCAGACGUGGCAAUCAUGUAUAAUUAAAAAUGAUUGGUACGUCUGUG
GGUAGAGUACUGCAU
>ame-mir-79 MI0005742 Apis mellifera miR-79 stem-loop
UUCAAGACUGUCAAAGCUUUUGCCUUUACUUUGGUAAUAUAGCUCUAUGAUUUUAAUUAA
GGAUCAUAAAGCUAGAUUACCAAAGCAAAGAGCACUAGCA
>hsa-mir-942 MI0005767 Homo sapiens miR-942 stem-loop
AUUAGGAGAGUAUCUUCUCUGUUUUGGCCAUGUGUGUACUCACAGCCCCUCACACAUGGC
CGAAACAGAGAAGUUACUUUCCUAAU
>osa-MIR529b MI0005804 Oryza sativa miR529b stem-loop
AUCGUGAAGGCUAAAUGGAGAAGAGAGAGAGUACAGCUUUGGGCGGUUUAGUUGUUAGAU
GGUGGAAGUACUUGCGACGCCUACUACCCUUUUCACCAAGGCUGUACGCUCCCUCUUCUU
CUCUUAGCUUUUUAUGAU
>dme-mir-iab-8 MI0005805 Drosophila melanogaster miR-iab-8 stem-loop
UCGUGUUACGUAUACUGAAGGUAUACCGGAUAGGAUACACUCAGGAUACAUUCAGUAUAC
GUUUACGA
>dme-mir-954 MI0005806 Drosophila melanogaster miR-954 stem-loop
UACAAACACAAGAUUUUCUGGGUGUUGCGUUGUGUGUACCUGUGUACAGGCGUAUUCACA
UGCAACAUCCCUUACAUCUUGCUUGAU
>dme-mir-190 MI0005808 Drosophila melanogaster miR-190 stem-loop
CGAACUAAUUGAUGGUUCCAGUGAGAUAUGUUUGAUAUUCUUGGUUGUUUCAUUCAAAAG
UUCACCCAGGAAUCAAACAUAUUAUUACUGUGACCCUCGC
>dme-mir-193 MI0005809 Drosophila melanogaster miR-193 stem-loop
UGUGUGCCCUUAUUAUGGUUGGGAUUUUUUAGAUCAGCAGUUAUUGCUAUAUAGCCAUAU
UUAUAAAUCUUCUACUGGCCUACUAAGUCCCAACAUAAUGAGAGUAAA
>dme-mir-957 MI0005811 Drosophila melanogaster miR-957 stem-loop
UGUCCACAAUAGACCUUAGUUUUCGACGUGUUUUGGUGUGCUGGGGAGUUCUAUUCCGAU
UGAAACCGUCCAAAACUGAGGCCAACUGUGAGGCGC
>dme-mir-958 MI0005812 Drosophila melanogaster miR-958 stem-loop
GGCGUGUCUAUGGCAAGUAGAAUAGCAGGCUUAUCACAUGUUUAAUUCAAUCUGCUGUGA
GAUUCUUCUAUUCUACUUUCGACAACACCCGU
>dme-mir-375 MI0005813 Drosophila melanogaster miR-375 stem-loop
CCGGGCAGCGAAUUACUUGGGCCAAGGGAAUGCAAACUGUGAUCAUCCCGAAAGUUUGUU
CGUUUGGCUUAAGUUAUUUUCAUGUCCGACU
>dme-mir-959 MI0005814 Drosophila melanogaster miR-959 stem-loop
UUAACUUUGUUCUAUAUUCUUAGUACUCGGGUUGAUAAAGACCUUUUCUUCAGGGAGCCU
UUGUCAUCGGGGGUAUUAUGAAAUAUAGUUUAAAGAAA
>dme-mir-960 MI0005815 Drosophila melanogaster miR-960 stem-loop
GGGUUUUGUACCACAUUCUGAGUAUUCCAGAUUGCAUAGCUUUGUGCUACUAUUGCUAUA
CGGUCUGGGACACUUUUAACAUGGUAUCAAAUC
>dme-mir-961 MI0005816 Drosophila melanogaster miR-961 stem-loop
UCAAGGGCCGAGUUACCUUUGAUCACCAGUAACUGAGAUUGUUUCUGAUACGGUUUCGUU
UUCUGGCAAUCAAAAGAACUUGGACUCGA
>dme-mir-962 MI0005817 Drosophila melanogaster miR-962 stem-loop
GAUGGGGCACUCAGGCUAUAAGGUAGAGAAAUUGAUGCUGUCUACACUAUUCAGACUUCA
GUUUCAUUACCUUUCAAUUUGUUUGCCCCCAU
>dme-mir-963 MI0005818 Drosophila melanogaster miR-963 stem-loop
UUAGUCUAAUCUAAAACAAGGUAAAUAUCAGGUUGUUUCCUGUAUUCGAUCGAAACAUCU
GUAUAUACCUUUGUUCCGAUUGGACAAAA
>dme-mir-964 MI0005819 Drosophila melanogaster miR-964 stem-loop
CAAUAACAUAUUGGUCCAACUUGCCUUAGAAUAGGGGAGCUUAACUUAUGUUUUUGAUGU
UUAAGUUAAAAGCCUCUGUUCUAAGACAAUUUGAUGAUCA
>dme-mir-932 MI0005820 Drosophila melanogaster miR-932 stem-loop
UUGGUUUUGAAGUUUUCAAUUCCGUAGUGCAUUGCAGUGUGUUUCAUUAUUUACUGCAAG
CGCUGCGGAUUUGGCAACUUUGACGACCUUC
>dme-mir-965 MI0005821 Drosophila melanogaster miR-965 stem-loop
GACAAUAUUGCUCAACAUUUUGGGGGGUAAAACUGUACGUUAUAUGUGCCCUUCUGUGAU
AUUCAUAAGCGUAUAGCUUUUCCCCUUAAAAGUUAGAGCUAUUGCAA
>dme-mir-966 MI0005822 Drosophila melanogaster miR-966 stem-loop
AACCUGAUCCGCUGCUGUGGGUUGUGGGCUGUGUGGCUGUGGUAUAGGUGCCGCCAGUUG
AUAACCCCCAGCGUGGGCACGGACCCA
>dme-mir-967 MI0005823 Drosophila melanogaster miR-967 stem-loop
CUUGGAGAGCAGAGAUACCUCUGGAGAAGCGCGUGACCUGACCCCAGCAGGAGAACCCAA
CCCGCUUUUCCACCUAGGUGUCUCUCUCUCUCUUUAU
>dme-mir-1002 MI0005824 Drosophila melanogaster miR-1002 stem-loop
UAGAAAUUAUAUAUUUAAGUAGUGGAUACAAAGGGCGAUUUGAUAUAAAAGUGUCGCAUU
GUAUGACCUACUUAACUAGCUGAUUUUGU
>dme-mir-968 MI0005825 Drosophila melanogaster miR-968 stem-loop
UGAUGGAAGCUUCCUUAAGUAGUAUCCAUUAAAGGGUUGUUCUCAACAUGCAAAUCAACC
UUUUGAUGUACUACUUUAAGAAUCUCCAGUUA
>dme-mir-969 MI0005826 Drosophila melanogaster miR-969 stem-loop
AGUCUCUGUCCUACGUCCGAGUUCCACUAAGCAAGUUUUGAGAUCGUUUUAAAAACAAAA
ACUUGACACGUUGAGCUCGUUCGUGGGAUGGACU
>dme-mir-970 MI0005827 Drosophila melanogaster miR-970 stem-loop
GAAAGGCAUCUGUUGCAGCUAGCGGGUGUUUUAUUUGGUAGCUGUAAUGAUUUGAAUCUA
UCAUAAGACACACGCGGCUAUAACCGUUGUCUAAG
>dme-mir-971 MI0005828 Drosophila melanogaster miR-971 stem-loop
UCCGUGGCUGGCAUCGCUCGCUGUAAAUUGUAAUCAUCAAAGCGUUUUCUCAGAGCCGCU
UGGUGUUACUUCUUACAGUGAGUGUGCCAGUCCGUA
>dme-mir-972 MI0005829 Drosophila melanogaster miR-972 stem-loop
AGAAUGAUAGGGAAAUUGCUAAAUAUUUUUUUUGUAUAAAUAACUUUUAACUUUUGUACA
AUACGAAUAUUUAGGCAUUUCUCAAAUCAAA
>dme-mir-973 MI0005830 Drosophila melanogaster miR-973 stem-loop
ACCGUCGUCGACUUUUCGUGGUUGGUGGUUGAACUUCGAUUUUAAGUAUUUAAAUAAAAU
GAAAUCUGUUCAUUCUCCGACACAAGAAGUUCACGCAAAGG
>dme-mir-974 MI0005831 Drosophila melanogaster miR-974 stem-loop
CAAUUGUCACCGGUCAUGUCCUCCAAGCGAGCAAAGAAGUAGUAUUUGUGUUUCCAAGAG
CAAAUAUAACUUCAUUGGAAGCUAAGUGGAUUUGCCCAAAU
>dme-mir-975 MI0005832 Drosophila melanogaster miR-975 stem-loop
UUGAAUUUUUGAUUUUAAACACUUCCUACAUCCUGUAUGUGUUUUGCAUCCGGUACAGAU
GUGGGAGUCGUUUGCACUCAGAGAUUUCACA
>dme-mir-976 MI0005833 Drosophila melanogaster miR-976 stem-loop
CAUCGCCAUGCAGUGCCGCGGCAUUGGUGAGGCCAUCUCCAAUGGAUUAGUUCUCAACAU
UGGAUUAGUUAUCAUCAAUGCCGGUGCACUGCACCUA
>dme-mir-977 MI0005834 Drosophila melanogaster miR-977 stem-loop
CGAAUCAACAAACAAGGUAUGCUUUAGAUAACUCGAAUAUCACAUCUUCAGUGUUCGAAA
UCUGAUGAGAUAUUCACGUUGUCUAAAUCAUGUUUUGUA
>dme-mir-978 MI0005835 Drosophila melanogaster miR-978 stem-loop
GUUGGCGGCACAAUCUGCAAUCUACGCCACUGGCUUACGUUGCAAUCGAAAAUCGUGUCC
AGUGCCGUAAAUUGCAGUUGUGUGAACGCAAA
>dme-mir-979 MI0005836 Drosophila melanogaster miR-979 stem-loop
UACAUGUGAGGAUGUCACAAAUACACUGAAUUUGGGGGGAAUUCUUAUGUAUAUACAAAU
UCUUCCCGAACUCAGGCUAAUUUUGUGGCAUCCGU
>dme-mir-980 MI0005837 Drosophila melanogaster miR-980 stem-loop
AGUUGAUUGUAUGUCAGUUUUUCAUUUGGCCUGGCUAGCUUACUCCUUUUUAAAUAUUGC
UAGCUGCCUUGUGAAGGGCUUACGUGUAAUUGCAGUUC
>dme-mir-981 MI0005838 Drosophila melanogaster miR-981 stem-loop
AAACAUCCUCACUGAAGUCGGGUUUCGUUAGCAGCGGGCUGUUUUAAUAAAUUCAACAAG
UUCGUUGUCGACGAAACCUGCAUGCUGUGUGGAAAAU
>dme-mir-982 MI0005839 Drosophila melanogaster miR-982 stem-loop
CGAAAUCAUGUUAGAUCCUGGACAAAUAUGAAGUAAAUUGUUUUUAUGCAUCAAUUACUU
GAUAUUCAUCCUUGAACUAAAUGGUUUUAGAGC
>dme-mir-983-1 MI0005840 Drosophila melanogaster miR-983-1 stem-loop
UAUAUUGCAAUAAUUAAAUAAUACGUUUCGAACUAAUGAUUUUCAGUUCAUUCAUUAGGU
AGUUACGCAUUAUCUAGUUGUUGUAAACAUU
>dme-mir-983-2 MI0005841 Drosophila melanogaster miR-983-2 stem-loop
UAUUAUAUUGCAAUAAUUAAAUAAUACGUUUCGAACUAAUGAUUUUCAGUUCAUUCAUUA
GGUAGUUACGCAUUAUCUAGUUGUUGUAAACAUUCAACU
>dme-mir-984 MI0005842 Drosophila melanogaster miR-984 stem-loop
AGAAACAAAUUUCAUUGAGGUAAAUACGGUUGGAAUUUUGUCUUUUAACUAUAAAUCCAA
CCGAAUUUGGCUCGGCGAAAUUUUUCAGUU
>dme-mir-927 MI0005843 Drosophila melanogaster miR-927 stem-loop
UGGUUGCUGUAGAGUUUUAGAAUUCCUACGCUUUACCGUGGCAUACGAAAUUCGGCAAAG
CGUUUGGAUUCUGAAACCCUACCGAUCCAUUA
>dme-mir-985 MI0005844 Drosophila melanogaster miR-985 stem-loop
UAUAUAAUAGCACUGCUGGCUCAUUGGUACAUUUCAUAAGUACCUUAUCAAAUGUUCCAA
UGGUCGGGCAGAGCUAUUAUUUGUCC
>dme-mir-986 MI0005845 Drosophila melanogaster miR-986 stem-loop
CACACCUGAAAUUACCCAUCUCGAAUAGCGUUGUGACUGAGGUAACUGCGCAUCGAAUCU
ACUCAGCGGCGAGGCUAUUCAAGUAAGGUUAUUUUGGGCC
>dme-mir-987 MI0005846 Drosophila melanogaster miR-987 stem-loop
UGUUGGACUGUGUUUAAAGUAAAUAGUCUGGAUUGAUGAAAGUUGCAUUCGAGAAUUCAU
CAACAGGCAUUUACUUCAACUGCAGUUUGAACAA
>dme-mir-988 MI0005847 Drosophila melanogaster miR-988 stem-loop
GACGGCGGUACCGGGCAUUUUGGGUGUGUGAUUUGUAGCAAAGUGAUAUGUAUUUGAUCA
UCCCCUUGUUGCAAACCUCACGCCAAAGAUGAUCUGCGA
>dme-mir-989 MI0005848 Drosophila melanogaster miR-989 stem-loop
AAAGAUUUUGGGAAUCGGCCACUACCUUGCAGUCACGUGAUGAAAAGACACAGGUGACAC
UGAUCCGGAUUUGGUAGUUGACAAAUCCUCCAUGCCGAGAUUAGUUUCAUUUUGCGUCUU
UUGAAUUCGAAUAGUUCAUGUGAUGUGACGUAGUGGAACAUACCUGAAAUUACA
>dme-mir-137 MI0005849 Drosophila melanogaster miR-137 stem-loop
CAAUCUCCAAUGGCCACGUGUAUGCUCGUAGCUAUAACCUGAAAUCCAAAUGUUAUUGCU
UGAGAAUACACGUAGUUCACCGAGAUUUGUU
>dme-mir-990 MI0005850 Drosophila melanogaster miR-990 stem-loop
UCUGCUCUGCGACAUUCACCGUUCUGAGUUGGCCCCAAGUGCACGUGGGCCAGCUUUCAG
CUUCGGUGCCAUUUCACCCCGAGCAC
>dme-mir-991 MI0005851 Drosophila melanogaster miR-991 stem-loop
UAUCACUGCAGUUUCAGGCUUUUCCCAACUACACCUAUUAAUACAUAUUUUAACGUCCUA
UUAAAGUUGUAGUUUGGAAAGUUUUGGUUUUGCAUU
>dme-mir-929 MI0005853 Drosophila melanogaster miR-929 stem-loop
AGUCCUGGUGGAGCUCAAAUUGACUCUAGUAGGGAGUCCUUUAAUGAGCGACUCCCUAAC
GGAGUCAGAUUGAGCUGCAAAGGAGCGA
>dme-mir-993 MI0005854 Drosophila melanogaster miR-993 stem-loop
AACGCUCCCGUGACCUACCCUGUAGUUCCGGGCUUUUGUUUAAAUGGCGUUCGGCACAUU
GUCGGACUGCUGGCUCGAUUAUCAGAAGCUCGUCUCUACAGGUAUCUCACAGGGUAGAA
>dme-mir-994 MI0005855 Drosophila melanogaster miR-994 stem-loop
UAUCGAGUUAUCUAAGGAAAUAGUAGCCGUGAUUUUACCCAAGAAUUUUUCACAUAUCAC
AGUUGCUGUUUCUUUUAGAUAGCUCUUUUGU
>dme-mir-995 MI0005856 Drosophila melanogaster miR-995 stem-loop
CACCUGCACCCCGCAGCCCGAAUUAUGUGGGAGCUGCGCCGUUUCCGUAAUCCGUAGCAC
CACAUGAUUCGGCUUCGUGGUACAGGAUAU
>dme-mir-252 MI0005858 Drosophila melanogaster miR-252 stem-loop
ACCAAGUUCGCUUUCCUAAGUACUAGUGCCGCAGGAGUUAGGUUCGUGUCCGCAAUACCU
CCUGCUGCCCAAGUGCUUAUUAAAGCGGCGAGU
>dme-mir-997 MI0005859 Drosophila melanogaster miR-997 stem-loop
UUAUGGAUCCUCUUUCAAUGAAUUUAGUAUGCCCAAACUCGAAGGAGUUUCACCUCCAUA
AGAGCGACAGUCCUGGAGAAGUUAUCAGAGCCAAAAAAAUUCAUAUGAUGAUGCAUUUUC
CGUCUCUGAAAACGUCUUCAGCAGAAGUUGUUUUUAGCGAAGUGAAACUCAUUCGAUUUU
GAUCAUACUAACGACAUUGGAUGCUUGGAUCGGCA
>dme-mir-998 MI0005860 Drosophila melanogaster miR-998 stem-loop
CCUCGUGUCAAAUUCAUUUUGGAACUGAAUUCUCGUGGGUCUGCACUGACAACACUGACC
GCUCCAGGGCAAAUUGUUCAUUUUGAAAUUGAAAUUCUGUAGCACCAUGAGAUUCAGCUC
UGGCGUGAAUUUCAAACAUGCAU
>dme-mir-999 MI0005861 Drosophila melanogaster miR-999 stem-loop
AAGGAUGCCGCUCAAUUACCCCGACAUAGUCAUACGGUGAAUGUUGUGUAUUGGAGACCA
AUGUUAACUGUAAGACUGUGUCUCGGUGGUUGCCAGCCCAGCCAC
>dme-mir-1000 MI0005862 Drosophila melanogaster miR-1000 stem-loop
GACGCUUGCCAUUGAUAUUGUCCUGUCACAGCAGUAUUGUAACACUAUAUUAUAGUUUAC
UGCUGGGUCGGGGCAUUAACAUUGUUGAGCGUCAUUAGCA
>dme-mir-1001 MI0005863 Drosophila melanogaster miR-1001 stem-loop
AAGCUGGCCUGUCCCUGGGUAAACUCCCAAGGAUCAGGUGGAGAUUGAAUCCCGAUCCUU
GGGUUUCUGCUCUCGGGCAAGGUCAGUAGU
>dme-mir-1003 MI0005864 Drosophila melanogaster miR-1003 stem-loop
GUGGGUAUCUGGAUGUGGUUGGCUCUGGCGGUCCUCUCACAUUUACAUAUUCACAG
>dme-mir-1006 MI0005867 Drosophila melanogaster miR-1006 stem-loop
GUGAGUUUGAAAUUGAAAUGCGUAAAUUGUUUGGUACAAUUUAAAUUCGAUUUCUUAUUC
AUAG
>dme-mir-1008 MI0005869 Drosophila melanogaster miR-1008 stem-loop
GUAAAUAUCUAAAGUUGAACUUGGCCAAUGGCAAGUCACAGCUUUUUGUGUUUACAG
>dme-mir-1010 MI0005871 Drosophila melanogaster miR-1010 stem-loop
GUAAGUGGUGUAGAUGAAACAAAUUUACCAACAAUUUUGUUGGAUUGUUUCACCUAUCGU
UCCAUUUGCAG
>dme-mir-1012 MI0005873 Drosophila melanogaster miR-1012 stem-loop
GUGGGUAGAACUUUGAUUAAUAUUGCUUGAAAAAUAUUAGUCAAAGAUUUUCCCCAUAG
>dme-mir-1014 MI0005875 Drosophila melanogaster miR-1014 stem-loop
GUAUAAUGGAAAUAGAUUUUAAUCGCAGGCGCGUCAGUGGUUGAAUUAAAAUUCAUUUUC
AUUUGCAG
>dme-mir-1017 MI0005878 Drosophila melanogaster miR-1017 stem-loop
GUGAGUUUAGUGGAGUUUAAAGCUUCCCAUCGCCAGCAAUUACGCGAAAGCUCUACCCAA
ACUCAUCCCCC
>ppt-MIR160e MI0005901 Physcomitrella patens miR160e stem-loop
CUGCAGAAAUCAAUGGGGGAAACUGGCACUGCCUGGCUCCCUGUAUGCCACUUGCGAAUU
UUGGCAAAACUUGUGGCAGGGUACGUAGCUGCCAUACAGGGAGUCAGACAGACCUUGCAU
CUUCCCGGAUUCUCAUGA
>ppt-MIR160f MI0005902 Physcomitrella patens miR160f stem-loop
GUUCAUGGUUGAACGGUGGGGAGUUGGACUGCCUGGCUCCCUGUAUGCCACCUGCGGGGC
UUGUCAAAAUGAUUGCCAGGCUGCAUAGCUGGCAUCCAGGGAGCCAGACAGACCUUUCUC
UUGCCUCAUCCGGGUCCC
>ppt-MIR160g MI0005903 Physcomitrella patens miR160g stem-loop
CUCAUGAAAUCAAUGGGGAAUAUUGGACCUGCCUGGCUCCUUGUAUGCCAUCUGCGAAGC
UUGACAAAACUAUUGCCAGGGUACAUAGCUGCCAUGCAGGGAGUCAGACAGACCGUACGU
CUUCCCAGAUUUACAUGC
>ppt-MIR166c MI0005906 Physcomitrella patens miR166c stem-loop
ACUUGGUGCAACAUGGGACUUUAUCGUGGGGAAUGCCGUCUGGACCGGAGCUGUGUGUCC
ACUCUGCAUCAAAGCUUCGGACCAGGCUUCAUUCCCCUCGAGGGAGUUUCAUAGCAGUGC
UAU
>ppt-MIR166d MI0005907 Physcomitrella patens miR166d stem-loop
CAUAUUAGUCAUAUGCGGCUUGUCCUUGGGGAAUGAUGAUUGGACCGAAGUUUUUUAGCG
UUGGUUUGCCCAAUUAAAGCUUCGGACCAGGCUUCAUUCCCCUCGUAGAAGUUGCAUGAU
GAUGCAAU
>ppt-MIR166e MI0005908 Physcomitrella patens miR166e stem-loop
AAUGUGCUUUUGGAGUUGUGAACCUUGCUGUGAGGAAUGCCGCAUGGACCGAAGCUAUGU
GCUCCAUCUUAACGUGGUGGUAUUGAUACUACGUUUCGGACCAGGCUUCAUUCCCCUCAG
CGCAGUUUCAUCAUGGUGAUGGACGG
>ppt-MIR166f MI0005909 Physcomitrella patens miR166f stem-loop
AUGACCAGCAUACCAGUGGUGCUGUGCUGGGAGGAAUGCUGCAUGGUCUGAUGCUUUUGC
UGCGACACAAGCCUCGGACCAGGCUUCAUUCCCCUCAGCUCAGUCUCAUAUUGACGGUUC
AAG
>ppt-MIR166g MI0005910 Physcomitrella patens miR166g stem-loop
GUGCGGAGGUGUUUAGGUGAAACUCUGCUGCGAGGAAUGCCCCCUGGCCCGAAGGCAUGU
ACUUCUCCCUCUUCGAAUGGUGUGAGCAUCAAGCUUCGGACCAGGCUUCAUUCCCCUCAG
CGCAGUUACAUUUCGAUAUUCACGUC
>ppt-MIR529f MI0005926 Physcomitrella patens miR529f stem-loop
UGCACAAUUUUCUCACUCAUGCUGGGAUCAGAAGAGAGAGAGUACAGCCCAACGGCCGAU
GUUCAGUUGGAACGGGCUGUGCUCUCUCUCUUCUUGUUCCAACCUGGGUGCAUUUCCGUU
CU
>ppt-MIR533c MI0005928 Physcomitrella patens miR533c stem-loop
AGUGUUUGAAAGAGGGUUAGCGACAUUGAGAGCUGUUCAGACUAUGAGAAAGUGUGUGGA
AGAGGAUUUGGUGACUUGAACUGGUGCUUCAAGGAAAGCCUAAAGUCCAAGUUCCACUCU
UGCUCUCACAGUCUGCACAGCUCUCUGUAUCUCUUCCCCUAGUAUAUGUCU
>ppt-MIR533e MI0005930 Physcomitrella patens miR533e stem-loop
GAGUGGUUGUGCAUGACGAGGCAGCGACAGAGAGAGCUGGCCAGACUGUGAGGGAUGGAG
CGAAUUUAGCUUGUGCCUUGUGUGGCUCACUCGUGCAGCUCCCUCACAGUCUGCAUGGCU
CUCCGUGUCUCUUCCUCUUUUCGGCCACGUUGG
>ppt-MIR537d MI0005936 Physcomitrella patens miR537d stem-loop
UUGAACAAUGUCAUUAUCAUACAUAGACUGUAGAAACACCUGAAGCUAUUGAUCUCUACU
UUGUUGUAACCGAUCUUUAUGGAAAGUGCACGAAAAUGUGUAUGCUGUGAUCGCACGAUU
GGUGACAUCAGUAACUUGAGGUGUUUCUACAGGCUACUUAUGCUUGAUGAUUAUCUUA
>ppt-MIR902c MI0005937 Physcomitrella patens miR902c stem-loop
UCUAUUGGCGUAUGCUCAUUUCCUCCUUCUAGCGUAUGAUGCAGAUUCUUCAUCUGUUGA
ACUGAAUUUUUCUUAGUGAUGCAGACGAAGGUCUGCAUCAUAGUCAAGGGGGAGGAAAUA
UAUAUCAUGAUUCU
>ppt-MIR902e MI0005939 Physcomitrella patens miR902e stem-loop
GACAGCGUGCCGUCUCAUUUCCUUCCGCUAGUCUAUGAUGCAGAUUCUUCAUCUGUUUCG
UGUGAUGCUUGUGCACGAGUCAGACGAAGGUCUGCAUCAUAGUCAAGAGGAAGCAAAUAU
GAAAUUCAGGAGC
>ppt-MIR902g MI0005941 Physcomitrella patens miR902g stem-loop
GGUAGCAGGUUUGUUCAUUUUCUUCCGCUAGUCUAUGAUGCAGAUUCUUCAUCUGUUUAG
CUGAAUCUGCGUCAGUGUUUCAGUGUUACAGACGAAGGUCUGCAUCAUAGUCAAGAGGAA
UGAAAAUACAUUAUAGAUUAU
>ppt-MIR902h MI0005942 Physcomitrella patens miR902h stem-loop
CCUGCACAACCCACAAAAUCGUGUUGAUCUAGAUUAUGAUGUAGAUUCUUCAUCUGGAAU
UGAAUUUCGAUUUAAGAAGAAGGGUCUACAUCAUAAACUGGAUGAUUACGAUUGUUGGAU
AACAGCAG
>ppt-MIR902i MI0005943 Physcomitrella patens miR902i stem-loop
GACAACCUGCAGAGUUGUGUUGAUCUGGAUUAUGAUGUAGAUUCUUCAUCUAUGAGUGAA
GCUCAAUCAAAGAUGGAGGAUCUGCAUCGUAAACUGGAUUAUCACGACUAUCGAACAACG
>ppt-MIR902j MI0005944 Physcomitrella patens miR902j stem-loop
GCGGGUUAAAGUUGAACAGGUUGCCUCUCUCGUAUAUGUUGCAGAUUCUUCAUUUGUCUA
GCUGAUCAACUAUAGUAUUGAUUUGUCUAGCUGAUCAACUAUAGUAUUGACUGUCAUGCA
AAAGAAGGAUCUGCAACAUAGACAAGAAUAGGUGAUCGAUUUUUAUACACUCA
>ppt-MIR902k MI0005945 Physcomitrella patens miR902k stem-loop
GUUGAUUUUGCUGCAUAGAUUAUCUUUCUAUUCUAUGUUGCAGAUUCUUCAUUUGCCGCU
CUGCUGAAUGAUCAUAUUGCGGGUGAAGCAAACGAAGGAUCUGCAAUAUAAACCAGAAAA
GGUAAUCGUAUUUUGGCCAAUA
>ppt-MIR1223d MI0005953 Physcomitrella patens miR1223d stem-loop
GCGGCGAUGGAUACUAGACUCGAGGUCGAACAAGGGUGUGUGACCCUACAAUCCGAAACG
CGAGACUUAAUGCUUCGCCUGCGAUUGUAGAGUCAUACACCUCUGCUAGCCUUCCGGUCU
UCCGCUCUAAGCUA
>ppt-MIR1223e MI0005954 Physcomitrella patens miR1223e stem-loop
UGACCAUGACAAGCAAUGGAGCUUCGACAAGGGUGUUUGACUCUACUACCCGUGAACCCC
AUCAGAUGGAGAUAUGUGGUUGUAGAGUCAUGCACCUCUGCCGAGGCUCCUGCUUUUUAC
UCCUUU
>ppt-MIR1223f MI0005955 Physcomitrella patens miR1223f stem-loop
CGCAAUGAAAUGGAACAGCAUGGAGCUUCAGCAAGGGUGCUUGACUUUAUAACCCGGCUU
AAAUUAAUCGUGGUUGUAGAGUCAUGCACCUCUGCUGGCUCUCCUGCUUGGACAUUAUAC
UUGU
>ppt-MIR1223g MI0005956 Physcomitrella patens miR1223g stem-loop
AGUGUAUUGAUCAGCGUGGAGCUUCAGCAUGGGUGUUUGACCUUACAACUCGGCAUUGAU
CAAUCGUGGUUGUAGAGUCAUGCACCUCUGCCGACUCUCCGGCUCUGUGUACUGCU
>ppt-MIR1223i MI0005958 Physcomitrella patens miR1223i stem-loop
CAAGCCUCGUUCAGCAGGGUGCUUCAGCAAGGGUGCUUGAUUCUACUACCCGUCGACCCA
UUAGAGGAGCGACGCGGUUGUAGAGUCACGCACCUCUGUUGAGCACCCUGCUCGGAGUAA
AGAU
>ppt-MIR1223j MI0005959 Physcomitrella patens miR1223j stem-loop
CCCUUCAACACAAGGCUGAAGGGUCAGCAAGGGUGUGUGACUCUACUAUCUGAACUGUGC
GAUUUGAUUGCCUCGUAAUGAGGCGUACAUAAAGCUUUUGAUUGUAGAGUCAUGCACCUC
UACUGGGCCUUCAGUCUAAUUUUUCUGC
>ppt-MIR1023a MI0005960 Physcomitrella patens miR1023a stem-loop
GGGAGCGAUUGGACCACCUUGCAGUUUCAUGGCACACUCUCUCCAUUUCUCUACCGUUCA
UGCAGCGGUUGAUCGAUUGGGUUGCUGGUUGAUUGAUCGAUCGAUGGUCAGGAGUUGGAA
GAGAAUUGGAGAGAGUGCAUUGUGAAUUGCGGGGUUGACGAGGCGGAGGG
>ppt-MIR1023b MI0005961 Physcomitrella patens miR1023b stem-loop
GAAGCGCGGCGGGCCAGCUUGCAAUUUCAUGACACACUCUCUCCAUUUCUCUGCCUGUCA
UGACUUGGUUGAUCGAUGGAGCGGUGGUUUUCAUUGCCCGAUUGAGGAUCAGGAGUUGGG
GAGAGAAUUGAAGAGAGUGCAUUGUGAAUUGCAAGCUCCUCCUUUCUUUUCG
>ppt-MIR1023c MI0005962 Physcomitrella patens miR1023c stem-loop
GCGCAGUUACACAGCUUGCAUUUCGGUGUCCACUCUCUCCGUUUCCCUUCCCAUGAUGGC
UAGCCUUGAGUAAGUACAUAUGUUUUGAACACAUGUAUGCUUGCUUAAAAUCCUUUGUCG
GAGGGAAUCGGAAAGAGUGUACAAUGAAUUGCAAGCUUGAUUGAUUCG
>ppt-MIR1024a MI0005964 Physcomitrella patens miR1024a stem-loop
GGACGAGAUCGCGGCCGUCAUGAGUUUUGUCGACGCCCUGCAAUUCAAGCAGACUCGAUU
ACAAUGUUUGCCGCCGACGUCACGCAUGUCACGUGGUUAUUUGUACUUCAGUCUGGUUGG
AUUGUAGGCCUCCGCAAGGCUUCAUGACUCACUCAACUGCUG
>ppt-MIR1024b MI0005965 Physcomitrella patens miR1024b stem-loop
GUAGACGCCUUGCAAUUCAAGCAGACUCUAUUAUGCGGCUGCCGCGGACACUACGUGGUU
UGUUGUGCUUCAGUCUGGUUGGAUUGUAGGCCUCCGCAAAACUUCAUGACCAUCGCAACU
ACUG
>ppt-MIR1025 MI0005966 Physcomitrella patens miR1025 stem-loop
GUUCCGGUGCAAGGUCGUGUUGAGGAGUCGUGUUUUUAGUUUUGUUGUGGGCUGUAAGGG
UGGCUGCGGGAGAAAUUAUUAUCAUUCUGCGGGAUGUCCUCUACCCACUCCGCCUUCCCU
GUCUGUUGUCGAGUGGGGGUCUCGCCUGCUCCUUCCUUCUGCCACAACAAAGCUAAUAAC
UCGACUCAUCCUGACACCACGUCUCUGGCU
>ppt-MIR1026b MI0005968 Physcomitrella patens miR1026b stem-loop
CAGGAACAUAAUUGAGACUCUCUGAACUCUGAGAAAGACUUGAGAGGACACUCCUGCAAC
AACUGUGGCAAUUCCAUGCAGUUAUAGCAGCAUCUGCAGCGGCGGUUCUCUCUAGUCUUU
CUUGGACUUUGGAUGGCUUCUUCUGCAACAUC
>ppt-MIR1028a MI0005971 Physcomitrella patens miR1028a stem-loop
ACCCGAUUUACCUUCACAUCUGUUCCAGCUCUUAGAUCUACAAUGUCACAUGAACACAUA
CUUGGUAACGAAUCUGGCAGUAAGACUUCAUUUAUAUGGGUCCAUUCCGCUCCAAGCUUU
CACAUCUGUGACAGAUUUAGCAAUAUAGUGAAAAUCUGACCGUUGGUGAUGCAACUGAAG
CAAGUUUUCACGUGACAUUGUAGAUCUACGUGCCGGAUUAGUGGUGAAAGCCUCAAGUU
>ppt-MIR1028b MI0005972 Physcomitrella patens miR1028b stem-loop
CAAACAAGCAAAUCCAUUCUUGGACUAGUUCUUAGAUCUACAAUGCCACCUACAACAGCA
AUACUUAAGGUUAUGAGAAGAUAUCUAUCAUGCUCUCUGGAGUGUGGUCCUCUUCUUACA
AUCUUAAAUUUUAAAUUUCUUGAAAGGCGGCAUUGUGGACCUAAGACCUUGGUCAAGUGU
GGAAUAAGGCUAAA
>ppt-MIR1028c MI0005973 Physcomitrella patens miR1028c stem-loop
CGAAGACAUGGAAGAUUUCAUCCGCGACCUUGCUCUUAGAUCUACAAUGCCUCUUGCGAA
ACUGACAGCGGAAUACCGGACUUUUAUUUGAUCAUGAUGGAAUCCACAUGUGCCUCAUAC
UUCAGGAAUCCAUGCGGUCCACCAUGUGGCAUUGUAGGUUUAAGAGCUGUGCCGCGGGUG
GAUUGAUGAUCACCUGU
>ppt-MIR1030a MI0005975 Physcomitrella patens miR1030a stem-loop
AAGGUACGCAAUUAAAGCUGCACCGUCACAUUUCUGCAUCUGCACCUGCACCAAAACGCG
ACUUUGAGGUUGUGAUGGAAUUCUGCAGUCACACCCAGCCAUUUGCAAGAGUGUUCUGCC
GGUGUUGGAUUGUGGCAAUGGAUUGCAUUCACAGGCUUGUGUACUGGUGCAGUGCUUAUG
CAGAAAUGUUGCGUUGUAGCUCAAACUGGAUUGAG
>ppt-MIR1030b MI0005976 Physcomitrella patens miR1030b stem-loop
UGUCAUGCAUCUGCAUCUGCACCUGCACCACAAUGUGAUCGCGGCGAUCUCUGUUCCGGA
GGUUCAGCCCGGUAGUUUUACAUGCGGCCCUGCAUUCAGCGCUGGCAUCUUCCGUGGACA
AGUUUCGUAGCUCACAUUCCGAUGGUGCAGUGCUUAUGCAGAAGCGUUGC
>ppt-MIR1030c MI0005977 Physcomitrella patens miR1030c stem-loop
UACUCCUUGCUCUGCUGCAUCGUAAUGCAUCUGCAUCUGCACCUGCACCACGUUGUGAUA
GGAACAAAACUCUGUCUUGCUGAUUCCCUGCACACAUGCCUUUGUUACCCAGCAUUCUCG
AAUACGGCGUCGGUGCUAUCCUCAGAUAAGUAGAGUUGUCCUCACUAGGUUGGUGAGGUG
CAUAUGCAGAGGCGUUACAUUGCAGCUGCUUAAUAUUG
>ppt-MIR1030e MI0005979 Physcomitrella patens miR1030e stem-loop
GAAAAUCCUUGAAGCUGCAACGCUACUUUUCUGCAUCUGCACCUGCACCAAGAUGCGAUA
ACAUGUACAGAUGAACCAAAUACACAGUUGUACUGUCAUGCCCAGUUAGCCACUGGACUU
GAUUUGUUGAACAAUUAUUUGUACUCGCUUUAUCGCGUACUGGUGCAGUGCCUAUGCAGA
CAUGUAGUGUUGUAGCUGGAUGCAGAUC
>ppt-MIR1030f MI0005980 Physcomitrella patens miR1030f stem-loop
CCUCUACAUAACUACUCCAAUGCCACGUAUCUGCAUCUGCACCUGCACCAAAGUUUUGUA
AUUCUACGGCUCGUGGUAGUCUGUUGUUGUGAAGGUGGGAUGUAGCUGAGUGUAUUACUC
GGUGUUCAUUUGAUCAUUAUUACCCGAUGGUGCGGGUUCUUAUGCAGAGCCGUGGCAUUG
GAGUAAUCCUCUACUU
>ppt-MIR1030h MI0005982 Physcomitrella patens miR1030h stem-loop
GCUACGUUACCUAUCUGCAUCUGCACCUGCACCGAGAUUCGAAGAGUAAUGAAGAAUCAU
AUACGCAGUUGCAGUCAUUUCCAGUUCAUCACUGGACCUGACAAAUUGAAGCAAUGAUGC
AAUUCUCAUUCUCGCUUAUCGGUGCAGUGCUUAUGCAGAUAUGUGGCGUUG
>ppt-MIR1034 MI0005993 Physcomitrella patens miR1034 stem-loop
GCGUUUCAAGGCUCAUAACCUCAUUCUUGCAAGCACUACGCUGCCAAAGUCAUGACUGUC
UUCCUUGCAGAAGCGACUGCAAUGUCGAUAUUCAUUACUUUGGCAGCGCUGUGCUUGCCG
AAUUAAGCCUUUGAGUGUUCGUAGA
>ppt-MIR1035 MI0005994 Physcomitrella patens miR1035 stem-loop
GGGUCUGAAAGCGAAGAAGUUUUUCAAACCGUCUUAGCCCACAAAACGAAUUGUUGUGAU
UGUUUGAGAUCGUGUAUUCAUAUGGCAGCCUUGCAAGCUGUCACAGAUCUCUCUGUCACG
AUUCGUUUUGUGAGCUAAGAAGGUUUGAAGAAGAGUAUUCUCCAUGUUGU
>ppt-MIR1036 MI0005995 Physcomitrella patens miR1036 stem-loop
ACUGUAUGUGGCUUGAACGCCAAUAUCAGUGUGGAGUCCGUAAUUAGCUGCGAAAUUCAA
UGGCAUUGUGGUGGUUGCAAGGGCGAAUUACACCAACGUGUGCACGCAGCUUCCUUUGUU
GAAUUUCGCAGCUAAUUAAGGAUUCUACACAGCUUGGCGUUUGUAUUGUUAUACAGU
>ppt-MIR1038 MI0005997 Physcomitrella patens miR1038 stem-loop
AGUGACAUGGACUCGUGACACGAGCAUCCUAGGUGCGUUUCCACCAAAGAGAGCACCAUC
AUUUUGUGUACUCCAUGGUGGAAUCGCAUCCAGGAUGCCAUUGUUACGAUUAGCGAACGC
>ppt-MIR1040 MI0005999 Physcomitrella patens miR1040 stem-loop
AAGAGGUGAUCAUAUCCUUUCAGUAUAGAGGACGUGUUCAUUUGUGUUCACUACUCGAUG
UUCAAGACUAUGCUACUUGAACAUCGAGUAGUGAACGCAAAUGAACAUGUUCCUUCAUAC
AGAAAGGGCUAGCACUGACAUG
>ppt-MIR1044 MI0006003 Physcomitrella patens miR1044 stem-loop
UGCUCAAAUUUUUUACCUGCUGCAAGAGAGCACAAAUAUGCACUACAAACUCAAAUGCUG
UCAUUCAAAUGUUGAGCAUUUGAGUUUGUAGUGCAUAUUUGUUUUCCUUCGGUUUAAGGU
UUCGCGUGAAAU
>ppt-MIR1047 MI0006006 Physcomitrella patens miR1047 stem-loop
UUGCGUUAUGUGUGACCUAUGACCUCUUGGAUCACUAGGUAGUCCUUGAUUACAAAGGCC
UUAAUUCUUUACAGCAAACGAGUUAAGGCCCCUGUGAUCAGCGAUGACCUAGUUGCUCAA
UUGGGCACAGUGUCUCUUCGCGAGG
>ppt-MIR1048 MI0006007 Physcomitrella patens miR1048 stem-loop
UUCCAUUACUGAUGCCUCGUCUACAAGUCUAGAACAUGAGUGUAGACGACUUAUGUGCUG
CAACUGGCAUGCUGGAAGUUAUUAUCCAACACAUAUGUUGUCUACACUCAUGUUCUAGAC
UUGUAGACAAAUAGCAGCUGUUACU
>ppt-MIR1050 MI0006009 Physcomitrella patens miR1050 stem-loop
GUAGUUGGUCCUUCUCUUGUUGAUUUCUGUGACCACCUUGAUUCCGGCCUAAUUUGCGCU
CAAUCAUCAGCAGCUGGAGGAUCAACUCGAUUAAUGCAAAACAGGCUGAUAUCAGGGUGG
UCACAAAAUCAAUCCACGGUUACCCUUACAG
>ppt-MIR1052 MI0006011 Physcomitrella patens miR1052 stem-loop
AUGGAGUGUGUUGAAUCCUUGGCCGUAUCCAUGCCGCAAUCAGUAAAAGGGAGUCACGCU
GUGUUGUGAGCACUGCAGAGCCAGCAUUCGUGAGUCGAUAGUGAUACAUAUAGAUUGCUU
GCUUCCUUUUAUUGAUUGUGGUAUAGAUGCGCUUGAGUGAUACCUUGUGUAAC
>ppt-MIR1058 MI0006017 Physcomitrella patens miR1058 stem-loop
UGUGAGCAGUGUCUUAUCAUGACAGUUUGCAGUGCUCUGUGAUGGAAUCUCUAGCGGUCU
UGUAUACAGCUCGGCCACAUACAAGACCGCUAGAGAUUCCAUCACGAAGCACUGCAAACU
GCCGCGAAGUACGCUUCAUGUA
>ppt-MIR1059 MI0006018 Physcomitrella patens miR1059 stem-loop
UGCGAGGCAACCUUGAUCCCAUUACGACGUGAAAGUCCUUCACAAACAACAGUGUUUAAA
GGAAUCACCUAGAAGUCAUUGUGUAGGAGCUUGGUGGGCGAUCUAAUUGCAAUCAAGGAC
CGCCCAGUCGCUACCAUUUAACGCCAUCCUCCGACCUGGGACUCGCGUUGUUUGUGGAGG
ACUUUCACGCCGUAAUGAGAUCACUAGUUCUGUUU
>ppt-MIR1063b MI0006023 Physcomitrella patens miR1063b stem-loop
AGAGUUACUUGUGCUUCGUAGUUCACUUACAUCUUGGAGUACUGCAUCUUCAGAUCUGUG
AGUCUUCGCCGCCUAUUGCCUUCGCCACCAUGCUUGACGAAUGGUUUGAAACUGAUCACA
UCCAACUUGAACGGAUAUCCUGCCCCUUCAUAGUGCUGUGAUUCCGUUCAAGCAGUUCAG
UUGUCCGACAACCAUGGUGUGGUAGGACAGUAGUACUGCUAAGGCUUUGACAUUUUGAAG
AUGCAGCACUACAAGAAGUGUGUGAGCAACGGGCUGGAUUCAAGAU
>ppt-MIR1063c MI0006024 Physcomitrella patens miR1063c stem-loop
ACCAAGAAUUUUGCCGUGUUGCCCACUUUCAUCUUGGAGUACUGCAUCUUCACAACCGUC
GCUUUUUCAAAUCUGAAUUCCAGUCACUGAAGCUCGGGCUAGAUUUAAGGGCUCUGGGGA
CGCAGGAAGGUGAGUUCAGUGGUACAAAUAAAAGAAUUAGUGAUAAUUUUCUGGAGCUUA
GUAGUCGGAUGGCAGAGGGAAAACAAAAUUAGUAUACUUGACUUGCGUUUUAAGUGUAGA
UCCAAAUAGAUUUUCAAAAGAAUAGGUCCUGUUGUCCCUCGAAUUGAAGCUCGUUUUGGA
AUCUUACGGAGACGAAGAUGCAUUCCUCCAAGAAGUGAGUGGGUAACAGGCUACAUCAAA
CGG
>ppt-MIR1063d MI0006025 Physcomitrella patens miR1063d stem-loop
ACUACACUUAUUGCCUUUUUGCCCACCCUCAUCUUGGAGUACUGCAUCUUCAUGUCGGCU
GCUUUUCAUGUCUGGCUACGAGGUUGCUCAUGUGAUUAGGUUUGAUCCAUGUUAGGCUUU
AGGUUGUAUCAGUGAAUUAGUGUCGACAGUUAGGAGUGAAACUUUUUUUAGCUGUUGAUA
CGCGGGAGUUAUGGGAUUCUCAUUUCAACACAAUGUAAUCUUGUGUCAAUCCAGCCUAUG
CUUGUAGAGUUACUGAGUCACAUGAGCACAUCGAAUGCCUUUGAGGCUUUGAAAUUCUAC
CGACGAGUAGAUGCAGAACUACAAGAAGCGAGUGGGUAACAGGCUAUUUUUCAAGA
>ppt-MIR1063f MI0006027 Physcomitrella patens miR1063f stem-loop
GGAGGUUUUAAAGCUCUGUCGCUCACUUACAUCUUGGAGUACUGCAUCUUCACAUUCGUC
AGAUUUUUCUAUCUGUUGUCAUAUCCCCGGAAUUUUGAAUCAGGUACAUACCUAGCAUCU
UCAGAUAAGCACGUGAUCACGUUCAUACGGAUCAGUCGCUAACUCUCUUACGGAGAGCAU
AGUGUGGUUUGAUAACAGUGGUGCAGAAGCUCUGCGAAGUUGAAGAUGCAGCACUACAAG
AAGUGCGUGAGCGACGGGCUAUAUGAAAGAC
>ppt-MIR1063g MI0006028 Physcomitrella patens miR1063g stem-loop
GACUGCGAGUUCGCUUUGUUGCUCACCCUCAUCUUGGAGUACUGCAUCUUCACAUCUCUG
GGUUUCACAAUCUGCCUCAGGUUGUUAAAGUGCCGGAGUAAAAUUGUGUUAUUGGAUAUU
CAGUAAAGAUGGGUGCGAAAAUGGAGUCAAUCCAUCAUUUGCAUAGUACUAGAGAUAAAG
UGUUUACACACUUAUCAUAGUACAAAACUCGGGGCACUUGAGCACACCAUAUGGAAAGAA
GGUUUGAAAUUCUUGUGAUGGGCAGAUGCAGAACUGCAAGAAGUGAGUGGGCAACAGGCU
AUUUUCGAAGA
>ppt-MIR1065 MI0006031 Physcomitrella patens miR1065 stem-loop
GAUCCAUUGUACUGAUUCCGAAGGAGAAGACAGUCUCUGACUUCUCGCAGAGUGAGCCUG
UUUCUGCAGUACUGGAACGAUUGGUUGAGACCACUGGCACUAGGCAAAAACCUUGUUUCU
GGUGACUUGGUCUGGGAUCGUACAGAGCUGCAGAACGCUUGACAUGCGGGAAAUCAGAGA
CAGUCGCUUCCUUUGGUUUCUAAUUGUCACCA
>ppt-MIR1072 MI0006038 Physcomitrella patens miR1072 stem-loop
AAUUUGUUCUAAUCUUAUGAGAUGGAUAUGUUCAAGCUUCUAGUUUCACAAUGUGAUAAU
UUUAAAUAAUUGUUUUUGUAAUCAAAGUAUGAAUUUUAUGAUUUUAUAUUUCAUUCUAAU
UUCUUAAAAAUAAUGUUGGUUGUUUUUGUAGAAUUAUUUUAUAAAUACAUAUUGUAAAAU
CUCUAUGUUAUAUGAAAAAAUAUCUUUUAAAAUUUAAAUCCCAAUAAAAAUAUGACAAUA
CAAUUAUUUUGAUAUUGCAUUGUGUUAUUUGAAGCUUGAAAAUAGGCCAUCUUUAAAAUU
AGAACUAAU
>ppt-MIR1073 MI0006039 Physcomitrella patens miR1073 stem-loop
GCAGACUGAUUUUAACGUGGAAGAAUGAACACAUGAAUGAUAUUAACGUCCACGAUGUAA
AUCUAAUGCAGAAUUGUUGCUGGGAUUAACUUCAGUUUCAGACACAAAGUUAAUGACUGU
GGAAACCCAGUUCACUACUGUGCUACUUCGUGGGCGUUAAUACAUUUCAUAUGUUCACUC
UACCAUUCAAUCGUCUGGACU
>mmu-mir-582 MI0006127 Mus musculus miR-582 stem-loop
ACUCUUUGGAUACAGUUGUUCAACCAGUUACUAAUCUAACUAAUUGUAACCUGUUGAACA
ACUGAACCCAAAGGGUGCAAA
>mmu-mir-467e MI0006128 Mus musculus miR-467e stem-loop
GCCUGUGUGCAUAAGUGUGAGCAUGUAUAUGUGUGUAUAUUUUAUGCAUAUACAUACACA
CACCUAUAUACACAUGCACACAGACAU
>tae-MIR164 MI0006173 Triticum aestivum miR164 stem-loop
GGUGGAGAAGCAGGGCACGUGCAUCCAUUUCCAGCUCGGCAUUCCCGGCGUCCGGCCGGC
CGGCUGCCGCGGCCUUGCCUGGCUGGGUAGUGCGUCGCUCGAUCCGGCCGUGCGCCGGCG
GCCGGCCCUUGCAUGCAUGUGCCUUUCUUCUCCACC
>tae-MIR171a MI0006175 Triticum aestivum miR171a stem-loop
UGGAAUGGUCACUAUGAUGUUGGCUCGACUCACUCAGACCACGCCUGCCGGCCGGCCGUA
GCCAUGCAUCUGCAUGCGGUGGUGGCUCUGAUUGAGCCGUGCCAAUAUCUCAGUGCUCUU
UCAUGCAUGC
>cre-MIR1151b MI0006213 Chlamydomonas reinhardtii miR1151b stem-loop
GUGGUGUGUGCCGCUCACCGGCCACGGCAGUCCGGGGCUCAUAACCUGUUAACGCGCGCA
GCCCGCAGGCAGUCCCUGCGGGCCGCGCGGUGCUAACGGGUUGUGGGACCCGGACUGACG
CGGCUGGCAUGUGACAGGCCCCAC
>cre-MIR1152 MI0006214 Chlamydomonas reinhardtii miR1152 stem-loop
GGGGGUAUUCACGGCACCGUCAAGACGGCGCACCUUCUUAACGUCCUUCGGUGCUUGCUU
GCACACACUCAAGCAGGCACCGAAGGGCGUUAAGAAGGUGCGCUGUCUUGACGGUGCCGU
GAAUACCUUC
>cre-MIR1154 MI0006216 Chlamydomonas reinhardtii miR1154 stem-loop
UGUAAUGCGGGAAAAUGGUAACUUAGUCAUCCCAAGGCGUGUAUCACCCAUGUUACGGGC
GACCUGUAACACGGGUGAUACACGCCUUGUGACGACUAAGUUACCAUUUUCCCUCGUUAC
A
>cre-MIR1155 MI0006217 Chlamydomonas reinhardtii miR1155 stem-loop
UGAGGCUCGUUCCUCAAGCAGGACUCAAAGAACCCGAUCAGCUUGUCGAGCACGACAAGG
UGAUCGUGUUUUCUUAGUCCUGCACGAGGAAGGAGCCCCA
>cre-MIR1157 MI0006219 Chlamydomonas reinhardtii miR1157 stem-loop
UCCUGGGCGCAGUGUUCCAGCUGCAGUACACCUGGUCCCGCUAUUUGAAUCUCGCUGAUC
GGCACCAUGGGGGUGGUGGUGAUCAGCGCUAUUCAGGUAGCGGGACCAGGUGUACUGCAG
CCGGAACACUGCCAGGA
>cre-MIR1162 MI0006223 Chlamydomonas reinhardtii miR1162 stem-loop
GCGGGGCCCUGACACCACUGCGGCCGCCGGCCUAAAUUACUACAACACGCCGCGCCUGGA
CCCGAGGGAGGACCCCUCGGGACCCGGUACGUCGUGUUGUAGUAGUUUAGCCCUGCGGUC
GCGGUGGGGUCAGGUCCUUCCGC
>cre-MIR1165 MI0006226 Chlamydomonas reinhardtii miR1165 stem-loop
GCACUAUACCGUACAAGCGGUCCGUCCUGCGCCCCAUCCUGCGUUUGAAAACGCANNNNN
NNNNNNNNNNNNNNNNNNNNNNNNNNNNNNNNNNNNNNNNNNNNNCAGGACGGACCGCUU
GUACGGAUAUGGCGC
>mmu-mir-669d MI0006281 Mus musculus miR-669d stem-loop
CAGCCCGGGAUUUGUGUGUUGCUUGCUCUAUAUGUGUGUAUACUUGUGUGUGCAUGUAUA
UGUGUGUAUAUGAAUAUACAUAUACAUACACACCCAUAUACACACGCAUGCAUGCACACA
C
>mmu-mir-1b MI0006283 Mus musculus miR-1b stem-loop
UUCCUUUAGCUUCUUCUUGGCGGACAUUACCUACCCAAAAUACAUACUUCUUUACAUUCC
AUAGCACUGAAUGUUCAUAUGGGUACAUAAAGAAGUAUGUGCUCUGAGUAGGCACUCCUG
CG
>mmu-mir-669f MI0006287 Mus musculus miR-669f stem-loop
UGUAUGUGCCUGUGUGUAUAGUUGUGUGUGCAUGUGCAUGUGUGUAUAUGAAUAUACAUA
UACAUACACACACACGUAUAAACGCAAGCACAAACACACACAGAGGAAUGGCACUCGUUG
A
>mmu-mir-1198 MI0006306 Mus musculus miR-1198 stem-loop
UUUUUUUUCUUUUGUUUAUUUUGUUUGUGACAGUUGUCUGUUAUGUGUUCCUGGCUGGCU
UGGUACUCAUGUGUAGCCCAAGCUAGCCUCUAACUCAUGGCAGUCAUCCUGUCUCAGUCU
C
>cpa-MIR162a MI0006308 Carica papaya miR162a stem-loop
AGGGUAAAGUCACUGGAGGCAGCGGUUCAUCGAUCUCUUCCUGGGAAUUUGGUGUGAAAA
AUCACAGAACAUGAAUCGAUCGAUAAACCUCUGCAUCCAGCGUUACCCC
>hsa-mir-548e MI0006344 Homo sapiens miR-548e stem-loop
UUAUUAGGUUGGUACAAAAGCAAUCGCGGUUUUUGCUAUUACUUUUAAAGGCAAAAACUG
AGACUACUUUUGCACCAACCUGAUAGAA
>hsa-mir-548j MI0006345 Homo sapiens miR-548j stem-loop
GGGCAGCCAGUGAAUAGUUAGCUGGUGCAAAAGUAAUUGCGGUCUUUGGUAUUACUUUCA
GUGGCAAAAACUGCAUUACUUUUGCACCAGCCUACUAGAACGCUGAGUUCAG
>hsa-mir-1285-1 MI0006346 Homo sapiens miR-1285-1 stem-loop
UGUAGAGAUAGGAUCUCACUUUGUUGCCCAGGCUGGUCUCAAACUCCUGGUCUGGGCAAC
AAAGUGAGACCUUAUCUCUACAAG
>hsa-mir-1287 MI0006349 Homo sapiens miR-1287 stem-loop
GUUGUGCUGUCCAGGUGCUGGAUCAGUGGUUCGAGUCUGAGCCUUUAAAAGCCACUCUAG
CCACAGAUGCAGUGAUUGGAGCCAUGACAA
>hsa-mir-1304 MI0006371 Homo sapiens miR-1304 stem-loop
AAACACUUGAGCCCAGCGGUUUGAGGCUACAGUGAGAUGUGAUCCUGCCACAUCUCACUG
UAGCCUCGAACCCCUGGGCUCAAGUGAUUCA
>hsa-mir-1249 MI0006384 Homo sapiens miR-1249 stem-loop
GGGAGGAGGGAGGAGAUGGGCCAAGUUCCCUCUGGCUGGAACGCCCUUCCCCCCCUUCUU
CACCUG
>hsa-mir-548h-4 MI0006414 Homo sapiens miR-548h-4 stem-loop
GCUAUUAGGUUGGUGCAAAAGUAAUCGCGGUUUUUGUCAUUACUUUAAUUACUUUACGUU
UCAUUAAUGACAAAAACCGCAAUUACUUUUGCACCAACCUAAUACUUGCUA
>hsa-mir-1278 MI0006425 Homo sapiens miR-1278 stem-loop
AUUUGCUCAUAGAUGAUAUGCAUAGUACUCCCAGAACUCAUUAAGUUGGUAGUACUGUGC
AUAUCAUCUAUGAGCGAAUAG
>hsa-mir-1306 MI0006443 Homo sapiens miR-1306 stem-loop
GUGAGCAGUCUCCACCACCUCCCCUGCAAACGUCCAGUGGUGCAGAGGUAAUGGACGUUG
GCUCUGGUGGUGAUGGACAGUCCGA
>hsa-mir-1307 MI0006444 Homo sapiens miR-1307 stem-loop
CAUCAAGACCCAGCUGAGUCACUGUCACUGCCUACCAAUCUCGACCGGACCUCGACCGGC
UCGUCUGUGUUGCCAAUCGACUCGGCGUGGCGUCGGUCGUGGUAGAUAGGCGGUCAUGCA
UACGAAUUUUCAGCUCUUGUUCUGGUGAC
>vvi-MIR156b MI0006486 Vitis vinifera miR156b stem-loop
CAUUGAAAACUGACAGAAGAGAGUGAGCACACAGAGGCAAUUGUAUAAGUUUAUGCUUUU
GCUUUUGCGUGCUCAUUUCUCUUUCUGUCAGCUUCCAGUGCC
>vvi-MIR156d MI0006488 Vitis vinifera miR156d stem-loop
AGAGAGAGACUGACAGAAGAGAGUGAGCACAUGCAGGCAAUUUGUAUAAGGGUAUACCUA
UGCCGGUGCGUGCUCACCUCUCUUUCUGUCAGCUUCAGGUGCU
>vvi-MIR156g MI0006491 Vitis vinifera miR156g stem-loop
GGUGAUGUUGUUGACAGAAGAUAGAGAGCACAGAUGAUGAUGUGCAUGGAGUUUGCAUCU
CACUCCUUUGUGCUCUCUAGACUUCUGUCAUCACCUCAGCCCC
>vvi-MIR160b MI0006497 Vitis vinifera miR160b stem-loop
AAUAUUGUUCUGCCUGGCUCCCUGAAUGCCAUCUAAGAAGCUUGUUAAAGAGUGUUGACA
ACCUUCCUAUUUGGCAUGAGGGGAGUCAAGCAGGCGAAACACUU
>vvi-MIR162 MI0006502 Vitis vinifera miR162 stem-loop
UGAAGUCACUGGAUGCAGCGGUUCAUCGAUCUCUUCCUGAAAUUGUUGUGAAAAAAGCAG
AUCAAGAAUCGGUCGAUAAACCUCUGCAUCCAGCGUUCACUCC
>vvi-MIR166a MI0006507 Vitis vinifera miR166a stem-loop
GCGGGUGUUUGGAAUGAGGUUUGAUCCAAGAUCCUUCCUUUUUCUCCAUUAAUUCCUUCA
GUACUGGUCAUGAUUUAGUUACUUCAUAAUCGGUUGAUCUCGGACCAGGCUUCAUUCCUG
ACACCAAGCU
>vvi-MIR166c MI0006509 Vitis vinifera miR166c stem-loop
CUAUUUUGAGGGGAAUGUUGUCUGGCUCGAGGACACUUACCUUAACUUUGAUCCGUUUCU
CUAGAUCCAUAUCACCUAUAUAUAUGUAUUAUUGUAUUUUUAUUUGUACUGAGCAUGUGU
UGGUGUCGUCGGACCAGGCUUCAUUCCCCCCAAUUAUCGC
>vvi-MIR166d MI0006510 Vitis vinifera miR166d stem-loop
CUGCUUUGAGGGGAUUGUUGUCUGGCUCGAGGCCACCAACCAUCUUUGAUUGAUUCAAAU
ACUUUGAUCAGCUUCAACCCAUCUUCUCCUUCAAUUCAAUUCCACCCUCUGAUUAUGUGU
UAGUGCCCUCGGACCAGGCUUCAUUCCCCUCAAUCACUGC
>vvi-MIR166e MI0006511 Vitis vinifera miR166e stem-loop
GUGUUUUGAGGGGAAUGUUGUCUGGCUCGAGGACACCAACUAGAUCUAUGAUCUGCGUGU
AAUUGUGAAUGGGUGAUCGUCUCUCAGUUUUGAAGGAGAGAUUUUGAGUGAUCUUUGAUC
AUGGGUUGGUGUCGUCGGACCAGGCUUCAUUCCCCCCAAUUUAUUG
>vvi-MIR166f MI0006512 Vitis vinifera miR166f stem-loop
UGUAGUUGUGGGGAAUGUUGGCUGGCUCGAGGCUUUCUUGAGUGAUUUUAUGUAUACCUC
AAAAAGCUUCGGACCAGGCUUCAUUCCCCUCAACACACUU
>vvi-MIR166h MI0006514 Vitis vinifera miR166h stem-loop
AACAGUUGAGGGGAACGCUGUCUGGUUCGAGACCACUCGCUUCAAGUACAGACAUAAUCU
GAAUGAUCUCGGACCAGGCUUCAUUCCCCCCAACUCAACA
>vvi-MIR167a MI0006515 Vitis vinifera miR167a stem-loop
UUUGAGAGGUUGAAGCUGCCAGCAUGAUCUGGUGAAACAAACACCAUCUCUUUCUUCUCU
AACCCCAUGUCUGGAUUCGUCCACCGAUCCAUUAUUAUAGACCAGGCCGCCCGUUUCCCA
UGUAGUGAUCGAUAAUUAGGCUCGGGGUUUUCACUUUUUAGUGGGAUCUAAUCCUUAGGA
UGGAUGUUUGUAUGGGUGGUAUAUAUCAUGGUGAGGUCUGUUUUCUAUUUUAAUUCUAAC
GGGGUUUUGAUUUAGCUGAGGGGGUAUAAUUCAUAGCCUAAUUCCAAAACCUAACUCCAU
AGAGAUAGGGUUCCAUGAUCAGGUCAUCUUGCAGCUUCAAUCACUCACUCA
>vvi-MIR167e MI0006519 Vitis vinifera miR167e stem-loop
CACUAUCAGUUGAAGCUGCCAGCAUGAUCUAAACUUGCUUCCCUUUGUGAACAGAGAUCA
GAUCAUGUGGCAGUUUCACCUGUUGUUGGU
>vvi-MIR168 MI0006520 Vitis vinifera miR168 stem-loop
GGUCUCUAAUUCGCUUGGUGCAGGUCGGGAACCGACUUCGCCGCUCCGGCAGCGCCGGAG
GCACGCGGCGGCCUACGAUUGGUUGCUGAGCGAAUUCCGAUCCCGCCUUGCAUCAACUGA
AUCGGAGACGGC
>vvi-MIR169g MI0006527 Vitis vinifera miR169g stem-loop
GAAAGUAUGGUGCAGCCAAGGAUGACUUGCCGACUCUCUACUUAGCCAUCUGCCUUUCUC
CAAGGAGGCUUGCAGUACUGAUGAAGCCGGCAAGUUGUCUUUGGCUACAUGCUUCUUUCU
G
>vvi-MIR169u MI0006535 Vitis vinifera miR169u stem-loop
AGGGUGGAAUUGAGUCAAGGAUGACUUGCCGUUAUAUAUUUGCAGAAGGGCACGCAGGGG
CCUUUAGCUAUGUGUUACCGGCAAGUUGACUUGACUCUGUUUGGCCCUCU
>vvi-MIR171i MI0006543 Vitis vinifera miR171i stem-loop
GAAGAAGGUGGGGAUGUUGGAAUGGCUCAAUCAAAUCAAAUCUCCCAAGGGUUUUGGGUC
CUUUAAUCUGAUUGAGCCGUGCCAAUAUCAUCAUGUUCACUUC
>vvi-MIR172c MI0006546 Vitis vinifera miR172c stem-loop
GUUUGCGGAUGGAGCAUCAUCAAGAUUCACAAGUAUUGAGACUCAGUGCGUGGUGGUGAU
GGUGACUUUUGUGGUCCCUUCCUACACUCCGAUGGCUCUUUGAUGUGGGAAUCUUGAUGA
UGCUGCAGCGGCAAUAAA
>vvi-MIR390 MI0006552 Vitis vinifera miR390 stem-loop
AGAAUCUGUUAAGCUCAGGAGGGAUAGCGCCAUGAGCCAUGAUGAAAAUGAUUGUUGAGU
UGAAAAUUUUUUCUAGCUUGUUUUUUGGGUCAUCAUUUUGUGUGUGUGGCGCUAUCUAUC
CUGAGUUUCACGGGUUCUUC
>vvi-MIR396a MI0006569 Vitis vinifera miR396a stem-loop
UCCUGUCAUGCUUUUCCACAGCUUUCUUGAACUACUUUUCCAUCUACCUGUUUGAUGAUC
UUCUUCAUAAGGAGUGUGAAAUAGAAGCUCAAGAAAGCUGUGGGAGGACAUGGCAA
>vvi-MIR396b MI0006570 Vitis vinifera miR396b stem-loop
UCCUGCCAUGCUUUUCCACAGCUUUCUUGAACUUCUUCUCCCUGUUUGGUGGUCUCCUAC
GUUUACCCAUCCACUGAAGUUCAAGAAAGCUGUGGGAAACCAUGGCUU
>vvi-MIR396d MI0006571 Vitis vinifera miR396d stem-loop
CUUUGUAUUCUUCCACAGCUUUCUUGAACUGCAUUUUUCAGACUACUGGUGUGUUUUUGU
AUGCACUCAAAGUCAUUGUAACAGUUGCGGUUCAAUAAAGCUGUGGGAAGAUACCAACAG
>vvi-MIR399a MI0006573 Vitis vinifera miR399a stem-loop
GAGAAUAACAGUGUGAUUCUCCUUUGGCAGAGAUAUCACGCAUGGAGUAGAAGGCGGUAG
CUGCUCUGCCAAAGGAGAAUUGCCCUGUUAUUCAAUU
>vvi-MIR408 MI0006578 Vitis vinifera miR408 stem-loop
AAGAGGAAGACGGGGACGAGGUAGUGCAUGGAUGGAACUAUUAACAGAAGAAUGUUAAGC
UGUUUUUGCUCUACCCAUGCACUGCCUCUUCCCUGGCUCUGUCUCUC
>vvi-MIR479 MI0006579 Vitis vinifera miR479 stem-loop
GUAGACAUGGUGUGGUAUUGGUUCGGCUCAUCUUCUUUCAUUCAUUUUCAUCGGCUCAAA
GACGAGCCGAACCAAUAUCACUCUUGUAUGCUUC
>hsa-mir-513c MI0006649 Homo sapiens miR-513c stem-loop
GCGUACAGUGCCUUUCUCAAGGAGGUGUCGUUUAUGUGAACUAAAAUAUAAAUUUCACCU
UUCUGAGAAGAGUAAUGUACAGCA
>oan-mir-9-1 MI0006658 Ornithorhynchus anatinus miR-9-1 stem-loop
GGGGCCGGAUCGCACUGAGCUGGCUUUGGUCUUUGGUUAUCUAGCUGUAUGAGUGUAUGU
GAUGUCAUAAAGCUAGAGAACCGAAUGUAAAAACCAGCUUCCGCCGUCACAGCCCCGGCC
CC
>oan-mir-181a-1 MI0006685 Ornithorhynchus anatinus miR-181a-1 stem-loop
GAAUUCUGCUUCGAAUGGUUGCUUCAGUGAACAUUCAACGCUGUCGGUGAGUUUGGAAUU
AAAGUAGAAACCAUCGACCGUUGAUUGUACCCUGCGGCAACCACCGUCCUCCUUUCUUCA
UGCUUUC
>oan-mir-133a-1 MI0006701 Ornithorhynchus anatinus miR-133a-1 stem-loop
GGCCUUCGGCAAUGCUUUGCUAAAGCUGGUAAAAUGGAACCAAAUCACCUCUUCAAUGGA
UUUGGUCCCCUUCAACCAGCUGUAGCUAUGCAUUGAACACC
>oan-mir-139 MI0006724 Ornithorhynchus anatinus miR-139 stem-loop
GGGGCCCGGGUGUAGUCUACAGUGCAUGUGUCUCCAGGGACACUAGACAGCUGGAGACAC
AGCUCUGUUGGAUACAACCGAAGCCAC
>oan-mir-30a MI0006729 Ornithorhynchus anatinus miR-30a stem-loop
GAGUGGAUAUUGGCACUGACAGUGAGCGACUGUAAACAUCCUCGACUGGAAGCUGUGAAG
CAGCAGAUGGGGCUUUCAGUCGGAUGUUUGCAGCUGCCUACUGCCUUAGACUUCAAGAAA
UGUUAAUAUAGUUGCUU
>oan-mir-27b MI0006758 Ornithorhynchus anatinus miR-27b stem-loop
GCCGUCUCUCUGUCUCUCUGUCGCGGCGCAGAGCUUAGCUGAUUGGUGAACAGUGAUUGC
UGGACUCUUUGUUCACAGUGGCUAAGUUCUGCGCCCGCAGAGAAGGGGACGGACGGC
>oan-mir-142 MI0006772 Ornithorhynchus anatinus miR-142 stem-loop
CGACAGACAGACAGACAGUGCAGUCAUCCAUAAAGUAGAAAGCACUACUAACAGCGCUGU
AGGGUGUAGUGUUUCCUACUUUAUGGAUGAGUGUACUGUGGGCUUCGGAG
>oan-mir-126 MI0006861 Ornithorhynchus anatinus miR-126 stem-loop
GAAGCAUCAGUGACAGCUGGCAACUGCCCAUUAUUACUUUUGGUACGCGCUGUGACGCUU
CAAACUCGUACCGUGAGUAAUAAUGCGUGGCUGGCAGCACUGGCAGCGCC
>oan-mir-221 MI0006866 Ornithorhynchus anatinus miR-221 stem-loop
UUCAGGUUUGAGGCAUGAACCUGGCAUACAAUGUAGAAUUCUGUAUUUGUUAAGCAACAG
CUACAUUGUCUGCUGGGUUUCAAGCUACCUGGA
>oan-mir-145 MI0006870 Ornithorhynchus anatinus miR-145 stem-loop
CCCCCACCGUGUCUCAGGUCCAGUUUUCCCAGGAAUACAUAGGUGCUGAGAUGGGGAUUC
CUGGAAAUACUGUUCUUGAGGUCAUGGCUUGGCAGCGG
>oan-mir-143 MI0006871 Ornithorhynchus anatinus miR-143 stem-loop
GAUGUCUCCCAGCCCAAGGUGCAGUGCUGCAUCUCUGGUCAGUUGUGAGUCUGAGAUGAA
GCACUGUAGCUCGGGAAGGGAGGAGCUGUC
>oan-mir-199 MI0006890 Ornithorhynchus anatinus miR-199 stem-loop
UAGAAGCGUCCGGAGAUCCUGCUCCGUCGCCCCAGUGUUCAGACUACCUGUUCAGGACAA
UGCUGUUGUACAGUAGUCUGCACAUUGGUUAGACUGGGCAAGGGAAAGCGGCGAAAUG
>oan-mir-30e MI0006911 Ornithorhynchus anatinus miR-30e stem-loop
GACAGUCUUUGCUACUGUAAACAUCCUUGACUGGAAGCUGGAAGGUGCCGAAGGAGCUUU
CAGUCGGAUGUUUACAGCGGCAGGCUGCCACAGUC
>oan-mir-10b MI0006921 Ornithorhynchus anatinus miR-10b stem-loop
GAAUAUUAUUACGUUGUCUAUAUAUACCCUGUAGAACCGAAUUUGUGUGGUAUUCACAUA
GUCACAGAUUCGAUUCUAGGGGAAUAUAUGGUCGAUGCAAAAACUUC
>osa-MIR1425 MI0006965 Oryza sativa miR1425 stem-loop
CUGUUGACUGCAUUAGGAUUCAAUCCUUGCUGCUAAAUGUAUUGCUUAUAUUCAGCAAUA
UAAUGUUCAGCAGCAAGAACUGGAUCUUAAUAUAGUCGAUAG
>osa-MIR1430 MI0006970 Oryza sativa miR1430 stem-loop
AUGAGGAGAUUGCCUCUGUUAGCCAAGAAUGGCUUGCCUAUCUCCACUAUUUGGUUCAUC
ACUGGAACACACUUGGGGUUCUCAGAUGGUGGAUGAAAUAUGGAAGAUGGUGAGCCUUCC
UGGCUAAGAGAGUGAUUCUCAU
>osa-MIR1432 MI0006972 Oryza sativa miR1432 stem-loop
CCUGUGAUCAGGAGAGAUGACACCGACAUCGCCGGAAUUCGUUCUUGGUCUUGUGCCAUG
AUGAAUUGAUGGUCCGUUUGAUGCAGGUGUCAUCUCCCCUGAACAUAGG
>osa-MIR169r MI0006973 Oryza sativa miR169r stem-loop
AGGCCAUCUUCGAUAGCCAAGGAUGAUUUGCCUGUAGCCCCAUUGUCAUCAGCUCUCUCC
GUCGAGAGCGACAACCGGGCUCUACUGGCAAGUCUCCUCGGCUACCCGAGUACCUCUUAU
GCUAUCCCA
>osa-MIR444f MI0006978 Oryza sativa miR444f stem-loop
AUGGUGGCACCAAGCAUGAGGUUACAACUGCAUUACUUGCAAGGGAAUCACAAGUCACAA
GAAACACAUGUUAUUACAAUGGAUAAUCAAUGGGUCAUCAUACUAUGACUUUCUUGCAAG
UUGUGCAGUUGUUGCCUCAAGCUUGCUGCCUCCG
>gga-mir-22 MI0006982 Gallus gallus miR-22 stem-loop
GCUCCUGGCUGCCCGGCAGCAGUUCUUCAGUGGCAAGCUUUAUGUCCUUCUCUAGUAGCU
AAAGCUGCCAGUUGAAGAACUGUUGAAUGUAGCCACGUUC
>ptc-MIR171l MI0007032 Populus trichocarpa miR171l stem-loop
GGAGAAGUAGACACGGUGUGAUAUUGGUCCGGCUCAUCUUCUGUGCAUAAGCAUCUGAAG
UUCUUCACUCAUGAAGACGAGCCGAAUCAAUAUCACUCUUGUAUGCUUCUUC
>ptc-MIR171j MI0007034 Populus trichocarpa miR171j stem-loop
GAAGCAGACAUGGCGUGGUAUUGAUCCGGCUCUUCUUCUGUAUUUGCAUCAGAAGUUUUU
CGCUGAAGACGAGCCGAAUCAAUAUCACUCUUGUACGCUUC
>ptc-MIR1446d MI0007045 Populus trichocarpa miR1446d stem-loop
CCAACUUCUUCUGAACUCUCUCCCUCAACUGCUACUCUAGAUCUUGCCAAUCCCUGUCAA
GUGUUUCUGUGUAGCAGUCGAGGUGAGAGGUUCAGGAAAUGUUGG
>ptc-MIR1447 MI0007047 Populus trichocarpa miR1447 stem-loop
GAGGCCCUAAUCAGGGCACUGCAAUUCUAAAUGUCUGUUGGCAAGUGGCGAUGCCAGACG
UUUGAAAUUUACUUAUCAUUUAUUAGUCAGAAUUGCAGUGCCUUGAUUUGGGCUUU
>ptc-MIR1448 MI0007048 Populus trichocarpa miR1448 stem-loop
GUUACGGGUAUGGGAGGAUUGGACAGUACUGCUUGGUUUUAAUUAACCAAAGUCUGUUCU
UUCCAACGCCUCCCAUACCGGUAAU
>ptc-MIR1450 MI0007050 Populus trichocarpa miR1450 stem-loop
GAGUCAAUUAGGUCAGUUGUGUAGUCUGACCCGAGCCAUUGAAGACAAUCAUUUGUUGGU
GUCUCAUUGGAUUUGUUACCUGACAGUGUUUAUCCAACAAAUGAUUCUCUUCAAUGGCUC
GGUCAGGUUACACAAGCAAUCUAGUUGGCUC
>gga-mir-460b MI0007055 Gallus gallus miR-460b stem-loop
CUCAGAUCUGGCUCUACGUUGUCCUCAUUGUACAUGCUGUGUGUAUUUGCCACGUACACA
GCGCAUGCAAUGUGGACAUAAUGGAGCUCA
>mdo-mir-1547 MI0007272 Monodelphis domestica miR-1547 stem-loop
UAAAGAACGUAUGAUGUAUCAGAGUCUUGGGUCCUUGUGUAGAUGCUUUGAGACUUCAAG
GAUCCCUGACUUGAUCAUUGUGGGUUCUCCC
>gga-mir-10a MI0007559 Gallus gallus miR-10a stem-loop
CUAUAUGUACCCUGUAGAUCCGAAUUUGUGUAAAGGAAGUUGGGUCACAAAUUCGUAUCU
AGGGGAAUAUGUAG
>mml-mir-9-1 MI0007584 Macaca mulatta miR-9-1 stem-loop
CGGGGUUGGUUGUUAUCUUUGGUUAUCUAGCUGUAUGAGUGGUGUGGAGUCUUCAUAAAG
CUAGAUAACCGAAAGUAAAAAUAACCCCA
>mml-mir-9-2 MI0007585 Macaca mulatta miR-9-2 stem-loop
GGAAGCGAGUUGUUAUCUUUGGUUAUCUAGCUGUAUGAGUGUAUUGGUCUUCAUAAAGCU
AGAUAACCGAAAGUAAAAACUCCUUCA
>mml-mir-10a MI0007587 Macaca mulatta miR-10a stem-loop
GAUCUGUCUGUCUUCUGUAUAUACCCUGUAGAUCCGAAUUUGUGUAAGGAAUUUUGUGGU
CACAAAUUCGUAUCUAGGGGAAUAUGUAGUUGACAUAAACACUCCGCUC
>mml-mir-10b MI0007588 Macaca mulatta miR-10b stem-loop
CCAGAGGUUGUAACGUUGUCUAUAUAUACCCUGUAGAACCGAAUUUGUGUGGUAUCCAUA
UAGUCACAGAUUCGAUUCUAGGGGAAUAUAUGGUCGAUGCAAAAACUUCA
>mml-mir-27b MI0007595 Macaca mulatta miR-27b stem-loop
ACCUCUCUAACAAGGUGCAGAGCUUAGCUGAUUGGUGAACAGUGAUUGGUUUCCGCUUUG
UUCACAGUGGCUAAGUUCUGCACCUGAAGAGAAGGUG
>mml-mir-29b-1 MI0007596 Macaca mulatta miR-29b-1 stem-loop
CUUCAGGAAGCUGGUUUCAUAUGGUGGUUUAGAUUUAAAUAGUGAUUGUCUAGCACCAUU
UGAAAUCAGUGUUCUUGGGGG
>mml-mir-29c MI0007598 Macaca mulatta miR-29c stem-loop
AUCUCUUACACAGGCUGACCGAUUUCUCCUGGUGUUCAGAGUCUGUUUUUGUCUAGCACC
AUUUGAAAUCGGUUAUGAUGUAGGGGGA
>mml-mir-30c-2 MI0007600 Macaca mulatta miR-30c-2 stem-loop
AGAUACUGUAAACAUCCUACACUCUCAGCUGUGGAAAGUAAGAAAGCUGGGAGAAGGCUG
UUUACUCUCUCU
>mml-mir-30e MI0007602 Macaca mulatta miR-30e stem-loop
GGGCAGUCUUCGCUACUGUAAACAUCCUUGACUGGAAGCUGUAAGGUGUUCAGAGGAGCU
UUCAGUCGGAUGUUUACAGCGGCAGGCUGCCA
>mml-mir-99b MI0007609 Macaca mulatta miR-99b stem-loop
GGCACCCACCCGUAGAACCGACCUUGCGGGGCCUUCGCCGCACACAAGCUCGUGUCUGUG
GGUCCGUGUC
>mml-mir-128b MI0007617 Macaca mulatta miR-128b stem-loop
UGUGCAGUGGGAAGGGGGGCCGAUACACUGUACGAGAGUGAGUAGCAGGUCUCACAGUGA
ACCGGUCUCUUUCCCUACUGUGUC
>mml-mir-129-1 MI0007618 Macaca mulatta miR-129 stem-loop
GGAUCUUUUUGCGGUCUGGGCUUGCUGUUCCUCUCAACAGUAGUCAGGAAGCCCUUACCC
CAAAAAGUAUCU
>mml-mir-132 MI0007620 Macaca mulatta miR-132 stem-loop
CCGCCCCCGCGUCUCCAGGGCAACCGUGGCUUUCGAUUGUUACUGUGGGAACUGGAGGUA
ACAGUCUACAGCCAUGGUCGCCCCGCAGCACGCCCACGCGC
>mml-mir-133c MI0007621 Macaca mulatta miR-133c stem-loop
GGGAGCCAAAUGCUUUGCUAGAGCUGGUAAAAUGGAACCAAAUCGACUGUCCAAUGGAUU
UGGUCCCCUUCAACCAGCUGUAGCUGUGCAUUGAUGGCGCCG
>mml-mir-139 MI0007629 Macaca mulatta miR-139 stem-loop
GUGUAUUCUACAGUGCACGUGUCUCCAGUGUGGCUCGGAGGCUGGAGACGCGGCCCUGUU
GGAGUAAC
>mml-mir-140 MI0007630 Macaca mulatta miR-140 stem-loop
UGUGUCUCUCUCUGUGUCCUGCCAGUGGUUUUACCCUAUGGUAGGUUACGUCAUGCUGUU
CUACCACAGGGUAGAACCACGGACAGGAUACCGGGGCACC
>mml-mir-142 MI0007631 Macaca mulatta miR-142 stem-loop
GACAGUGCAGUCACCCAUAAAGUAGAAAGCACUACUAACAGCACUGGAGGGUGUAGUGUU
UCCUACUUUAUGGAUGAGUGUACUGUG
>mml-mir-143 MI0007632 Macaca mulatta miR-143 stem-loop
GCGCAGCGCCGUGUCUCCCAGCCUGAGGUGCAGUGCUGCAUCUCUGGUCAGUUGGGAGUC
UGAGAUGAAGCACUGUAGCUCAGGAAGAGAGAAGUUGUUCUGCAGC
>mml-mir-148a MI0007638 Macaca mulatta miR-148a stem-loop
GAGGCAAAGUUCUGAGACACUCCGACUCUGAGUAUGAUAGAAGUCAGUGCACUACAGAAC
UUUGUCUC
>mml-mir-148b MI0007639 Macaca mulatta miR-148b stem-loop
CAAGCACGAUUAGCAUUUGAGGUGAAGUUCUGUUAUACACUCAGGCUGUGGCUCUCUGAA
AGUCAGUGCAUCACAGAACUUUGUCUCGAAAGCUUUCUA
>mml-mir-151 MI0007642 Macaca mulatta miR-151 stem-loop
UUUCCUGCCCUCGAGGAGCUCACAGUCUAGUAUGUCUCAUCCCCUACUAGACUGAAGCUC
CUUGAGGACAGGGAUGGUCAUACUCACCUC
>mml-mir-199a-2 MI0007662 Macaca mulatta miR-199a-2 stem-loop
GCCAACCCAGUGUUCAGACUACCUGUUCAGGAGGCUCUCAACGUGUACAGUAGUCUGCAC
AUUGGUUAGGC
>mml-mir-200a MI0007663 Macaca mulatta miR-200a stem-loop
CCGGGCCCCUGUGAGCAUCUUACCGGACAGUGCUGGAUUUCCCAGCUUGACUCUAACACU
GUCUGGUAACGAUGUUCAAAGGUGACCCAC
>mml-mir-330 MI0007697 Macaca mulatta miR-330 stem-loop
CUUUGGCGAUCACUGCCUCUCUGGGCCUGUGUCUUAGGCUCUGCAAGAUCAACCGAGCAA
AGCACACGGCCUGCAGAGAGGCAGCGCUCUGCCC
>mml-mir-335 MI0007699 Macaca mulatta miR-335 stem-loop
GAGCGGGGGUCAAGAGCAAUAACGAAAAAUGUUUGUCAUAAACCGUUUUUCAUUAUUGCU
CCUGACCUCCUCUCAUUUGCUAUAUUCA
>mml-mir-338 MI0007701 Macaca mulatta miR-338 stem-loop
UCUCCAACAAUAUCCUGGUGCUGAGUGAUGACUCAGGUGACUCCAGCAUCAGUGAUUUUG
UUGAAGA
>mml-mir-342 MI0007704 Macaca mulatta miR-342 stem-loop
GAAACUGGGCUCAAGGUGAGGGGUGCUAUCUGUGAUUGAGGGACAUGGUUAAUGGAAUUG
UCUCACACAGAAAUCGCACCCGUCACCUUGGCCUACUUA
>mml-mir-379 MI0007727 Macaca mulatta miR-379 stem-loop
AGAGAUGGUAGACUAUGGAACGUAGGCGUUAUGAUUUUUGACCUAUGUAACAUGGUCCAC
UAACUCU
>mml-mir-382 MI0007730 Macaca mulatta miR-382 stem-loop
UACUUGAAGAGAAGUUGUUCGUGGUGGAUUCGCUUUACUUAUGACGAAUCAUUCACGGAC
AACACUUUUUUCAGUA
>mml-mir-411 MI0007735 Macaca mulatta miR-411 stem-loop
UGGUACUUGGAGAGAUAGUAGACCGUAUAGCGUACGCUUUAUCUGUGACGUAUGUAACAC
GGUCCACUAACCCUCAGUAUCA
>mml-mir-423 MI0007739 Macaca mulatta miR-423 stem-loop
AUAAAGGAAGUUAGGCUGAGGGGCAGAGAGCGAGACUUUUCUAUUUUCCAAAAGCUCGGU
CUGAGGCCCCUCAGUCUUGCUUCCUACCCCGCGC
>mml-mir-455 MI0007756 Macaca mulatta miR-455 stem-loop
UCCCUGGCGUGAGGGUAUGUGCCUUUGGACUACAUCGUGGAAGCCAGCACCAUGCAGUCC
AUGGGCAUAUACACUUGCCUCAAGGCCUAUGUCAUC
>vvi-MIR396c MI0007955 Vitis vinifera miR396c stem-loop
UUCUGUGAUCUUCCACAGCUUUCUUGAACUGUUUUGGAAGCCUUCCACUUCCAUGCAAUG
GAGGAGUUCAACCAACAGCUCAGGAAAGUUGUGGAACAUUACUGAGAG
>vvi-MIR397a MI0007956 Vitis vinifera miR397a stem-loop
GAAGAAAACAUCAUUGAGUGCAGCGUUGAUGAAACUGAAGUAUUCCAUUUUUCAGCUUCU
UUGAAGUCCGGCAAGAUGGGUUCUGGUUGAUUCCAUUGGCGCUGCACUCAAUCAUGUC
>vvi-MIR403b MI0007965 Vitis vinifera miR403b stem-loop
ACAAACCUCGAGUUUGUGCGCGAAUCCAACGCCUCGAUCUUCUUUCAAAGGGGUGUUAGA
UUCACGCACAAACUCGGGAUCUGUCU
>vvi-MIR482 MI0007971 Vitis vinifera miR482 stem-loop
AAUGUUUGGGAAUUGGAGAGUAGGAAAGCUUAGCCAUCUAUUCCCUUCAUGGUUUCCUCU
CCAUGGAUUGGGGGUCUAGAGCUAGUCUUUCCUACUCCUCCCAUUCCUAUUGUUUUC
>cel-mir-1820 MI0007982 Caenorhabditis elegans miR-1820 stem-loop
UUCAAAAAUUGCAUUUUCCAUCUUUUGAUUGUUUUUCGAUGAUGUUCGUUAAAUCGGUAU
AAGCGAACCAUUGUAAACAAUCAAAGAAUGGAGAAUCAAUUUAUGAU
>cel-mir-1821 MI0007983 Caenorhabditis elegans miR-1821 stem-loop
AUAUGUAGUUGGUACAAGUUUGCCCAACUUGCAGACUUUUCAAUUUUCGGCAAGUGGAAU
UGAGGUCUUAUAGUUAGGUAGACAUUUACUACAACUAAUAUAUA
>cel-mir-1822 MI0007984 Caenorhabditis elegans miR-1822 stem-loop
AUUCUUGAAAACUCCAAUAGUUUCUCUGGGAAAGCUAUCGGCCAAAUUUAACUGUCCGAG
CUGCCCUCAGAAAAACUCUUGGCUCAUCGAGAAA
>cel-mir-1823 MI0007985 Caenorhabditis elegans miR-1823 stem-loop
CUUUGACCUGAACGUCACCCCUAACCCUAUGCAGUAUUUGGAGCUCAUAAAAUACUGGAA
GUGUUUAGGAGUAAUGCUCAGUUGUCAGAA
>cel-mir-1829b MI0008198 Caenorhabditis elegans miR-1829b stem-loop
AAGCGAUCUUCUAGAUGGUUGUAAAACAUCGAGUAUUACAACCACUGGAAUUUCUCUAUU
>cel-mir-1829c MI0008199 Caenorhabditis elegans miR-1829c stem-loop
AAGCGAAAUUCAAGAUGGUUGUAAAACAUCGAGUACUACAACCACUGGAAUUUCUCUAUU
GC
>cel-mir-1830 MI0008200 Caenorhabditis elegans miR-1830 stem-loop
CGAGGUUUCACGUUUUCUAGGCCACGCCGCAAAUAGCCAGCUUGUGGCCUAGGAAAUGAG
AAAACUCGGC
>cel-mir-1832a MI0008202 Caenorhabditis elegans miR-1832 stem-loop
CAGCGAUUCGAACUCCGCCCACUGCACCUGAUUGGUUGACAAGUGGGCGGAGCGAAUCGA
UGAU
>osa-MIR1846d MI0008223 Oryza sativa miR1846d stem-loop
UGCCUGUCCCUCCCACCGAGCAGCCGGAUCUCCCAGUGAGUAGGCCCGGGCCGCCAGAUC
CGGUGACCCCGGUCUCCUCGCCGGUGUAUCCGGCGCCGCAGGGAGGGACGAGAGCC
>osa-MIR1850 MI0008227 Oryza sativa miR1850 stem-loop
AUGUGAUGGAGAUGCGAUGGAAAGUUGGGAGAUUGGGGGAAGUUGUGUGUGAACUAAACG
UGGAUUGGGGCCCUGUUUAGUUCACAUCAAUCUUCCUCCAAAUUCCCAACUUUUCAUCAC
AUCACAAUCACAU
>osa-MIR1846a MI0008242 Oryza sativa miR1846a stem-loop
CCGCUCCCUACCAAUGAGCCGCCGGAUCUCCCAGUGAGGAGGCCGGGGCCGCUGGAUCCG
GUGACCCCGUUCUCCUCGCCGGCGGAUCCGGCGCUCCAGAGAAAGGAACGAG
>osa-MIR1846b MI0008243 Oryza sativa miR1846b stem-loop
CCGCUCCCUACCAAUGAGCCGCCGGAUCUCCCAGUGAGGAGGCCGGGGCCGCUGGAUCCA
GUGACCCCGUUCUCCUCGCCGGCGGAUCCGGAGCUCCAGAGAAAGGAACGAG
>osa-MIR1859 MI0008244 Oryza sativa miR1859 stem-loop
GGGAGUUGUAGGAAUGGAUGCGUAGAGAAAGAAAUGAAAUCUGAACCAGAUUUGUGAUUU
GAUUCUUUCCUAUGACGUCCAUUCCAAUGAUUUCCAG
>osa-MIR1860 MI0008245 Oryza sativa miR1860 stem-loop
UCUUGAUUUGAUGGUAGGGUUAGUGUUAUUUGUAAAGAGAAAACCAGCUUCCAGAUCUCG
AAUUUGCCUCAAACUUAUCUUCUCUUGUAGAUCUGGAAGCUAGGUUUUCUCUUUACAAAU
AACACUAUUUUUUCCCCCAUUAGGUCUG
>osa-MIR1861a MI0008247 Oryza sativa miR1861a stem-loop
UUGUGUUGCAUAUUCUUAGGCCUGAUCUUGAGGCAGAAACUGAGUAGUUGGUGAACUCGC
UCUAUGUUGUUCGUUCACUCGCGACACGGUUCCUGUCCCAAGAUCGAGUCUAUGAAUAUA
CAAAUGUGA
>osa-MIR1861h MI0008254 Oryza sativa miR1861h stem-loop
UUCUUAGGCCCGGUCUUGAGGCAGGAACUGAGUAGUUGGUGAACUCGCUCUAUGUUGUUC
GUUCACUCGCGACACGGUUCCUGUCCCAAGACUGAGUCUGUGAA
>osa-MIR1865 MI0008266 Oryza sativa miR1865 stem-loop
CUCGAACUACUGCUAGUGAUGGUGAUUCUUCGACACAGUAUUCGGCGAGUUUUGGGCUUC
AUCAUGCGGUGCUCGACAUGGUGACGAAGCCUGAACUUGCCAAAGACUGUCGAAGAAUCG
CAGUCACUAGUUGUAAUUUGACUC
>osa-MIR1862e MI0008282 Oryza sativa miR1862e stem-loop
UAUUUCCUUCAUCCCAAAAUGAAAAAAUCUAGUACAUUAUGUGUUUGACAUAUCCUGUAC
UAGAUUUGUUUAUUUUGGGACGGAGGGAGUAUC
>osa-MIR1878 MI0008284 Oryza sativa miR1878 stem-loop
ACCACUGCAGACUUAAUCUGGACACUAUAAAAGAAAAUUGUGCAUGUGAAAAUAUGCCCA
UUAUAAAUUUGUAGUGUUCAGAUUGAGUUUAGAAUGGUUG
>osa-MIR1882e MI0008292 Oryza sativa miR1882e stem-loop
CCAAUAUCCUAGAUUGCUUUCAAGGUCAUUUCUUUAGGGAACCCCAUUCCCAUAAAUUCA
GUAUCCAAAGCUGGUUGCUGUAUCUAUGGGAAUAAGGGUUCCCUUACGAAAUGAUCUUGG
ACGUAAUCUAGGAGUUUGCUG
>hsa-mir-1908 MI0008329 Homo sapiens miR-1908 stem-loop
CGGGAAUGCCGCGGCGGGGACGGCGAUUGGUCCGUAUGUGUGGUGCCACCGGCCGCCGGC
UCCGCCCCGGCCCCCGCCCC
>hsa-mir-1910 MI0008331 Homo sapiens miR-1910 stem-loop
UGUCCCUUCAGCCAGUCCUGUGCCUGCCGCCUUUGUGCUGUCCUUGGAGGGAGGCAGAAG
CAGGAUGACAAUGAGGGCAA
>bmo-mir-2a-1 MI0008338 Bombyx mori miR-2a-1 stem-loop
GGCGGAAUGUAGUCGUGGCAUCAAAGUCGGUUUGUCAUAGGUCAUAACGUAACUAUCACA
GCCAGCUUUGAUGAGCACGACUUCAUCUGU
>bmo-mir-2a-2 MI0008339 Bombyx mori miR-2a-2 stem-loop
AAUGUUUCGUCGCUCACAAAGUGGUUGUCGUAUGCGUUUUUACUUUGGCCAUAUCACAGC
CAGCUUUGAUGAGCGAUGAA
>bmo-mir-2b MI0008340 Bombyx mori miR-2b stem-loop
CGCUAGAACUCGACAAGGUGGUUGUGACAUGGGGGCUCAGGAUCAUAUCACAGCCAGCUU
UGUUGAGUUCUCGGCU
>bmo-mir-281 MI0008348 Bombyx mori miR-281 stem-loop
UCUGUUAAUGAAGAGAGCUAUCCGUCGACAGUAUUGCUGAUAAACACUGUCAUGGAGUUG
CUCUCUUUAUGAACGGA
>bmo-bantam MI0008350 Bombyx mori bantam stem-loop
UAAAAGGAACUACGAAACUGGUUUUCAUAAUGAUUUGACAGAUUGUUUUGUAUUCUGAGA
UCAUUGUGAAAGCUAAUUUUGUUCCUGGUA
>sly-MIR1919b MI0008355 Solanum lycopersicum miR1919b stem-loop
GCCUUUGAUGUUCACAUCUUCCGGUAGUCCUGUCGCAGAUGACUUUCGCCCAUUUAUGGA
ACCACACUUUCUUUAAUUUGAAUUCUAUGUGGUAGGACGAGAGUCAUCUGUGACAGGAUA
AUGGAAGAUCGAGUUAUCAAAGGC
>sly-MIR1919c MI0008356 Solanum lycopersicum miR1919c stem-loop
GCCUUUGAUGUUCACAUCUUCCGGUAGUCCUGUCGCAGAUGACUUUCGCCCAUUUAUAGA
ACCACACUUUCUUUAAUUUGAAUUCUAUGUGGUAGGACGAGAGUCAUCUGUGACAGGAUA
AUGGAAGAUCGAGUUAUCAAAGGC
>sly-MIR160a MI0008357 Solanum lycopersicum miR160a stem-loop
CAAGUCGUGUACACGUAUAUGCCUGGCUCCCUGUAUGCCAUUUGCAAAGCUCACCGUAAU
AUAUCGAUGGGCCUUGUUGAAUGGCGUAUGAGGAGCCAAGCAUAUUCCGAUAUCGUGUAU
AUGAUGUUG
>sly-MIR166a MI0008358 Solanum lycopersicum miR166a stem-loop
GUUGAGGAGAAUGUCGUCUGGUUCGAGAUCUUUCAUAAGAAAGGUAAAUGAAUGACAAGU
UUUCAUAUAUGUAUCGUGAAUGAUUUCGGACCAGGCUUCAUUCCCCUCAAC
>sly-MIR166b MI0008359 Solanum lycopersicum miR166b stem-loop
UCCCAUAGAUCAUAUGGAGGAAGUUCUCUCAGUUGAGGGGAAUGUUGUCUGGCUCGAGGU
CACCAAUUAGAUCCAUAAUCCCUAUAUAUACCAUGCUUUUCAAAAAAAAGAUUUAUAAUA
UGAAAAGGGGUUAUGAAUCAUGUGUUAGUGUUGUCGGACCAGGCUUCAUUCCCCCCAAUU
GUUACUCCUCUAGCUAGGGGA
>sly-MIR171a MI0008365 Solanum lycopersicum miR171a stem-loop
UGAAACAGUAACUUUGAUAUUGGCCUGGUUCACUCAGACAACAAAAUGUAAACUAUAUUU
GAAUGGUUGAGUUUUCGUUUUUCGUUUGAUUGAGCCGUGCCAAUAUCUCAGUUUCUCUUU
CA
>sly-MIR397 MI0008371 Solanum lycopersicum miR397 stem-loop
CAGAGUACUUAGAAACAUGAUUGAGUGCAGCGUUGAUGACAUAUUUGAGAAGUCCUGCAU
UUGGGCCUUCCUCAUUUUUCAUCAACGCUAAACUCGAUCAUGUUUUUAAUUCUCUG
>tca-mir-1 MI0008892 Tribolium castaneum miR-1 stem-loop
UUCGCGAGUUCCGUGCUUCCUUACUUCCCAUAGUGCUUUAAACGUAUGGAAUGUAAAGAA
GUAUGGAGCGAA
>tca-mir-2a MI0008894 Tribolium castaneum miR-2a stem-loop
UUUAUGUGCUGUGUCGCUCAUCAACUGGAUGUGAAAUGGAUUUGUAGCUCAUAUCACAGC
CAGCUUUGAUGAGCGCUACAACAUCUAA
>tca-let-7 MI0008896 Tribolium castaneum let-7 stem-loop
GUCUGUUUGAGGUAGUAGGUUGUAUAGUAAGUAUUACACCUAUUGGGAGUGCUGUACAGC
CUGCUAACUUUCCCAGAC
>tca-mir-7 MI0008897 Tribolium castaneum miR-7 stem-loop
UGGUGUUGUGUGGAAGACUAGUGAUUUUGUUGUUCUAAUUUUUACGUAACAAGGAAUCAC
UAAUCAUCCCACAAAGCC
>tca-mir-8 MI0008898 Tribolium castaneum miR-8 stem-loop
ACUGUUAACAUCUUACCGGGCAGCAUUAGAUUACAUUUUAUACUUCUAAUACUGUCAGGU
AAAGAUGUCCUCC
>tca-mir-10 MI0008899 Tribolium castaneum miR-10 stem-loop
CUCUACAUCUACCCUGUAGAUCCGAAUUUGUUUGAAAUCAGGCGACAAAUUCGGUUCUAG
AGAGGUUUGUG
>tca-mir-12 MI0008900 Tribolium castaneum miR-12 stem-loop
UAAAAGUUCAGGGUUUGAGUAUUACAUCAGGUACUGGUUCGGUUUUGAAAAACCGGUCCC
UGAGUAACACUUACAUUCUGGCUUUUA
>tca-mir-13a MI0008901 Tribolium castaneum miR-13a stem-loop
GAGAUGCCCAAGUCGUCAAUUUGGUUGUGAACUCUUAAUUUAAACGAUAUCACAGCCACU
UUGAUGAGCUUGGUUGUCUU
>tca-mir-13b MI0008902 Tribolium castaneum miR-13b stem-loop
UGCCCUAUCAGUCAAUUUGGUUGUGAAACCUAGUAUUUAUUCGGGUAUCACAGCCAUUUU
GACGAGUUUGGUUG
>tca-mir-14 MI0008903 Tribolium castaneum miR-14 stem-loop
GACUCCAAUGGGUGAACAGGGGAGCGGAUUGGACUUACUUUUUUUCAAACAGUCAGUCUU
UUUCUCUCUCCUAUUAAUCCAUUCGAU
>tca-mir-31 MI0008904 Tribolium castaneum miR-31 stem-loop
GAGGCAGAGCAGGCAAGAUGUCGGCAUAGCUGAAGGUGUUUGAAACGGCUAUGUCUCAUC
CGGCCAACUUAAGCCUU
>tca-mir-33 MI0008905 Tribolium castaneum miR-33 stem-loop
AGAAGAUGAAUAUUAUGAUCUUAGGUGCAUUGUAGUUGCAUUGCAUGUUAUUCAAAGUGC
AGUGUCUCUCCAGUGCAACUUAGCGCAUAAUUUCACACCUCU
>tca-mir-71 MI0008907 Tribolium castaneum miR-71 stem-loop
GUCUCUUCUUGAAAGACAUGGGUAGUGAGAUGUUUAAUUAAUAAAUUUUGUCUCACUACC
UUGUCUUUCAUGUAGCGAU
>tca-mir-87a MI0008908 Tribolium castaneum miR-87a stem-loop
CAGUCGUUGACGGGCUUGAAAUCUUGCUCUCCCGUGAUUAUUUCGUAAAGGGUGAGCAAA
GUUUCAGGUGUGUCAAAGGCUU
>tca-mir-92a MI0008909 Tribolium castaneum miR-92a stem-loop
CGCUUUCAGUAGUCCGUGAUGCGUGACAAUAUUUAGUUUUUUUCGAAUAUUGCACUAGUC
CCGGCCUAUUGAGGGCGC
>tca-mir-92b MI0008910 Tribolium castaneum miR-92b stem-loop
CUGUGUCGUUUAGGUCGUGUCUUGUGCAACUUGUGGUUUUUUCAUUAGUCAAAUUGCACU
UGUCCCGGCCUGCAAGGCACAG
>tca-mir-100 MI0008911 Tribolium castaneum miR-100 stem-loop
AUCCGGUGGAACCCGUAGAUCCGAACUUGUGGGGCUGUGGUCACAAGUUCUUGUUUAUGG
GUACCUACUGGUAGAA
>tca-mir-124 MI0008912 Tribolium castaneum miR-124 stem-loop
GUCAUUCUCCUAGUGUUCACUGUUGGCCUGUAUGUUUUUGUAACGCAUAAGGCACGCGGU
GAAUGCCAAGAGCAGACUU
>tca-mir-125 MI0008913 Tribolium castaneum miR-125 stem-loop
AUUUGCCUAUUCCCUGAGACCCUAACUUGUGAUGUUAAAUGGACUCUCACAAGCUAGCGA
CUCGGGUAUUGGCGGAU
>tca-mir-137 MI0008915 Tribolium castaneum miR-137 stem-loop
UGGUUGGUCACGUGUAUUCUUGGGUAAUUAACACAUAUUCAGGGAUGUUAUUGCUUGAGA
AUACACGUAGCUGACAA
>tca-mir-184 MI0008916 Tribolium castaneum miR-184 stem-loop
UUUUCUUCCAGUCCCUUGUCAUUCUCUCGCCCGGUGUAUUUUAACAACUGGACGGAGAAC
UGAUAAGGGCUUGUGGGAA
>tca-mir-210 MI0008918 Tribolium castaneum miR-210 stem-loop
CUCACUGCAGCUGCUGGACGCUGCACAAGAUUAGAUAUUUUAGAACUCUUGUGCGUGUGA
CAGCGGCUAUUGUGGG
>tca-mir-263b MI0008920 Tribolium castaneum miR-263b stem-loop
CUUACGAACCUUGGCACUGGAAGAAUUCACAGAUUGUAUUUGAAUCGUGAUUCUUUUAAU
GCCAUAUUUCGUGGG
>tca-mir-276 MI0008922 Tribolium castaneum miR-276 stem-loop
UAGACCACUAGCGAGGUAUAGAGUUCCUACGUGAUUUUUCGGCUGUAGGAACUUCAUACC
GUGCUCUUGGA
>tca-mir-277 MI0008923 Tribolium castaneum miR-277 stem-loop
GUGGGCUCCGUGCCAGAUGCGCGUUUACACUGCACCGUUCUAAAGAAUUCUGUAAAUGCA
CUAUCUGGUACGACAGCCCAC
>tca-mir-279a MI0008924 Tribolium castaneum miR-279a stem-loop
CUUGAUGGGUUCGGGUCUAGUGGCACGGUUUUUUCAACUUCGUGACUAGAUCCACACUCA
UUAAG
>tca-mir-281 MI0008925 Tribolium castaneum miR-281 stem-loop
UCGAAAAUGAAGAGAGCUAUCCGUCGACAGUAUAUAAUUUACACUGUCAUGGAGUUGCUC
UCUUUAU
>tca-mir-282 MI0008926 Tribolium castaneum miR-282 stem-loop
UGUAGAGGUAGCCUCUCCUAGGCUUUGUCUGUGAAUUUGGCCGAGACAUAGCCUGAUUGA
GGCUAACUUUAGC
>tca-mir-927a MI0008931 Tribolium castaneum miR-927 stem-loop
UUUCGGUUUAGAAUUCCUACGCUUUACCGUGUGAAAGGCUGGCAAAGCGUUUGGAUUCUG
AAUCGAAC
>tca-mir-932 MI0008932 Tribolium castaneum miR-932 stem-loop
GGAGUGCGUGUCUUCAAUUCCGUAGUGCAUUGCAGUGUUUGUAGCAGCAGUCUGCAAGCA
GUGCGGAAGUGAGGAUUCGUCUCU
>tca-mir-iab-4 MI0008933 Tribolium castaneum miR-iab-4 stem-loop
UUAAACCCCCUGUACGUAUACUGAAUGUAUCCUGAGUGUUUUCUGUCCGGUAUACCUUCA
GUAUACGUAACAGGAGGCCAC
>tca-mir-929 MI0008934 Tribolium castaneum miR-929 stem-loop
AGACGGCCAUCUUAAUCGGGGUCAAAUUGACUCUAGUAGGGAGUCCGUUACUUUAUAGCG
ACUCCCUAACGGAGUCAGGUUGACUCCCUUUGAGGGAAAUCUA
>tca-mir-9b MI0008935 Tribolium castaneum miR-9b stem-loop
UUGACGACCGUAAGUUUCUUUGUUUUUGGUUCCAACAGGUGGGGGCCGAUUUUGUUACUU
UGGUAAUUUAGCGUUUGUGAUUUUAUUUGAGUCAUAAAGCUAGAUUACCAAAGCAAUGCG
GUUGGCAUUGCGUCGUGGAGAUUGGAGUUGGAAUAAGAAGACGUUCAUU
>osa-MIR1320 MI0009717 Oryza sativa miR1320 stem-loop
UUAGGCCUACUUUGGAACGGAGGAAUUUUAUAGGAUUUUUGCGGGAAUUUUAACAGAUUC
CUGUAAAAUUCAUUCGUUCCAAUGUAGCCCUAUUAG
>bta-mir-129-2 MI0009729 Bos taurus miR-129-2 stem-loop
CUGCCCUUCGCGAAUCUUUUUGCGGUCUGGGCUUGCUGUACAUAACUCAAUAGCCGGAAG
CCCUUACCCCAAAAAGCAUUCGCGGAGGGCGCAC
>bta-mir-130b MI0009731 Bos taurus miR-130b stem-loop
GGCCUGCCUGACACUCUUUCCCUGUUGCACUACUGUGCGCCCCUGGCAAGCAGUGCAAUG
AUGAAAGGGCAUCGGUCAGGCC
>bta-mir-24-1 MI0009761 Bos taurus miR-24-1 stem-loop
CUCCGGUGCCUACUGAGCUGAUAUCAGUUCUCAUUUUACACACUGGCUCAGUUCAGCAGG
AACAGGAG
>bta-mir-374b MI0009816 Bos taurus miR-374b stem-loop
GAAGAAAUCCUACUCGGAUGGAUAUAAUACAACCUGCUAAGUGUCCUAGCACUUAUCAGG
UUGUAUUAUCAUUGUCCGUGUCUAUGGCUCUCGUC
>bta-mir-378-1 MI0009819 Bos taurus miR-378 stem-loop
AGGGCUCCUGACUCCAGGUCCUGUGUGUUACCUCGAAAUAGCACUGGACUUGGAGUCAGA
AGGCCU
>bta-mir-92a-1 MI0009905 Bos taurus miR-92a-1 stem-loop
CUUUCUACACAGGUUGGGAUCGGUUGCAAUGCUGUGUUUCUGUAUGGUAUUGCACUUGUC
CCGGCCUGUUGAGUUUGG
>mmu-mir-1929 MI0009918 Mus musculus miR-1929 stem-loop
UUAGAACUGGGAGGUCUUCUAGGACUUUAUAGAGCAGAGGUUUGCAGCCUGUGACACUCA
GCUCAUGGAGACCUAGGUGGCCUUGGGUUCUGA
>mmu-mir-1930 MI0009919 Mus musculus miR-1930 stem-loop
AUGCCCACGGUCACCUCCAUAGUACCUGCAGCGUGCUUGACUUUCUCUAUGGUGCAGUUA
CUGUGGCUGUGGCUGUGUUCGUGC
>mmu-mir-1933 MI0009922 Mus musculus miR-1933 stem-loop
UCCUGAUCCCACAGUCAUGGUGUUCGGUCUUAGUUUGUGACCAGUUUAGUUUAACCAGGA
CCAUCAGUGUGACUAUUGGAUUGGGACU
>mmu-mir-1934 MI0009923 Mus musculus miR-1934 stem-loop
CUGGGCCUUCUUUCUGGUCCCCUGCUUCGUCCUCUGUCCAGAUGUUAAGAGGAUGACGGU
GGGGCUGGUGAGAUGGCUCAGCG
>mmu-mir-1941 MI0009930 Mus musculus miR-1941 stem-loop
CAGCAGGGUGGGAGGGAGAUGCUGGUACAGAGGCUUGGGGUUUUGAGGGCAUCUUAGCAG
UAUCUCCCAUCCACCCACCUGGG
>mmu-mir-1943 MI0009932 Mus musculus miR-1943 stem-loop
GGCUGGGAAGGGAGGAUCUGGGCACCUGGACCAGCUCCUCCCUGCAGGUGCCAGCUCCUC
CCUUCCCAGUCAC
>mmu-mir-1306 MI0009935 Mus musculus miR-1306 stem-loop
CAGUCUCCACCACCUCCCCUGCAAACGUCCAGUGAUGCAGAGGUAAUGGACGUUGGCUCU
GGUGGUGAUGGACAGUCCG
>mmu-mir-1948 MI0009939 Mus musculus miR-1948 stem-loop
AUUCUCACCUUACUAUAUGAGUAUUCUGCCUAAAUGUGGUGUACGGAUACAUUUAGGCAG
AGCACUCGUACAGUAAGGUGAGAAU
>mmu-mir-669l MI0009942 Mus musculus miR-669l stem-loop
GUUUGUGCAUGUGCGUAUAGUUGUGUGUGCAUGUAUAUGUGUGUAUAUGAAUAUACAUAU
ACAUACACACCCAUAUAUACACGCAUUCAUAUGAACAC
>mmu-mir-669o MI0009945 Mus musculus miR-669o stem-loop
UGCAUGUGCAUGUGUGUAUAGUUGUGUGUGCAUGUUUAUGUGUGUAUUUGAAUAUACAUA
ACAUACACACACACGUAUAAACACAAGCACACACAC
>mmu-mir-1955 MI0009950 Mus musculus miR-1955 stem-loop
CUGGUUUACUUACUACAAGUCCCAGGAUGCACUGCAGCUUUUUCUUAACUUCAGAUAAGA
GCAUUGCAUGCUGGGACAUGUAGUUGGUUUAAAUAGCA
>mmu-mir-1958 MI0009955 Mus musculus miR-1958 stem-loop
AGCCUAGAAGAGAACUUACUGCUUCCACUUUCCUAUAGUUUAAUUUCUAACUGCAUUCUA
UAGGAAAGUGGAAGCAGUAAGUUCUCUUCUAGGUUCC
>mmu-mir-1964 MI0009961 Mus musculus miR-1964 stem-loop
CUUUCUUGCGAAGCUGGAGCACAAAAGCCGGUGCCGGUGUGAUGCCUACACCGACUUCUG
GGCUCCGGCUUUGGAAGGAAGGA
>sly-MIR172a MI0009976 Solanum lycopersicum miR172a stem-loop
AUGUGGCAUAAUCAAGAUUCACGUGAAAAGUUGCAAAUUGGUUAUAUAAUUGAUGAAAUU
AAUGGCUGGCUAUUUGAAACUCACGAGAAUCUUGAUGAUGCUGCAU
>sly-MIR172b MI0009977 Solanum lycopersicum miR172b stem-loop
AUGUAGCAUCAUCAAGAUUCAUACAUGAAAAUUAAGAGGCAAGGUUAAAUAUGUAGCUUU
AAUUUGAAAUGAAAAAUAUAAUAUAUCAUGACCAUGUCUAUUUAUUUCAAAGUGAGAAUC
UUGAUGAUGCUGCAU
>sly-MIR399 MI0009979 Solanum lycopersicum miR399 stem-loop
UAGGGCUACACUCUAUUGGCAUGCAACUUGAUCAAAUAUUUGAGCUGAAAUGCCAAAGGA
GAGUUGCCCUA
>mmu-mir-1839 MI0009991 Mus musculus miR-1839 stem-loop
GAAAAGGUAGAUAGAACAGGUCUUGUUUGCAAAAUAAAUUCAAGACCUACUUAUCUACCA
ACAGCCAUUGCCU
>mmu-mir-1981 MI0009992 Mus musculus miR-1981 stem-loop
GUAAAGGCUGGGCUUAGACGUGGCCUUUGGGUGUGGAAUGCACUUCCGUUUGUAACCGCC
AUCUAACCCUGGCCUUUGACAG
>bmo-mir-190 MI0009996 Bombyx mori miR-190 stem-loop
GAGCCGCGCGUCGUCGAGAUAUGUUUGAUAUUCUUGGUUGUUUGUUUUGGAUCACCCGGG
AAUCAAACAUAUUACUCUACGACCGCGGCC
>bmo-mir-iab-4 MI0010005 Bombyx mori miR-iab-4 stem-loop
GCGUCGCCUUCUGUACGUAUACUGAAUGUAUCCUGAGUGCGCGAUUCUUGUCCGGUAUAC
CUUCAGUAUACGUAACAGAAGAUGACAC
>bmo-mir-278 MI0010006 Bombyx mori miR-278 stem-loop
GUAUCAAGUGCUACGCCCGGACGAACUUCCCAGCUCGGCCGACAAUCAGGGGUCGGUGGG
AUCUUCGUCCGUUUGUAUCGCUUAUAC
>bfl-mir-10a MI0010011 Branchiostoma floridae miR-10a stem-loop
CUAUAUGUACCCUGUAGAUCCGAAUUUGUGUGAGGUACCCAAGUCACAAAUUCGUUUCUG
CAGGUAUAAUGUAGCC
>bfl-mir-29a MI0010015 Branchiostoma floridae miR-29a stem-loop
UCCUGGGAAUUCUGUGCACGGAAGCUGAUUUCAGUUGGUGCUAGAUAGAAGUCGGCGUUC
UAGCACCAUAUGAAAUCAGUUAUCGGUGCAUAGGC
>bfl-mir-92a-1 MI0010022 Branchiostoma floridae miR-92a-1 stem-loop
CACAUAUUGUGCCCUGUCAGACAGGUCAGGAUUGGUGGCAAUGCUUAUAAACGUGUCAGU
AUUGCACUUGUCCCGGCCUUUCUGAUUGGUUAAAAGUCUGC
>bfl-mir-100 MI0010025 Branchiostoma floridae miR-100 stem-loop
AGAUAAAGCCGGCUGCCAUAAACCCGUAGAUCCGAACUUGUGUUGCUUCAGUUCACAAGC
UCGUGUCUAUGGGUCUAUGUCAUCAGGGCAACAUCUGCAC
>bfl-mir-184 MI0010032 Branchiostoma floridae miR-184 stem-loop
CUCCUGGUUCUGCACGCUCCCUUAUCACUUCUUCCGCCGAGCUCGUGUCUCUGAGUCAGC
UGGACGGAGAACUGAUAAGGGCCCGUGCCGAACACCAAUCC
>bfl-mir-210 MI0010038 Branchiostoma floridae miR-210 stem-loop
ACAGUUGGUCGGUGGCAUUCGCCUCUGUUUCGCGCGCAAGAUGUGAUGUUAGUCCUGCUC
CUGUGCGUGUGACAGCGGCUGAUGCACCGGCCAAAACGUCG
>sko-mir-9 MI0010148 Saccoglossus kowalevskii miR-9 stem-loop
CUCUCGUUUUCUCUUUGGUUAUCUAGCUGUAUGAGUGUACAUGACAUUAUAAAGCUAGGU
UACCAAAGACAAAAACAGA
>sko-mir-34 MI0010154 Saccoglossus kowalevskii miR-34 stem-loop
GACUUACUAUAUGCCACAGUGUGGCAGUGUGGUUAGCUGGUUGUUAAUUAUAAUUUCAAC
CAUCUGAUCAUCUGCCUAUACAGUGACAUAACCAAUCAUCC
>sko-mir-184 MI0010169 Saccoglossus kowalevskii miR-184 stem-loop
UAGAAGAUGACGUUUUCCUCAACUCCUUAUCAUUCCCGCGUCCAGCCCGACAUGGGAAGC
UGGACGGAGAACUGAUAAGGGCUUGUGGUUUACACUAAUCA
>sko-mir-193a MI0010171 Saccoglossus kowalevskii miR-193a stem-loop
AUUGUUACGGGAUUUGAUUGAUCAGUUCAAGUGUUUUGUCUGAACUGGCCUUUUAAGUCC
CGCAAUGUU
>sko-mir-210 MI0010172 Saccoglossus kowalevskii miR-210 stem-loop
UGUCACUAUCCAGGCCGGGAAGGGAGUUGCCGGAGCAUUGCACAACAAUUUUUAUGUAUG
UUGUGCGUGCGACAGCGACUUCCGUCCGCCUGAUACUUUAC
>spu-mir-2006 MI0010276 Strongylocentrotus purpuratus miR-2006 stem-loop
GCCGUAGCAUGUGCCAUCGCCACCAAGUGUACUUCAGUGGACAUAUGUCGUUUUUAAAUC
UGAGCACACUUGGUAGCGGUGCCGUGAGCUACUC
>nve-mir-2027 MI0010292 Nematostella vectensis miR-2027 stem-loop
AAUCCGAGAGCCUUAAGGCUUGCUUGUUGGUAAUUUUGCAUCUGUUGCACAUGCGAUUUU
ACCAAAAUGCAAUUCUUAUGGUUCAGUGAUCAGGAA
>bfl-mir-2076 MI0010515 Branchiostoma floridae miR-2076 stem-loop
UGGUAGAAUUGCACUAGAGUGAUUUGUUGAUUUUUGGACAUCAAAUCACUUCAGUGCAGU
UCUCUCACGGCUUGUACAAGUC
>bfl-mir-92a-2 MI0010522 Branchiostoma floridae miR-92a-2 stem-loop
AGAACAUUGCCCUGACAAGAAGGUCGUGAUAGGUGGCAAUGUUGUACCCACACAAAUAUU
GCACUUGUCCCGGCCUUUUUGC
>bfl-mir-92a-3 MI0010523 Branchiostoma floridae miR-92a-3 stem-loop
AGAACAUUGCCCUGACAAGAAGGUCGUGAUAGGUGGCAAUGUUGUACCCACACAAAUAUU
GCACUUGUCCCGGCCUUUUUGC
>ppt-MIR2078 MI0010530 Physcomitrella patens miR2078 stem-loop
GGAGGAUUACUGAUAUAUUCUAGCACGGCAAGAGAGGUGGCAAGCCUCAUGUACAGGCAC
AGGCAAGCCAACCCUGGGGAUCAACUCGUUCAGUUGAACUGAGCUAGCUGAGAGGGUUGG
CUUGCCUGUGCCUGUACAUGAGACUGAGCCGAGAUUAAACCCUAGGGAUCGACUCG
>ppt-MIR2079 MI0010531 Physcomitrella patens miR2079 stem-loop
AUAUAAGUACUAAUUAAUUUAUGCGUCAUCAACAUCAACUCUUCAUAGUUAUUAUAUAAG
UACUUAUAUAAUAACUAUGAAGAGUUGAUGUUGAUGACGCAUAAAAACAUCGAUAAGUAU
GAU
>ppt-MIR2080 MI0010532 Physcomitrella patens miR2080 stem-loop
GCUGCGUGUUUGUUAAGUGAGAAAUUCCAUAUCAAUUCGCAGAUGCCGCUUCAGAACUGG
UUUUACGUUCCAGUUCUGAAGCGGCAUCUGCGAAUUGAUAUGGAAUUUCUGGGACGUGUA
GGGUUUAGC
>ppt-MIR2081 MI0010535 Physcomitrella patens miR2081 stem-loop
GUUUGCCCAGUACUCCAGUGAUCAGACACAUAACUCUAGCUAUUGGGCAGACAGUGUUAG
AGUAGACAGUGUCUGCCCAAUAGCUAGAGUUAUGUGUCUGAUUUAAGAGCAGGUGUCUUU
AA
>ppt-MIR2082 MI0010536 Physcomitrella patens miR2082 stem-loop
CUCGUCCACAUCUUGCCGCUCCAGAUUGUGUGUUCCGCUUCUUCUUUCGUCAUGCAUGUC
CUCCACAGAUCAAGCAUGAUAGAAGAAGAAGCGGCUUACGCAAUCUGGGACGGAGAUGCA
UGAGUUCUGAG
>ppt-MIR1023e MI0010538 Physcomitrella patens miR1023e stem-loop
ACAGCUUUGAAUGUCAUCAUACACUCUCUCCGUUUCCCUUCCGAAUCGUUUUUCCCCUCA
UGCACUGGAAACUGUUGGAAGGGAAUCGGGUGGAGUGCAUCAUGAUCUGCAAGCUCCGAC
>osa-MIR2096 MI0010556 Oryza sativa miR2096 stem-loop
GACGCCGCACUGCCGAUUUCCCCCUCGGGCGAGCCAUCGGAGCGGGGGCCGUUGGCUCCC
AAAGCAGACGCGAGAAUUCACUGAAAUUACCGCGCCAUCUUAUCUCCGCAAGUUGAAGAA
UAUAAUUCGGGCGCAGUAAUUUUUAGUGAAUUCAUGUGUCUACUACUACAUAUGUCUGCU
UGGGAGCCAACCGCGUUUCGAUGGCUCGCCUGAGGGGAAAUCGGCGGGAGGCGUUUG
>tca-bantam MI0010584 Tribolium castaneum bantam stem loop
UCAGCGAGACGAAACUGGUUUUCACAGUGAUUUGACAGAUAUAUUUGAUUCUGAGAUCAU
UGUGAAAGCUGAUUUUGUUCA
>tca-mir-970 MI0010585 Tribolium castaneum miR-970 stem loop
AAACGAUGCCGGCGGCAGCUCAGCGUGUGUCGUACUGAUAGUGUUAUCACUAGCUAUCAU
AAGACACACGCGGCUAUCGCCGGUCUCUCCU
>tca-mir-263a MI0010586 Tribolium castaneum miR-263a stem loop
GUGAGCAUAGGCCUGCGAAUGGCACUGGAAGAAUUCACGGGGUUCUUCGCACUCCCGUGG
ACUUUGAGUGCCAUCCUCAGAGCCCUUGUCC
>tca-mir-279b MI0010587 Tribolium castaneum miR-279b stem loop
GGUAGUUAUCCUAAAGUUUUUGAUGGGUGAGGGUUUGGUGCAUGUUUUAUUUUAAUCAUG
ACUAGAUCCACACUCAUCCAAAAAUUUGGUGU
>ame-mir-92b-2 MI0010613 Apis mellifera miR-92b-2 stem loop
CACGAAGCGUAUUCAAUUAGGUCAGGACUAAUGCAAAUAUGUAGUGUCGACAUCAAAUUG
CACCCGUCCCGGCCUGAUUGAGUGCGCGUAAAUC
>bmo-mir-965 MI0010623 Bombyx mori miR-965 stem loop
AUAUAAAUGGCUGCAUAGCUAAACGGGAGAAGCUAUAGCGCUAUAUGUCAAUAUUAAAAU
CAUAAGCGUAUAGCUUUUCCCCUUGGUUAUGCAUGCAUAUUCUC
>bmo-mir-993b MI0010625 Bombyx mori miR-993b stem loop
GGCACAUUCGUGAUCUACCCUGUAGAUCCGGGCUUUCGUAAAAAACAAAUCGAAAGCUCG
UCUCUACAGGUAUAUCACGGCUGGCCCACGCCACCUUUUCUACAAUUAGUCAAGAACUG
>hsa-mir-2116 MI0010635 Homo sapiens miR-2116 stem-loop
GACCUAGGCUAGGGGUUCUUAGCAUAGGAGGUCUUCCCAUGCUAAGAAGUCCUCCCAUGC
CAAGAACUCCCAGACUAGGA
>dre-mir-429b MI0010836 Danio rerio miR-429b stem-loop
UCUAUACUGCAGUAAAAUCCUCUGAUUUGUGUCUUACCAGGCAAGUUUAGAUGUUGAUAC
UGUGUCUAAUACUGCCUGGUAAUGCCAUCAAUCACUGGGAAUUUGAUCGC
>dre-mir-1388 MI0010837 Danio rerio miR-1388 stem-loop
UGAUGGAUGAGCAGUGCUUUCCAGGACUGUCCAACCUGAGAAUGCUUGAGUUUUGGUCAA
UCUCAGGUUCGUCAGCCCAUGAAAAACUGUCUCGCUCAAAGCC
>dre-mir-126b MI0010848 Danio rerio miR-126b stem-loop
GAGUCUUACCGGCCUCACGGUUCAUUAUUACUUUUGGUACGCGCUAUGCCACUCUCAACU
CGUACCGUGAGUAAUAGUGCACUGUGACUGGUGAACACAACUA
>dre-mir-2188 MI0010850 Danio rerio miR-2188 stem-loop
GGACAAUAUCAGCAAUGUGAGAAAGGUCCAACCUCACAUGUCCUGUGAGGCUGAAGGAAG
GCUGUGUGAGGUUAGACCUAUCCCACACGGCCCGUAUUCUUCCC
>dre-mir-2189 MI0010851 Danio rerio miR-2189 stem-loop
UGCACAGUUUUGAUCCCGCCCAAAUUGAACACAGCUGAUGCAACCAAUCAAAUUGGUAAC
UAUUUUUGAUUGUUUGUAUCAGCUGUGUUUUAGUUAGGGCUUCUUCGUCC
>dre-mir-196d MI0010853 Danio rerio miR-196d stem-loop
AGUGAUUUAGGUAGUUUUAUGUUGUUGGGCUCUAUUUUAUAUCCCCGCAACACGAAACUG
UCUUAAUUGCCU
>sbi-MIR156f MI0010860 Sorghum bicolor miR156f stem-loop
GCUGACAGAAGAGAGUGAGCACGCAUCGGCCAGACUGCAUCUAUAUACGGCUGCUCCUGG
CGAGAUAUGGAUGGAUGGAUGUCUAGGCGCAGCUGCUGUUGCGUGCUCACUUCUCUUUCU
GUCAGCUC
>sbi-MIR167i MI0010872 Sorghum bicolor miR167i stem-loop
AGUGAAGCUGCCAGCAUGAUCUAGCUUUGGUUGGCACCAUUGGCAGGCGCCCACACAGUG
GCCUCUUCCGUGUGUGUAGUGCCGCUCUGUACCUGCAAAUCAUUGUUAGAUCAUGCAUGA
CAGCCUCAUUUC
>sbi-MIR171h MI0010881 Sorghum bicolor miR171h stem-loop
GGUAUUGGCGCGCCUCAAUCCGAAGGCGUGGCUGAUUUGGCAUGGCAGCCAUGUUCUUGG
AUUGAGCCGCGUCAAUAUCUC
>sbi-MIR171i MI0010882 Sorghum bicolor miR171i stem-loop
GUGUUGGCUCGGCUCACUCAGAAGCUGAAAUAGUAGUGAUGAAUCUAAAUGGUAGCUAUG
GCGUUUCUGAUUGAGCCGUGCCAAUAUCUU
>sbi-MIR396e MI0010898 Sorghum bicolor miR396e stem-loop
UUUCCACAGGCUUUCUUGAACUGUGAACUCGUGGGGGUAGAAACCUUGCUGGGUUUGGUU
CCCAUGUCGGAUGGAAUGCUUGGCUCCUCCCAGCGAUUCUUCCCCGGCCGUGAGUGAAUU
GAAUUGCGGGGUUUCUCGCUUCGCUCGGCCGGCUCUACCUGUUGAUGGUUCAAGAAAGCC
CAUGGAAAC
>cel-mir-2208a MI0010956 Caenorhabditis elegans miR-2208a stem-loop
AAGUGUACCCGAAUCUGAUAUCCUAUCAUCUGAAAAAGGAUGCAGUUUCUGGUAUACUUC
A
>cel-mir-2208b MI0010957 Caenorhabditis elegans miR-2208b stem-loop
AAGUGUACCCGGAUCUGAUAUCCUAUCACCAAAAAGAGGAUGCAGAUUUUGGUACACUUC
A
>cel-mir-1832b MI0010967 Caenorhabditis elegans miR-1832b stem-loop
CAGCGAAUCGCUCGGCCCACUUUUGUGAACCAAUCAGCGUCAAAAGUGGGCAGAGCGAUU
CGCUGAU
>cel-mir-2221 MI0010974 Caenorhabditis elegans miR-2221 stem-loop
UACAUUUAUUCUUACUGUCCUCGAAUACAAACUGGCGGUUUGCAUUCACUUACAUUUAUA
AGACAAAAAUGCAAGUGAUACCAGACCGCUAGUUUGUAAAAGGGAUAAUUUUAUGUGA
>osa-MIR2118r MI0011268 Oryza sativa miR2118r stem-loop
GUGAGUCGGGAAGAGGAAGAAAAGAGGGUCUAAGAGCAGUGGGCAUGGGAACAUGGAGGA
AGAACAUGUACUUUUCUUCCCUCUAAAUUUAGAGGUUGAGAUUUGCUAAGCAUUUUUCCC
AAUGCCUCCCAUGCCUACAGUUCUUAGGUACUCCUUCCCCUUCCUGUUGGCUUGC
>osa-MIR2275a MI0011269 Oryza sativa miR2275a stem-loop
AGCUUAGCUAGGCAUCACAAACCAUAAUCUUUGGCAGUUGAAUUUGAGGUUUGGAUGGGA
CCAAAUCUUACUGCAGACUUGCAGAUUAACGCAAGAUUUGGUUUCCUCCAAUAUCUCAUG
UUCAGUUGUCAGACAGUGAAUAAUGGUGCAAUUAGUGAGCU
>dme-mir-2279 MI0011289 Drosophila melanogaster miR-2279 stem-loop
CGGGAGAGGAUUAUGAAAGACAAUUUGAAAUUAAAUAUCUGUGUGUGAAAUUAUUUAAAA
GAUUAAUUUCACGCGAAGAUAUUUAUUUUUACAUUUGUCCCUAUAAUAACCGG
>dme-mir-2280 MI0011290 Drosophila melanogaster miR-2280 stem-loop
UCGUUUAAGAUGCUGUGAAUAUCCCGUUUUCUUAGCUUGGCAAUAAAAUAUUAUUCACAG
AAACUAGUAAUUUACUUCCAAGCUAACUGAAGGGGAUAUUCAGUGCAACCACGGA
>bta-mir-2299 MI0011309 Bos taurus miR-2299 stem-loop
UAACUGAACACACUGGAUUCAUUUCUCUGAAAGUGGAUUUUGUGGUCUGUCCGGGGAAUG
GAUCCAGCGUGAUCGGUUG
>bta-mir-2431 MI0011481 Bos taurus miR-2431 stem-loop
UUCAGGUCAUAUAAGUGUGGAGUUGGCUAGACUACUGGUAAUGACACCCCCACUUGCAUG
ACCCUGAG
>dme-mir-2494 MI0011583 Drosophila melanogaster miR-2494 stem-loop
UCCAUCUUCCGACCGGCGAUCAGUAAGUGCACCAGAUUGGGAAUAACCUUCAAAAGCUGC
AACUUAAAUAUUCCCAGUAAUGUCCACUUACAAGGAGCCCCUGGUUGGAUGGGUGGA
>dme-mir-2496 MI0011585 Drosophila melanogaster miR-2496 stem-loop
GUGCGCCGGUGUGCGUGUGUGAGAGGCCAUCGUAAAAGCCUUGUUUGCGUGCGGAAUUUA
ACUGUUUUCUCGCCGUCUGCGAAUUGCGGGGCACUCACACACGCAUAUUCAGCCGCAC
>dme-mir-2498 MI0011587 Drosophila melanogaster miR-2498 stem-loop
CACAUUUGCCAUAAUCUCCUUAAAAUAGUAAAGGCUGUUAUGCUUAUUUUUGUGUUUUUU
ACAAAACUGGCAUUCCCGUCUUACUUAUUUUCAGAAAACUUACACCAAAGUG
>dme-mir-2499 MI0011588 Drosophila melanogaster miR-2499 stem-loop
UCCUUGCUGUGGGUGUGGUUGCGUGCGUAGACGUCAGCGCAAUGCCUUUGUUUGGCGGCA
UGCGGAUGACAUUCACGUCCGUAUCCGCACACACAU
>dme-mir-2501 MI0011590 Drosophila melanogaster miR-2501 stem-loop
GUAAGUUUGGAGUGCCUGGGCUAAGAACUUCCAUUCUGAAACUUAACUCUUGCAAUCAAA
CUUUCUUUCAG
>bmo-mir-306a MI0012201 Bombyx mori miR-306a stem-loop
CCGCGGGAGACGGAGGCGGGCGGCCGCCUCAGGUACUAGGUGACUCUGAGUGGUGCCGGU
CUCAGAGCCGCCUCGUGCCUCAGCGCGGGCUCCGCCGACACGUCCGCC
>bta-mir-424 MI0012212 Bos taurus miR-424 stem-loop
UCGUUGACUCCGAGGGGAUGCAGCAGCAAUUCAUGUUUUGAAGUGCUUUAAACGGUUCAA
AACGUGAGGCGCUGCUAUACCCCCUUGCGAGGAAGU
>bmo-mir-33 MI0012293 Bombyx mori miR-33 stem-loop
UAAAGCGAGAGUGCAUUGUAGUUGCAUUGCACCGGUUCCAUUAACGUGCAAUAUGACUAC
AAGGCAAAUCCCGAAUUAGU
>bmo-mir-11 MI0012294 Bombyx mori miR-11 stem-loop
GUUUUGUGGCUAGCACUCGACAUGUGACCUGUGUUCGGUAAUCACAUCACAGUCAGAGUU
CUAGCUACACGGCGCG
>bmo-mir-308 MI0012296 Bombyx mori miR-308 stem-loop
CGUUUCCACGCGUGGUAUUAUUCUUGUGAAUGUGUUUUAGCUACAAUCACAGGAUAAUAC
UGCGAGUGGCGGUGUC
>bmo-mir-279d MI0012297 Bombyx mori miR-279d stem-loop
UUCCUCAGACGAUGAGUGACCGUUUAGUUCAAGUUGUCAAUUCUUGACUAGAUUUUCACU
UAUCCUCUGCGGGCAC
>bmo-mir-279c MI0012299 Bombyx mori miR-279c stem-loop
UGAUAUUUGUGGGCGAGUUUGCUUCUGGUUCAUGUUUUAUAUUGAUCAUGACUAGAUCCA
UACUCGUCUGCAGCCAUCAA
>bmo-mir-1175 MI0012300 Bombyx mori miR-1175 stem-loop
GUGACAGAUUAAGUGGAGGUGUGAUCUCUUCACUUUUUAUGUUUAAAGUGAGAUUCAACU
CCUCCAACUUAACCCUGGAUCG
>bmo-mir-2755 MI0012302 Bombyx mori miR-2755 stem-loop
UUUGGUGAAGCAAGGUGGCCUAGCAGAGUGUUUUCAACAAAGCUUGCACCCUGUCAGACC
AUACUUGUUUUAACUAACC
>bmo-mir-2756 MI0012309 Bombyx mori miR-2756 stem-loop
UCAGUUGCACACCCUGUAGCUGCCAAGGGGCGCAGCUUAAUUCCGCCCCUCGGCUGCUAC
AUUGUAUGCUACUGAAU
>bmo-mir-2757 MI0012311 Bombyx mori miR-2757 stem-loop
AAUUAUUGAAACGGGAAUGGUCACUUACAACUGUUUUUUCUUUCUAGCUGAAAGUGUCCA
UUUCCGUUUUGAUACUAU
>bmo-mir-2758 MI0012312 Bombyx mori miR-2758 stem-loop
AGUUUAGAAGACUUGGUAGAACACGUAGUAAGCAGGUGGAAUCUCCCUGCGUGUUCUACC
AAGUUAUCUAGGUUGG
>bmo-mir-2760 MI0012314 Bombyx mori miR-2760 stem-loop
CCGAAUGAAACGAGGCUUAAUUGAACCAAAAAGCGCAUCCACUUGAUGUUUAAAACAGUU
UUUUGGUUGUUAAGUUCCAUUUUAUUUGUAG
>bmo-mir-2768 MI0012323 Bombyx mori miR-2768 stem-loop
GUCGGGCGACCGGUGAAAUAUUUUGACCAAUUUUAUAUAUCGGUCUGAUCGUUGACUCAA
GGUGAAUUGGUUAAGAUAUUGCAUCGUUUGCUCGAUC
>bmo-mir-375 MI0012324 Bombyx mori miR-375 stem-loop
CAGCAAGGCGACCCGAGCGGUCUGAGCAAACUGUGACAAUAUCUAGUUUGUUCGCCCCGG
CUCGUGUCGCCAAGCGUCA
>bmo-mir-2778c MI0012339 Bombyx mori miR-2778c stem-loop
CACGGCAAAAGUUUUUUUGCAUAUCCUGCACAGUUUCAGUUCUCGCAGAGUACGCAAAAA
AUCAAUUUUGACGUGAG
>bmo-mir-2774a-2 MI0012347 Bombyx mori miR-2774a-2 stem-loop
ACAACAACAUUCGGACCGUCGGUCUACCGAGCAAUAUCACCCGCUCGGUGGAAGAUCGUC
CCUUUGUCAUUAU
>bmo-mir-2778b MI0012351 Bombyx mori miR-2778b stem-loop
CACGGCAAAAGUUUUUUUGCAUAUCCUGCACAGUUUCAGUUCUCGCAGAGUAGGCAAAAA
AACAAUUUUGACGUGAG
>bmo-mir-2778a-4 MI0012353 Bombyx mori miR-2778a-4 stem-loop
CACGGCAAAAGUUAUUUUGCAUAUCCUGCACAGUUUCAGUUCUCGCAGAGUACGCAAAAA
AACAAUUUUGACGUGAG
>bmo-mir-2843-1 MI0012456 Bombyx mori miR-2843-1 stem-loop
GGCUUUGGAGUCUAAGGAAAUUAGGUCGGAUACAUACGAAUUAGUGUGUUUGCGACGCUG
UCUUCGUGAUCAAGCCU
>mdo-mir-126 MI0012499 Monodelphis domestica miR-126 stem-loop
GGGUCAUUAUUACUUUUGGUACGCGCUGUGACACAUCAAACUCGUACCGUGAGUAAUAAU
GCGCCAUUG
>mml-mir-129-2 MI0012532 Macaca mulatta miR-129-2 stem-loop
CUGCCCUUCGUGAAUCUUUUUGCGGUCUGGGCUUGCUGUACAUAACUCAAUAGCCGGAAG
CCCUUACCCCAAAAAGCAUUCGCGGAGGGCGC
>mml-mir-708 MI0012542 Macaca mulatta miR-708 stem-loop
AACUGCCCUCAAGGAGCUUACAAUCUAGCUGGGGGUAAAUGACUUGCACAUGAACACAAC
UAGACUGUGAGCUUCUAGAGGGCAGGGA
>osa-MIR2866 MI0013028 Oryza sativa miR2866 stem-loop
ACCCUUUUUCUCUAGUUUGUGUUCAGCAUCUAUGUCAACUAUGACGCUGAACACAAACUG
ACACAGAUGCUGAGCACAAACUAGAGAAAAAGGGUCAUAUU
>osa-MIR1863c MI0013044 Oryza sativa miR1863c stem-loop
AGCAAUGCAUCAGUUAUGUUUCCUGGAUCAUUAAAUCAUUGAAUGUUUAUCUAGCACCAA
UCUGCUGCUGAUCUGUUUGUAGUCAUGAAAAGCACUUUAUGAUCUGAAAGUGCUGGCUGU
AUGCCAUGGUUUUCCCCAUUCUAUGGUUAUUAUUGCAAUCGUGACUUAAUAGUGAUGCAA
UAAUCAGUAGUGGAUUCGUGUUGGCUCUACUUCGGGUUUAGGAUCAUAGUUAUUAGCUCU
GAUACCAUGUUAUUGAUUUAGAAACUUGGCUGAUGCAUUACUUUUGGAGAC
>zma-MIR166n MI0013197 Zea mays miR166n stem-loop
GGGAUUGUUGUCUGGCUCGGUGUCUCCGGUCGAGAYGGCCUUGCCGGCGCCGGAGCUGUC
GUCGACCGGAGAUCUCGGACCAGGCUUCAAUCCCUU
>zma-MIR167j MI0013198 Zea mays miR167j stem-loop
AUGAAGCUGCCAGCAUGAUCUGAAACCAUACGUGUUCUUUGAUUCCCAUCUGAAGAAAGA
GUUGGCUUUCAUGGAGAACCGACGGUCAGAUCAUGUGGCAGUUUCAUUU
>zma-MIR396f MI0013226 Zea mays miR396f stem-loop
UUUCCACAGCUUUCUUGAACUUCUUCUUCUUCUUCUCUCUUGGAACGGCAGCUUUCUUCG
AAUCUGUCUCUCUCUCUCUCAUCUCCGAAGACGAAGGUCAAGAAAGCUGUGGGAAGA
>zma-MIR397b MI0013230 Zea mays miR397b stem-loop
AUCAUUGAGCGCAGCGUUGAUGAGCCAGCCGCCGUGCCUCCCCUGUCGGCUGCGGCGGCU
CACCAGCGCUGCACUCAAUUACGC
>zma-MIR399h MI0013234 Zea mays miR399h stem-loop
AGUGCAGUUCUCCUCUGGCACGAACCAAGGCUGAGCAGCUUGCCCCAUGGCUAGCCCACG
ACGGCCCUUCCUUGCCAAAGGAGAAUUGCCCUGC
>zma-MIR399j MI0013236 Zea mays miR399j stem-loop
AGGCAGCUCUCCUCUGGCAGGCAGGCGCGCGGUCAUCGUCGCCAUCGACGACGGUUGCUU
GGCUCUGCUAUGCUGUGUUCGUUCGUCCAUGGUGUGCUAGCUAGCCGUGCAUGCAUUGCA
GUGUAACAUGCGUGCAUGCACGCGCGUACGUCCUGCCAAAGGAGAGUUGCCCUGC
>zma-MIR529 MI0013241 Zea mays miR529 stem-loop
GAGAAGAGAGAGAGUACAGCCUUGUUGCCAUGUACACACUCAGAUAUCAACAGUCUCUUA
UAUUUGCUGUUACUACCUGUUAUUAGUGUCCAGUGAUGAUGAAGGCUGUACCCUCUCUCU
UCUUCU
>zma-MIR827 MI0013242 Zea mays miR827 stem-loop
GUUUUGUUGGUGGUCAUUUAACCAUGCAUGCUUCGAUCGAUGGAUUGGUGCAUGCAUGGA
UUAUUGCAUAGUGUGAUGCAUGUGGCGCAUCAGUGCAUGGUUAGAUGACCAUCAGCAAAC
AU
>zma-MIR390b MI0013244 Zea mays miR390b stem-loop
GAAGCUCAGGAGGGAUAGCGCCUAGGAAAUCACACAUAGAUUGGAGCCACGAAGAGGAAG
GGAGAAUGAGAGAGAGAGAGACAGAGCAGCUAUGCUGCUCUGUCUCUCUCUCUCACUUUC
UCUUGGAUCCAUCUCAAGGUUCUGUCUAUAUAUGAUGAAUCGAUCCGAAGCGCUAUCUAU
CCUGAGCUCCAC
>csi-MIR160 MI0013294 Citrus sinensis miR160 stem-loop
AUUAUACCUAUGUCUAUAUAUUUAUAAUUAUGUGCCUGGCUCCCUGUAUGCCAUUUGCAG
AGUCAAUCGAAACAUCGAUGGCCUCCGUGGAUGGCGUAUGAGGAGCCAUGCAUAUUCCAU
GUAUAAUAUAUACCCAUAGAUAU
>csi-MIR164 MI0013295 Citrus sinensis miR164 stem-loop
GUGUAGAGCAAGAUGGAGAAGCAGGGCACGUGCAUUACUAACUCAACCGCACAUACAUCU
ACUAACAAAAAUUAAUUAAUCCACACAUUUUGAAGAAACCAAAUCAAGAAGCAGCAAGCU
CUUUCUGUUGUUAUAGCUCAGUCAUGAGUUGAGUUAUUUCUUCAUGUGCCCUUCUUCCCC
AUCAUGACCGCGGCACCUUGUGUGUGUGUGUGUGUGUCUGUGUAUCAUCAGGGAUCAGCU
CAAGAUCUGAAUUUCUUCUUAGCAAAAUUCAUGUGCCA
>csi-MIR166e MI0013296 Citrus sinensis miR166e stem-loop
GGGGAGCUUUUUGUUUUGAGGGGAAUGUUGUCUGGCUCGAGGACACUACUUGUUGAUCCA
UUAAUUUUACGUAUUCUCUCAUAGAUCUAGCAUCUGAAUGGUGGAUAACAAUAUACGGAU
UCAGCUUAUUUGGCGUCGUCGGACCAGGCUUCAUUCCCCCCAAUAUAUUGCUUCUAU
>csi-MIR172a MI0013302 Citrus sinensis miR172a stem-loop
GUCACCUUAAAACAGUCGUUGCUCGCUGUAGCAGCGUCCUCAAGAUUCACAUCCAGUCUA
AAGGCAAAAGCAGCAAUUUUUCUUCAUUUUUGCUUGCCUUGGUUUUUGUCAGUGAGAAUC
UUGAUGAUGCUGCAACGGCGAUUAAUGACUAGCUACCAACAA
>csi-MIR166a MI0013315 Citrus sinensis miR166a stem-loop
GAAGCUUUUUCUUUUGAGGGGAAUGUUGUCUGGCUCGAGGCCACUAACUAGAUCUUUGAU
UUAAUCUCAGUUGAUCAUAUAUUUGUUUCAUUUUUCUUCCAUAAAAUUUAAUUAUAUUGA
GAUACCCAUCAUUGAUCUUAAGAUAAUUAAGUUAGUGACGUCGGACCAGGCUUCAUUCCC
CCCAAUAAUUGCUUCUAUCUGC
>gar-MIR2947 MI0013537 Gossypium arboreum miR2947 stem-loop
AGCUUGUUAAGCGAAGUUACGUUAUGGGCAUGGUAUGGAUUGCUGUUUUUGAUGAUUUGU
UGCUUUCAUUAACAGCAAAUUAUACCGUGCCCAUGACUGUAGCAUCACUCGGCAGCU
>cqu-mir-125 MI0013562 Culex quinquefasciatus miR-125 stem-loop
UUAGUUUUGUUUCUGCUGAUUCCCUGAGACCCUAACUUGUGACUAUAGUUGAAGUUUCAC
AAGUUUUGAUCUCCGGUAUUAGCGGUCGAGAUUCA
>cqu-mir-281-1 MI0013564 Culex quinquefasciatus miR-281-1 stem-loop
UUCUGCAGUUUCGAAUGUGAAAAUAAAGAGAGCUAUCCGUCGACAGUAGGGAUAUGAUUC
ACUGUCAUGGAAUUGCUCUCUUUAUGUACAAUUCGAUAUUCAACAGU
>cqu-let-7 MI0013570 Culex quinquefasciatus let-7 stem-loop
UCGCUGCUCCCACGUUGAGGUAGUUGGUUGUAUAGUAUUAAAAAUUCAAUAUCUACUAUG
CAAUCCGCUAGCUUAACUUGUGAGGGCGCCU
>cqu-mir-9 MI0013581 Culex quinquefasciatus miR-9 stem-loop
AUGCGUAUAAUUUCCGGCUGAAUCUUUGGUAUUCUAGCUGUAGAAUGUUGAGCUUGUUAC
GGUAUCUUCUAAAGCUUUAGUACCAGAGGUCCAACUGGGAAUUGCUUGCUG
>cqu-mir-100 MI0013585 Culex quinquefasciatus miR-100 stem-loop
AACAGCAUUUCCCAUUUGCGGGAACCCGUAGAUCCGAACUUGUGCUGCCCUUUUUACACG
UUACAAGGCCGGAUAUAUGGGAUCCUGCCGAUGGGUGGAAAAAGCAUCGA
>cqu-mir-210 MI0013592 Culex quinquefasciatus miR-210 stem-loop
CUCAUUGCAGCUGCUGACCACUGCACAAGAUUAGAUUAUGACUCUUGUGCGUGUGACAAC
GGCUAUUG
>cqu-mir-71 MI0013596 Culex quinquefasciatus miR-71 stem-loop
CGGCAAGAAAGACAUGGGUAGUGAGAUAGUUUUACCCUGCAUUCGAAAACCGGGAUCUCA
CUACCUUGUCUUUCAUGCUGAU
>cqu-mir-10 MI0013600 Culex quinquefasciatus miR-10 stem-loop
UGUUCUACAUCUACCCUGUAGAUCCGAAUUUGUUUGAAUAUAAACAAGCGACAAAUUCGG
UUCUAGAGAGGUUUGUGUGGGGCAUU
>cqu-mir-8 MI0013602 Culex quinquefasciatus miR-8 stem-loop
GUCUGUUCACAUCUUACCGGGCAGCAUUAGAUAUUUUUUAAAUACUUCUAAUACUGUCAG
GUAAAGAUGUCGUCCGA
>cqu-mir-932 MI0013606 Culex quinquefasciatus miR-932 stem-loop
GCUUCAAUUCCGUAGUGCAUUGCAGUGUAUUUUUUCACCUACUGCAAGCAAUGUGGAAGU
GAAGC
>cqu-mir-279 MI0013608 Culex quinquefasciatus miR-279 stem-loop
UUGUCGAUGGGUGUGAAUCUAGUGGUUCACAUGAGCUUUGCCAAACUGUGACUAGAUCCA
CACUCAUUAACAA
>cqu-bantam MI0013610 Culex quinquefasciatus bantam stem-loop
AGAACCGGUUUUCAUUUUCGAUCUGACUUAUUUGAUUUAACAGAGUGAGAUCAUUUUGAA
AGCUGAUUUU
>cqu-mir-1889 MI0013628 Culex quinquefasciatus miR-1889 stem-loop
UUGCACCGUCCCGGAGUAAUCUCAAAUUGUAACAGUGGGUUUUUUCAACGGCAAAGCACA
AACUUUGAAACGUCCCUCCGUUCGAGAGAACAUUUGCUAUACCCACGUUACAGAUUGGGG
UUUCCCCGGGUCGUGCCGU
>mmu-mir-3057 MI0014020 Mus musculus miR-3057 stem-loop
UGAAGGUGUGUGCAUUGGAGCUGAGAUUCUGCGGGAUGGAUUAGGAGUAUAUUGUCCUCC
CACAGGCCCAGCUCAUAGCACAAGCCAUCGG
>mmu-mir-3061 MI0014023 Mus musculus miR-3061 stem-loop
GUGUACUGUGGGGCAGUGGGCCGUGAAAGGUAGCCUGGUGGUCCCCUUUGAGCUAAGGCU
ACCUUUGAUAGUCCACUGCCCCACGGUGCAU
>mmu-mir-3062 MI0014024 Mus musculus miR-3062 stem-loop
GCCAUGGUGAGGAAGCCAGGGAGAAUGUAGUGUUACCGUGAGCCUGUCAGCAAAUACCAC
UCACGGGGACACACUUUCUCCUUCAUGGGUCUCCCCACUGCAGGC
>mmu-mir-3064 MI0014026 Mus musculus miR-3064 stem-loop
GGUCUGGCUGUUGUGGUGUGCAAAACUCCGUACAUUGCUAUUUUGCCACACUGCAACACC
UUACAGA
>mmu-mir-3066 MI0014028 Mus musculus miR-3066 stem-loop
GUGUGGUAUGUUUUGGUUGCUGUAGAUUAAGUAGUUUAAUAUGAUGCUGCACUUAAUAGA
CCGCAACCUGCACUGGCCAUGCU
>mmu-mir-3068 MI0014030 Mus musculus miR-3068 stem-loop
GCGAGAGUAAUUGGAGUUCAUGCAAGUUCUAACCAGCUUACUCAGUAGCUGGGUGAAUUG
CAGUACUCCAACAUUCUGC
>mmu-mir-3072 MI0014035 Mus musculus miR-3072 stem-loop
GGGCUGUUGAGUGCGAGGGACCCCGAGGGAGGGCAGGCUGCCCCAGGCCCUGCCCCCUCC
AGGAAGCCUUCUUGCUCCAGCCC
>mmu-mir-3073a MI0014036 Mus musculus miR-3073 stem-loop
GCUGUUCCUGCCCAGUGGUCACAGUUGGCGCCAGCCCUAGAGUCUAGAUGGGUUGAUGUC
CACUGUGACCAUAGUGCAGGCCAGC
>mmu-mir-3074-1 MI0014037 Mus musculus miR-3074-1 stem-loop
GGGCUCGACUCCUGUUCCUGCUGAACUGAGCCAGUGUGUGAAAUGAGAACUGAUAUCAGC
UCAGUAGGCACCGGAGGGCGGGUCC
>mmu-mir-3075 MI0014038 Mus musculus miR-3075 stem-loop
UGUGGUUUGUACUGUCUGGGAGCAGCCAAGGACAAGUUACCUCUUGUCUUCUAUCCUUGG
CCUUCCUAGGUGUCCAAGCUCACAG
>mmu-mir-3079 MI0014042 Mus musculus miR-3079 stem-loop
GCCAAGCUAAGGACUUUGAUCUGAUGAGCUAAGCUGGAGUUCCCAUUCACCUGGCUCCAG
GCUCAUCAGAUGAAAGUCCUUAGCUUAGGU
>mmu-mir-3080 MI0014043 Mus musculus miR-3080 stem-loop
GGUUUGAGAUCUGAAGCGCCUGUUCUUGGAUCGUGGCCCUGUAGUCAUCCUCGGGCAAAG
CGCUUGACAUCUCUGUGCC
>mmu-mir-3081 MI0014044 Mus musculus miR-3081 stem-loop
CUGGGCUGGGGCUCAGACUGGAGCUUGGAGCGGUGAGCUGGACUCGGGCUUGCGCUCCGA
UCUCUGAGCUGGGCUCUUGCCCGG
>mmu-mir-3085 MI0014048 Mus musculus miR-3085 stem-loop
GUCCCAACUCUGGGAAGGUGCCAUUCCGAGGGCCAAGAGUCUGAAUAUGAGUCACUCUGG
CUGCUAUGGCCCCCUCCCAGGGCUUGGGC
>mmu-mir-3086 MI0014049 Mus musculus miR-3086 stem-loop
CUGCCAUCCUACACUUAGAUUGUAGGCCCAUUGGAAGGGUUAGCGUCUUGACCCCAAUGA
GCCUACAGUCUAAGUGUGGGAUGGCGG
>mmu-mir-466m MI0014050 Mus musculus miR-466m stem-loop
UGUGUGUGUUCUUGUGUGUGCAUGUGCAUGUGUGUAUAUGAAUAUACAUAUACAUACACA
CAUACACACGCACGUACACACACA
>mmu-mir-669d-2 MI0014051 Mus musculus miR-669d-2 stem-loop
GUGCAUGUGUGUAUACUUGUGUGUGCAUGUAUAUGUGUCUAUAUGAAUAUACAUAUACAU
ACACACCCAUAUACACACGCAUGCAC
>mmu-mir-466o MI0014052 Mus musculus miR-466o stem-loop
UGUGUGUAUGUGUUGAUGUGUGUGUACAUGUACAUGUGUGAAUAUGAUAUACAUACAUGC
ACACAUAAGACACAUAUGAGCACA
>mmu-mir-467a-2 MI0014053 Mus musculus miR-467a-2 stem-loop
UGUGCCUGUGUGCGUAAGUGCCUGCAUGUAUAUGCGUGUAUAUUUUAUGCAUAUACAUAC
ACACACCUACACACACAUGCACA
>mmu-mir-669a-4 MI0014054 Mus musculus miR-669a-4 stem-loop
UGUGCAUGUGUGUAUAGUUGUGUGUGCAUGUUCAUGUCUAUAUUUGAAUAUACAUAACAU
ACACACACACGUAUAAACGCAAGCACA
>mmu-mir-669a-5 MI0014055 Mus musculus miR-669a-5 stem-loop
UGUGCAUGUGUGUAUAGUUGUGUGUGCAUGUUCAUGUCUAUAUUUGAAUAUACAUAACAU
ACACACACACGUAUAAACGCAAGCACA
>mmu-mir-467a-3 MI0014056 Mus musculus miR-467a-3 stem-loop
UGUGCCCGUGUGCGUAAGUGCCUGCAUGUAUAUGCGUGUAUAUUUUAUGCAUAUACAUAC
ACACACCUACACACACAUGCACA
>mmu-mir-466c-2 MI0014057 Mus musculus miR-466c-2 stem-loop
UGUGUAUAUGUGUUGAUGUGUGUGUGCAUGUACAUAUGUGAAUAUGAUAUACAUAUACAU
ACACGCACACAUAAGACACAUAUGAGCACA
>mmu-mir-669a-6 MI0014058 Mus musculus miR-669a-6 stem-loop
UGUGCAUGUGUGUAUAGUUGUGUGUGCAUGUUCAUGUCUAUAUUUGAAUAUACAUAACAU
ACACACACACGUAUAAACGCAAGCACA
>mmu-mir-467a-4 MI0014059 Mus musculus miR-467a-4 stem-loop
UGUGCCUGUGUGCGUAAGUGCCUGCAUGUAUAUGCGUGUAUAUUUUAUGCAUAUACAUAC
ACACACCUACACACACAUGCACA
>mmu-mir-669a-7 MI0014061 Mus musculus miR-669a-7 stem-loop
UGUGCAUGUGUGUAUAGUUGUGUGUGCAUGUUCAUGUCUAUAUUUGAAUAUACAUAACAU
ACACACACACGUAUAAACGCAAGCACA
>mmu-mir-467a-5 MI0014062 Mus musculus miR-467a-5 stem-loop
UGUGCCUGUGUGCGUAAGUGCCUGCAUGUAUAUGCGUGUAUAUUUUAUGCAUAUACAUAC
ACACACCUACACACACAUGCACA
>mmu-mir-669p-1 MI0014064 Mus musculus miR-669p-1 stem-loop
GUGCAUGUGUGUAUAGUUGUGUGUGCAUGUUCAUGUCUAUAUUUGAAUAUACAUAACAUA
CACACACACACGUAUAAACGCAAGCAC
>mmu-mir-467a-6 MI0014065 Mus musculus miR-467a-6 stem-loop
UGUGCCCGUGUGCGUAAGUGCCUGCAUGUAUAUGCGUGUAUAUUUUAUGCAUAUACAUAC
ACACACCUACACACACAUGCACA
>mmu-mir-669a-8 MI0014066 Mus musculus miR-669a-8 stem-loop
UGUGCAUGUGUGUAUAGUUGUGUGUGCAUGUUCAUGUCUAUAUUUGAAUAUACAUAACAU
ACACACACACGUAUAAACGCAAGCACA
>mmu-mir-669a-9 MI0014068 Mus musculus miR-669a-9 stem-loop
UGUGCAUGUGUGUAUAGUUGUGUGUGCAUGUUCAUGUCUAUAUUUGAAUAUACAUAACAU
ACACACACACGUAUAAACGCAAGCACA
>mmu-mir-467a-7 MI0014069 Mus musculus miR-467a-7 stem-loop
UGUGCCUGUGUGCGUAAGUGCCUGCAUGUAUAUGCGUGUAUAUUUUAUGCAUAUACAUAC
ACACACCUACACACACAUGCACA
>mmu-mir-669p-2 MI0014071 Mus musculus miR-669p-2 stem-loop
GUGCAUGUGUGUAUAGUUGUGUGUGCAUGUUCAUGUCUAUAUUUGAAUAUACAUAACAUA
CACACACACACGUAUAAACGCAAGCAC
>mmu-mir-467a-8 MI0014072 Mus musculus miR-467a-8 stem-loop
UGUGCCUGUGUGCGUAAGUGCCUGCAUGUAUAUGCGUGUAUAUUUUAUGCAUAUACAUAC
ACACACCUACACACACAUGCACA
>mmu-mir-669a-10 MI0014073 Mus musculus miR-669a-10 stem-loop
UGUGCAUGUGUGUAUAGUUGUGUGUGCAUGUUCAUGUCUAUAUUUGAAUAUACAUAACAU
ACACACACACGUAUAAACGCAAGCACA
>mmu-mir-467a-9 MI0014074 Mus musculus miR-467a-9 stem-loop
UGUGCCUGUGUGCGUAAGUGCCUGCAUGUAUAUGCGUGUAUAUUUUAUGCAUAUACAUAC
ACACACCUACACACACAUGCACA
>mmu-mir-669a-11 MI0014075 Mus musculus miR-669a-11 stem-loop
UGUGCAUGUGUGUAUAGUUGUGUGUGCAUGUUCAUGUCUAUAUUUGAAUAUACAUAACAU
ACACACACACGUAUAAACGCAAGCACA
>mmu-mir-467a-10 MI0014076 Mus musculus miR-467a-10 stem-loop
UGUGCCCGUGUGCGUAAGUGCCUGCAUGUAUAUGCGUGUAUAUUUUAUGCAUAUACAUAC
ACACACCUACACACACAUGCACA
>mmu-mir-669a-12 MI0014077 Mus musculus miR-669a-12 stem-loop
UGUGCAUGUGUGUAUAGUUGUGUGUGCAUGUUCAUGUCUAUAUUUGAAUAUACAUAACAU
ACACACACACGUAUAAACGCAAGCACA
>mmu-mir-466n MI0014079 Mus musculus miR-466n stem-loop
GUAUGUGCAUGUGUGUUUGUGUGUGCGUACAUGUACAUGUGUGUAUAUGAAUAUGCAUAU
ACAUGAGAGCAUACAUAGACACACGUGCAUGUGC
>mmu-mir-3091 MI0014084 Mus musculus miR-3091 stem-loop
UGCUUGCGGGCCAUGGGUCUGGUUGGGCCCGCAGACUCGGAGUGCGGGCCUGACCAGUCU
CAAGACCUGCGUGGUA
>mmu-mir-3093 MI0014086 Mus musculus miR-3093 stem-loop
CGAGCUCGGCUCUGCCGCACCCCGCGGAGCUCACACUCGACCUUCCAGAGAAGGGUGUGG
ACACCGUGGGAGGUUGGGGAGGCCUCG
>mmu-mir-3095 MI0014088 Mus musculus miR-3095 stem-loop
GAGCCCUGUGCACAAGCUUUCUCAUCUGUGACACUCGAGAUGGUUUCAGGGAGUGGACAC
UGGAGAGAGAGCUUUUGCAAGUCGCUC
>mmu-mir-3098 MI0014091 Mus musculus miR-3098 stem-loop
UGUGGUUGGGAGGAGUCCUAACAGCAGGAGUAGGAGCUCUGAUUAUCCCCUGCUUCUGCU
GCCUGCCUUUAGGACCCUUUCCCCACA
>mmu-mir-3101 MI0014093 Mus musculus miR-3101 stem-loop
GUGGGGUAGGUAGCAGGUACCAUUGACUAAAGCUAGUACUAUAGGCUUGCCUCUAGCUUU
GGUGGAUGGUCUUUGCUAAGUUCUCUGC
>mmu-mir-344c MI0014096 Mus musculus miR-344c stem-loop
CUGCAAGGGUUUUUUUCAGUCAGGCUGCUGGCUAGAGUACAGCUAUCAGCUGGUACCUGA
UCUAGUCAAAGCCUGACAGUAAACUGCUCCAG
>mmu-mir-344f MI0014098 Mus musculus miR-344f stem-loop
CCAGUCAGUCUCCUGGCUGGAGUCCAGCUCUAAGCUGGUUCCAGGCUCUAGCCAGGACCU
GACUACAA
>mmu-mir-3103 MI0014100 Mus musculus miR-3103 stem-loop
AGGAGGGAGGAUCUGCUGUUAGAAAGUCUCUGGUUUGUGACCUCUAACCUCUGAUCCUUC
CCACAGG
>mmu-mir-3105 MI0014102 Mus musculus miR-3105 stem-loop
GAGCAGGCUCUGGAGAGCAAGCCCGUAAGCAGCGUAAGUUACUGAGGAACACUGCUUAUG
AGCUUGCACUCCAUAGCCUCUGCUU
>mmu-mir-3074-2 MI0014104 Mus musculus miR-3074-2 stem-loop
GGGCUGGACUCCUGUUCCUGCUGAACUGAGCCAGUGCACUGGAAUCAACUGUUUCAGCUC
AGUAGGCACGGGAGGCGGAGCCC
>mmu-mir-3110 MI0014107 Mus musculus miR-3110 stem-loop
UGUGGGGCUGUGUUCUGCCUCCCCUGAAGGCUCUGUUGUCACUCUGGGCACUCCAUCGGA
GGCAGACACUCAACCCCACA
>hsa-mir-3130-1 MI0014147 Homo sapiens miR-3130-1 stem-loop
CUUGUCAUGUCUUACCCAGUCUCCGGUGCAGCCUGUUGUCAAGGCUGCACCGGAGACUGG
GUAAGACAUGACAAG
>hsa-mir-3130-2 MI0014148 Homo sapiens miR-3130-2 stem-loop
CUUGUCAUGUCUUACCCAGUCUCCGGUGCAGCCUUGACAACAGGCUGCACCGGAGACUGG
GUAAGACAUGACAAG
>hsa-mir-3140 MI0014163 Homo sapiens miR-3140 stem-loop
CCUCUUGAGGUACCUGAAUUACCAAAAGCUUUAUGUAUUCUGAAGUUAUUGAAAAUAAGA
GCUUUUGGGAAUUCAGGUAGUUCAGGAGUG
>hsa-mir-3144 MI0014169 Homo sapiens miR-3144 stem-loop
AACUACACUUUAAGGGGACCAAAGAGAUAUAUAGAUAUCAGCUACCUAUAUACCUGUUCG
GUCUCUUUAAAGUGUAGUU
>hsa-mir-548v MI0014174 Homo sapiens miR-548v stem-loop
AAUACUAGGUUUGAGCAAAAGUAAUUGCGGUUUUGCCAUCAUGCCAAAAGCUACAGUUAC
UUUUGCACCAGCCUAAUAUU
>hsa-mir-3074 MI0014181 Homo sapiens miR-3074 stem-loop
GCUCGACUCCUGUUCCUGCUGAACUGAGCCAGUGUGUAAAAUGAGAACUGAUAUCAGCUC
AGUAGGCACCGGAGGGCGGGU
>hsa-mir-3158-1 MI0014186 Homo sapiens miR-3158-1 stem-loop
AUUCAGGCCGGUCCUGCAGAGAGGAAGCCCUUCUGCUUACAGGUAUUGGAAGGGCUUCCU
CUCUGCAGGACCGGCCUGAAU
>hsa-mir-3065 MI0014228 Homo sapiens miR-3065 stem-loop
CUGCCCUCUUCAACAAAAUCACUGAUGCUGGAGUCGCCUGAGUCAUCACUCAGCACCAGG
AUAUUGUUGGAGAGGACAG
>hsa-mir-514b MI0014251 Homo sapiens miR-514b stem-loop
CAUGUGGUACUCUUCUCAAGAGGGAGGCAAUCAUGUGUAAUUAGAUAUGAUUGACACCUC
UGUGAGUGGAGUAACACAUG
>aly-MIR156a MI0014502 Arabidopsis lyrata miR156a stem-loop
GGGUUGGUUGUGAGUGAAAGAGUUGGGACAAGAGAAACGCAAAGAAACUGACAGAAGAGA
GUGAGCACACAAAGGCAAUUUGCAUAUCAUUGCAUUUGCUUCUCUUGCGUGCUCACUGCU
CUUUCUGUCAGAUUCCGGUGCUGAUCUCUUUGGCCUGUCCUCGAUCUCUUUGUCUCAAUC
UCUC
>aly-MIR156b MI0014503 Arabidopsis lyrata miR156b stem-loop
AACAGAGAAAACUGACAGAAGAGAGUGAGCACAUGCAGGCUCUGUUAUGUGUCUAUAACU
UUGCGUGUGCGUGCUCACCUCUCUUUCUGUCAGUUGCUUAUCUCUUGUU
>aly-MIR156c MI0014504 Arabidopsis lyrata miR156c stem-loop
GCAUAGAAACUGACAGAAGAGAGUGAGCACACAAAGGCACUUUGCAUGUUCGAUGCAUUU
GCUUCUCUUGCGUGCUCACUGCUCUAUCUGUCAGAUUUCGGC
>aly-MIR156d MI0014505 Arabidopsis lyrata miR156d stem-loop
AUGGGGGAAAAGAAGUUGACAGAAGAGAGUGAGCACACAAAGGGGAAGUUGUAUAGAAUU
UUUGUAUAUGGUUGCUUUUGCGUGCUCACUCUCUUUCUGUCAUAACUUCUCCUUUCAU
>aly-MIR157c MI0014512 Arabidopsis lyrata miR157c stem-loop
CAUACUUUAUGAUGUUGCAUAUAUCACACAUACGUUUGAGAGUGAUGCUGGUUGUUGACA
GAAGAUAGAGAGCACUAAGGAUGACAUGCAAGCACAUACAUAUAUCAUCACACCCCAUGU
GGAUGAUAAAAUAUGUAUAACAAAUUCAAGAAAGAGAGAGAGAGAGAGAUCAGAUGUAGA
GGGAGAGGGAGAGAAAGAGACUGCAUCUCUACUCUUUUGUGCUCUCUAUACUUCUGUCAC
CACCUUUAUUUCUUCUUCUCUCUCACCUACAUAUACGCACAGUCACAUCUAUG
>aly-MIR158a MI0014514 Arabidopsis lyrata miR158a stem-loop
ACGUCAUCUCUGUGCUUCUUUGUCUACAAUUUUGGAAAAAGUGGUGACGCCAUUGCUCUU
UCCCAAAUGUAGACAAAGCAAUACCGUGAUGACGU
>aly-MIR159a MI0014515 Arabidopsis lyrata miR159a stem-loop
GAGAAAAAAAAAGAUGGAAGUAGAGCUCCUUGAAGUUCAAACGAGAGUUGAGCAGGGUAA
AGAAAAGCUGCUAAGCUAUGGAUCCCAUAAGCCCUAAUCCUUAUAAAGAAAAAAAAGGAU
UUGGUUAUAUGGCUUGCAUAUCUCAGGAGCUUUAACUUGCCCUUUAAUGGCUUUUACUCU
UCUUUGGAUUGAAGGGAGCUCUACAUCUUCUUUCACCUUCUC
>aly-MIR159b MI0014516 Arabidopsis lyrata miR159b stem-loop
GGAAGAAGAAGAGGAAGAGCUCCUUGAAGUUCAAUGGAGGGUUUAGCAGGGUAAAGUAAA
GCUGCUAAGCUAUGGAUCCCAUAAACCUUAUCAAAUUCAAAAUAAGGAUUUUUUAUGGAU
UCCAUAUCUCAGGAGCUUUCACUUACCCCUUUAAUGGCUUCACUCUUCUUUGGAUUGAAG
GGAGCUCUUCAUCUCUACCUCC
>aly-MIR160a MI0014521 Arabidopsis lyrata miR160a stem-loop
CGCCUAUACAUGUAUAUAGAUGUAUAUGUAUUAUAUAUGUAUGCCUGGCUCCCUGUAUGC
CAUAUGCUGAGCUCAUCGAGUAUCGAUGACCUCCGUGGAUGGCGUAUGAGGAGCCAUGCA
UAUCCUCAUACAUAUAUAUACAUAAUUAUGUGAUGGUG
>aly-MIR167a MI0014539 Arabidopsis lyrata miR167a stem-loop
GGUGCACCGGCAUCUGAUGAAGCUGCCAGCAUGAUCUAAUUAGCUUUCUUUAUAUCUGUU
GUUGUGUUUCAUAACGAUGGUUAAGAGAUGAGUCUCGAUUAGAUCAUGUUCGCAGUUUCA
CCCGUUGACUGUCGCACC
>aly-MIR168a MI0014543 Arabidopsis lyrata miR168a stem-loop
GAGUCUCACCGUCGGGCUCGGAUUCGCUUGGUGCAGGUCGGGAACCAAUUCGGCUGACAC
AGCCUCGUGACUUUAAAACCUUUAUUGGUUUGUGAGCAGGGAUUGGAUCCCGCCUUGCAU
CAACUGAAUCGGAUCCCCGAGGUGUAAGAAAACUC
>aly-MIR169a MI0014545 Arabidopsis lyrata miR169a stem-loop
AACGCGUAUGUGACGAAAGUAGUGUGCAGCCAAGGAUGACUUGCCGAUUUAAAUGAUCUU
UCUUUAUACUCUAUUAAGACAUUUUAAGUUUCAAAUUUCUUUGGUUCUUCAAGGAUUAAG
GAAGAAAGUAGGCUAUAUAUGUAGAUAUAUAUAUUAUGCUGUAUUAAAUAUAUGUACAAG
AUAAGACCAAAAAAGAAAAAGUAACAAUCAUGAUCGGCAAGUUGUCCUUGGCUACACGUU
ACUUUGUGUCGCGCAUAGGUGUU
>aly-MIR169d MI0014548 Arabidopsis lyrata miR169d stem-loop
GUAUCUUUGAGUCUUACAUGGAAAAAAUAGAGAAUGAGAUUGAGCCAAGGAUGACUUGCC
GAUUUUUAUCAACAAAUCUUAACUGAUUAUGGUGCCCGGCAAGUUGACCUUGGCUCUGUU
UCCUUCUCUUCUUUUCGAUGUCAAACUCUAGAUAU
>aly-MIR169e MI0014549 Arabidopsis lyrata miR169e stem-loop
GUCACUAAUUGUAUCAUAGAGUCUUGCAUGGAAAAAAUAGAGAAUGAGAUUGAGCCAAGG
AUGACUUGCCGAAUUUAUUAACAAAUCUCAAAUGAUUAUGGUGCCCGGCAAGUUGACCUU
GGCUCUGUUUCCUUCUCUUCUUUUCGAUGUCAAACUCUAGAUAUAUCAAUCGAU
>aly-MIR169g MI0014551 Arabidopsis lyrata miR169g stem-loop
AUGAUGAUGAUGAGUCUCUAGUUGUAUCAGAGGGUCUUGCAUGGAAGAGUAGAGAAUGAG
GUUGAGCCAAGGAUGACUUGCCGGGUUUUUUACCAAUGAAUCUUAACUGAUUUUGGUGUC
CGGCAAGUUGACCUUGGCUCUGUUUCCUUCUCUUCUUUUCGAUGUCAGACUCCGCGAUAU
AUAUCUAUUUCAUCAUCGUCAU
>aly-MIR171b MI0014561 Arabidopsis lyrata miR171b stem-loop
GAGUGAUUUUAUGUAAGGUAACGCGAGAUAUUAGUGCGGUUCAAUCAAAUAGUCGUCCUC
UUAACUCAUGGAGAUCGGUGUUGUUCGAUUGAGCCGUGCCAAUAUCACGCGGUAAACCAA
AAUGGCAAAGAUCGAUC
>aly-MIR171c MI0014562 Arabidopsis lyrata miR171c stem-loop
GGACAUCGAAUACGAGAUAUUGGUGCGGUUCAAUCAGAAAACUGUACUCUUUUGUUUUAA
AGAUCGGUUUGUUUGAUUGAGCCGUGCCAAUAUCACGUGUUUAAAUAGUUU
>aly-MIR172a MI0014563 Arabidopsis lyrata miR172a stem-loop
GGAGCCACGGUCGCUGUUUGCUGCUGUGGCAUCAUCAAGAUUCACAUCUGUUGAUGGACG
GUGGUGAUUCGCUCUCCCCAAAGUUCUCUAUGAAAAUGAGAAUCUUGAUGAUGCUGCAUC
GGCAAUCAACGGCUAUUCUUUUUCUCUCC
>aly-MIR172b MI0014564 Arabidopsis lyrata miR172b stem-loop
UAGCUCAUCUGUCGUUGUUUGUAGGUGCAGCACCAUCAAGAUUCACAUGAAAAUUGAUAA
AUCUCCUAAAUUAGGGUUUUGAUAUGUAUAUGAGAAUCUUGAUGAUGCUGCAUCAACAAU
CGACGGCUACAAAAUACCUAAAGCUG
>aly-MIR173a MI0014568 Arabidopsis lyrata miR173a stem-loop
GGUGACUAAGUACUUUCGCUUGCAGAGAGAAAUCACAGUGGUCAAAAGUUAAAGUCUCUU
UCCUCUGUGAUUCUCUGUGCAAGUGGAAGAGCUUGCUCCC
>aly-MIR391 MI0014571 Arabidopsis lyrata miR391 stem-loop
GCAAACAAAGAUUUGCUUCGCAGGAGAGAUAGCGCCACCACCUCUUCUAAGAAGUUAACC
AGUGGUGACGGUAUCUCUCCUACGUAGCAAUCCUUAUAUAUGC
>aly-MIR396a MI0014581 Arabidopsis lyrata miR396a stem-loop
UCUACGUGACCCUCUCUGUAUUCUUCCACAGCUUUCUUGAACUGCAAAACUUCUUCAGAU
UUGUUUUUUUUAUAUAUAUGUCUUACGCAUAAAAUAGUGUUUUUGUUCACAUCUCUGCUC
GAUUGAUUUGCGGUUCAAUAAAGCUGUGGGAAGAUACGGACAGAGUCAAAGA
>aly-MIR396b MI0014582 Arabidopsis lyrata miR396b stem-loop
GAAGAAGAAGAAGAAGAUCCUGGUCAUAUUUUUCCACAGCUUUCUUGAACUUUCUUUUUC
AUUUCCAUUGUUUUUUUUUUUCUAAACCAAAAAAAAAGAUCUCUAAAAUUUAGCAUUUUG
GAAACAAAGAAGAAGCUCAAGAAAGCUGUGGGAAAACAUGACAAUUCAGGGUUUUACUCC
AUUGAUUC
>aly-MIR403a MI0014595 Arabidopsis lyrata miR403a stem-loop
GAAGAGUCGUAUUACAUGUUUUGUGCGUGACUCUAAUUUAACAGGCUUAUGUUUGAGAUU
UUUUUGACAAAUCCGGAUUUUGCUGUUGGAUUAGAUUCACGCACAAACUCGUAAUCUGUC
UUUUC
>aly-MIR824 MI0014603 Arabidopsis lyrata miR824 stem-loop
AGUUGUCUCUCAUGUCUAGACCAUUUGUGAGAAGGGAGUUUUUGUUUGCACCAAUACCCA
CCAAUCUCUAAGUUUGUAAGAAGUAUUAUGCUCAAUUAAGGAAAAUAGCUAGUUCAACUU
ACCACACUACCCUUUUACAAACUAUCCUAUAUGUUAGAUGCUAGCAUGGCGUAAUUUUGU
GUUCUCAUUCUGCAGCAGGGUUAGUUUCUUGUGUACCUCUAGAUAUUUAUUCUCUUGCUG
CGUAGGGUUCCCAAGCUGCCAAAAACUUUUCAAAAUUAGAGAUCUGUUCCCCACUAACCC
CCAUCCAAUAAGGAAGGUCUACCUGUAUGUAGCUCACAGCUAUUAAAGCUGUGCUCGCGU
CUUGGUUUUACUGUUUUAGUUACCCCAUGAAAUCUGAUCCUUCAGAAGUUAGGUAUAGAA
GUAAGUCGAUUAAGUUCAUUCAUGACUUUUCCAGAUGUUGCACAGAUAACUUUUUUAUUU
GUAUUAUAACUAGUCCAAGCCGAUUCUCGAAAUCAUAUAAAAUCAUUUACACCUUGGUCA
UGGUAGCCAAGAAUUUGUAUCUUACACUAGGUUUCCUAAUAAAUAAAAAUGGGGAGUGGG
GAGGUGUUUGGUUAUAUUCCCUUCUCAUCGAUGGUCUAGAUGUGCGAGGUGACU
>aly-MIR862 MI0014628 Arabidopsis lyrata miR862 stem-loop
ACAAUUAUGGAAUGACAAGCAUGUACUGAAACUGAGAGUAUAUGGGCACUGUGUCCAACU
GAAAGAGAAAAGACACAAAGUUUCCUUAUAAAUACAGUACAAAUCACAAGUUCAGCCAUC
UUAUAUGUACAGUAAUCUUCCAAUAGGUCUAGCAUGUGCUGAAACUGUGUGUUGUGUGUA
CAAUGUUCUCAUAUACACACAGUUUCAGCACAUGCUGGAUCUACUUGAAGACUACUGUUC
UUAUAAGGUACUGAACUUGUUAUCUGUACUGUGUAUAUAUGAGAUCUCUGUAUUCUUGCU
CUUUUAGUUUGACACUUUGUUCUCAUAUACACUCGGUUUCAGCACAUGCUUGACUUACUU
GCUUGU
>vvi-MIR2111 MI0015370 Vitis vinifera miR2111 stem-loop
GCAAUAUUGGGUCAGGAUCGGGUAAUCUGCAUCCUGAGGUCUAGAUAAGUAUAUCUCCGU
UGCAGCUAGUCCUCUGGUUGCAGAUUACUUCUUCCUCACUGCCAAUGC
>hsa-mir-3605 MI0015995 Homo sapiens miR-3605 stem-loop
ACUUUAUACGUGUAAUUGUGAUGAGGAUGGAUAGCAAGGAAGCCGCUCCCACCUGACCCU
CACGGCCUCCGUGUUACCUGUCCUCUAGGUGGGACGCUCG
>hsa-mir-3613 MI0016003 Homo sapiens miR-3613 stem-loop
UGGUUGGGUUUGGAUUGUUGUACUUUUUUUUUUGUUCGUUGCAUUUUUAGGAACAAAAAA
AAAAGCCCAACCCUUCACACCACUUCA
>hsa-mir-3614 MI0016004 Homo sapiens miR-3614 stem-loop
GGUUCUGUCUUGGGCCACUUGGAUCUGAAGGCUGCCCCUUUGCUCUCUGGGGUAGCCUUC
AGAUCUUGGUGUUUUGAAUUCUUACU
>vvi-MIR3623 MI0016015 Vitis vinifera miR3623 stem-loop
AAGAAUUUUGAUGAUCUUCACAAGUUCAUCCAAGCACCAUCUAAAGCUCAAACAGGCCUA
CGGUUUUCUUCAAAACUAGGCUUAUUCAUGAUGGUGCUUGGACGAAUUUGCUAAGAACAU
UAAGUUCUU
>vvi-MIR2950 MI0016016 Vitis vinifera miR2950 stem-loop
UGGCUUACAUGGGCUUGUGAUGUAUUCCAUCUCUUGCACACUGGACCAGCGCUCCAGCUG
CAGUUUGGUGUGCACGGGAUGGAAUACAUCAUGGAUUCAUGAUGUGG
>vvi-MIR3624 MI0016017 Vitis vinifera miR3624 stem-loop
GGGUAGUAUGCUGCUGUCUUUAGAAUAUCUGGAUGAAGUUUAUCUCUGCAAGGUGGCAAG
AACAUCAAGAGUACUAUGGUGGCUUCUCUGCUGGGUUAAGGCUUCUUCUGGGGUGAUUUG
AUAUCAAUACUCUUGAUGGUUUUGCCACCUUUGCAGAUCAUGAGCUCCAUUCUCAGCUUC
UCAGGGCAGCAGCAUACUACUU
>vvi-MIR477b MI0016025 Vitis vinifera miR477b stem-loop
GCCAACACGAGGCAUUUCUAUUGCUCACUCUUUCUCAAGGGCUUCUAGCAUUGCCAGUAA
CAAAAUGGCAAGCUCGAAGUCUUUGGGGAGAGUGGACAAACGUUGUCUCGAAUAUGC
>vvi-MIR3633a MI0016032 Vitis vinifera miR3633a stem-loop
GAAAUGGGAGAUGAAUAUUUCGAAAGCAAUAGGAAUGGAUGGUUAGGAGAGAACUCCUCU
UAUAUAUUUCUUCAUCUUCUCCGCCGGAGAUGUGGAAGUGCAGUUGGUUCCUAUACCACC
CAUUCCCUACGGUUUUCGAAAUUUUCUCCCUUUUC
>vvi-MIR3634 MI0016033 Vitis vinifera miR3634 stem-loop
AGGGUGGAGUUUUGUGAAGCUUAUGGCAUAUGUGUGACGGAAAGAAAGGUGUUUAAAUCA
UGUCUUUCCGACUCGCACUCAUGCCGUUGGUUUCAGAUCACUCCUCCCU
>dme-mir-3641 MI0016041 Drosophila melanogaster miR-3641 stem-loop
GUGAGUGUCCUGUUUACAGCUGGUAUAUUUUUCGAAAAGCCCUCUAAACUGGUCACUUCC
ACUCUACAG
>pab-MIR3695 MI0016097 Picea abies miR3695 stem-loop
AGCCCUCAUUGUCGCCUGGUCGUUGUGGGGGGUUGAUGAUCGUUACUAGAAAAGUGAAGU
UUUCUAGUAAUGGUCAUCAAGCUCUUACAACGGCCAGGCGACAUUGCGGACU
>pab-MIR3697 MI0016099 Picea abies miR3697 stem-loop
AGAAGGCGCGAUUAAUAAUGGUAGCCCCUGACUUCAACAUGAGGAAGAGAAGCAGCUCCU
CUUCGUGUUGAAGUCAGGUCUAUCAUUGCUCCUGU
>pab-MIR160a MI0016116 Picea abies miR160a stem-loop
AAAGGUUGAUGUGUGCCUGGCUCCCUGUAUGCCACAUACAAGGCCCAGUCAUAUGUUGAU
UGGCUUCAUAGGUGGCUUACAAGGAGCCAAGCAUACGUUUUCUUAC
>pab-MIR396a MI0016122 Picea abies miR396a stem-loop
AAUCCCGCCAUGCUCUUCCACAGCUUUCUUGAACUAAGAGUCGAUCGGAUCCGGUCAGUU
CAGAGCUCAAGAAAGCUGUGGGAAAACAUGGGCGGAUUCG
>pab-MIR482a MI0016126 Picea abies miR482a stem-loop
UUGGAGGAGUGGAAGGAUAGGGUAAGACUGCGGUUAAGUGAGUCUGCUUCAAUAAUUCUU
UGCUCUAAUCUCACCAGUCUUCCCUACUCCUCCCAUUCCUGUUGCCUUCAUCACAGUU
>pab-MIR482b MI0016127 Picea abies miR482b stem-loop
AUGUGGAUGGAAGUCUUGAGGAUUGGGAGGAUAGGAGAAGGCUGUUUGCUUAAUUCUCAG
UUGAAACCUGAUUAGUCUUCCCUAUUCCUCCCAUUCCUAUUGCCUCCAUCACACAUCCCU
U
>pab-MIR482c MI0016128 Picea abies miR482c stem-loop
UGAGAAGGGAAUGGAUGUGUUUUGUGGAUGGAAGUCUUGAGGAGUGGGAGCAGAGGAUAA
GACUGCUGCUUUGAAUAUUAUCAGUCUUUCCUACUCCUCCCAUUCCUAUUGGCUUCACCA
CACAUCCCUUCCCAACG
>pab-MIR951 MI0016131 Picea abies miR951 stem-loop
AGGAAGCGAAGGUGUUCUUGACGUCUGGACCACGUGGUUUGCUUUAAGAUUUGCAGUAAU
AUCCCAUCAACUAUCGCGGUCCAGUCGUCAAGAACACCUUUGCUUUCA
>ame-mir-965 MI0016187 Apis mellifera miR-965 stem-loop
UGGACAUAUUCCAAGGGGGAAAGGUUAUAGCGAUUAUGAGAAAUUAAGCCAUAAGCGUAU
AGCUUUUUCCCUUUGGCAUUUGUUAUU
>ame-mir-9c MI0016202 Apis mellifera miR-9c stem-loop
GCUGUUUCACACAUUUCUACCAAAUCGUCCCGUUUAUUUUUCUUUGGUGAGCUAACUGUA
UGGUGAAUUGAAAGGCCAUAAAGCUAGUUCAGCAAGGCAAGAUAUUCGAGACAUAGCUUC
AUGAAAUGUGACUGAAAUU
>tca-mir-995 MI0016260 Tribolium castaneum miR-995 stem-loop
CUAAUUUAGCAGAACUCUGAGCUGAAUCUUGAGGUGCUUCCGUGGUUUGGGCUCGUAGCA
CCACAUGAUUCAGCUUACGUUUCCGCUAACUACC
>tca-mir-2765 MI0016261 Tribolium castaneum miR-2765 stem-loop
AAAAGUACCGAAAUUCUUGGAUAUAGUGAGGAGUGGUAACUCCACCACCGUUGGCGUGUG
UUGUACUGCCAGCGGUCGAGGAGUUCCUUAACCUCGCUGUAAUUCUCCAAAGGACAAGGU
AAGUUG
>tca-mir-3806 MI0016263 Tribolium castaneum miR-3806 stem-loop
AACAAAAAGUUUUAUUUUUCAGAGCAUUUCAACCAAUUUCCUGUUUCUGUUCCCGGAUUG
UCACAUAUUUUUUAAAUAUUAAAUAUGUGCAUCCGGGAGUAGAUCUAGGGGGUUGGUACA
AUCAACGGCUUCGUAUUUGAUUUUAU
>tca-mir-3808 MI0016265 Tribolium castaneum miR-3808 stem-loop
UUUAAGAGGGUUUUAACCAAUUUUUCAGUCUCAUAUUCGCACUUGACAUAUUUUGGAUUA
AAUAAAAUAUGUACACGUGUGGAUAUGGGGCCGAAGUUGGUACAGUCAACGG
>tca-mir-3810 MI0016267 Tribolium castaneum miR-3810 stem-loop
AAAUAGAAGAUAAUGUCCGAUUUGUAGUUUACACGAAUUUGGUCCUUUUUUUUAAUAGGA
UCAUUCGUGGGUAAUCUACACAUCGUGCAUUUUUGUCACGUC
>tca-mir-3811c-1 MI0016268 Tribolium castaneum miR-3811c-1 stem-loop
UUUAUCCAAUUCUCAGGAUUCUUGCUCAGGGUUUACAUGUUUUGGUUUAAAUAUGAAAUA
UGUACAACCGUGAGUGGAGACCUGGAGGUUGGUCAGU
>tca-mir-3812 MI0016269 Tribolium castaneum miR-3812 stem-loop
UUUUUUAGGAUUGUGAGCUGAGGCUCGUUUUAAGUGAUUUUGAUGACACUAUUGGUUAUG
AACAAUACUGGCACAUCAUCACUUAGCAUGAGCUUUAGAUUUUCGUCAAGUUCUACCAAA
>tca-mir-3811d MI0016271 Tribolium castaneum miR-3811d stem-loop
AAGUUUUAUCCAAUUCUCAGGAUUCUUCUCAGGGUUUACAUGUUUUGGUCUAAAUAUGAA
AUAUGUACAACCGUGAGUGGAGACCUGGGGGUUGGUUAGUCAAC
>tca-mir-3816 MI0016274 Tribolium castaneum miR-3816 stem-loop
GAUAGUGCAGAUUUAGAAUUGUAUUUUAGUUGAGCUGGGCAAAUUUAUUGUGGCCGGUUA
CAAGGCAUGUUUGGCAGCAAUUAGCUUUUGUAAUAUUGCUGCCAUUCAUACCUUACAAUU
GGUCUCAGUGUUUCCAACACCGAUAAACCUUAAUCACUUUUUUAGAAUUGUA
>tca-mir-3811c-2 MI0016276 Tribolium castaneum miR-3811c-2 stem-loop
UUUAUCCAAUUCUCAGGAUUCUUGCUCAGGGUUUACAUGUUUUGGUUUAAAUAUGAAAUA
UGUACAACCGUGAGUGGAGACCUGGAGGUUGGUCAGU
>tca-mir-3820 MI0016280 Tribolium castaneum miR-3820 stem-loop
AAAAAUUGUGUGCAAUUUCUUGCCAAGCCGUUACAGCAUUUUAUAUUUAAGAAAUCCUGU
ACAGGUUUUGCAAUAAAAUUGUGCACGAACAUU
>tca-mir-3821 MI0016281 Tribolium castaneum miR-3821 stem-loop
AUGUAUGUGUUGCAAUUUAGCAUCCUCCUCUUAGGAAUUUUAUAUUUGAGAAAUUUCUAG
UGAGUGAGGAUGUUAAUUUUUGGCACAAAUCA
>tca-mir-3822 MI0016282 Tribolium castaneum miR-3822 stem-loop
AAAAUAUAAUAUUUUAUUUUAGAACUGACAAUAGCUGUAGUUCGUUUCGAGGUGUUGCAC
AGUUAAUAUUGUACCUUAAAGCAAUAUUUUCUGUGUGAACCUCGGAUUGGACUUUGGAUU
UUCAACUUUUGUCCUGGAUUUACGAUUAAAAAUAUUGUUGAUA
>tca-mir-3824 MI0016284 Tribolium castaneum miR-3824 stem-loop
AUGGACAAAGACUGAUACGCGGUGUAAAAUUGGUUCGACUAUUUGUGAACUAAAUAAAUG
GUUGAGUCAGUUUUGCACCGUAUAUCAGUUAAUGACA
>tca-mir-3825 MI0016286 Tribolium castaneum miR-3825 stem-loop
AAAAUGUUUUGGUGAAGAUUUGUUUUCUUCUUCUGCACUAUUUUAUACUUAAAAAACCGU
GCGGAGAAGACAACAAGUCUUUAACAAAAUUCUUC
>tca-mir-3811a MI0016289 Tribolium castaneum miR-3811a stem-loop
UUUAUCCAAUUCUCAGGAUUCUUGCUCAGAGUUUACAUAUUUUGGUUUAAAUAUGAAAUA
UGUACAACCGUGAGUGGAGACCUGGGGGUUGGUCAGU
>tca-mir-3829 MI0016291 Tribolium castaneum miR-3829 stem-loop
GUUCAAUCAGCAGCAUACAGAGUUCCUCGAUGCCGUUUCUUCGAGUGGAUUGACUUGGUU
UCAAGGAACCCUAAAUGCUGCUGGUGAUUA
>tca-mir-308 MI0016300 Tribolium castaneum miR-308 stem-loop
UCAAAUGGGGUAAUUGGCGCCCUGCGCAGGAUUUGCUUGUGAAUGGGUGUGCUUGAUUCA
AUCACAGGAAAAUUCUGUGCGGGGAGUUGGUUUUGUCACCACA
>tca-mir-3836b MI0016302 Tribolium castaneum miR-3836b stem-loop
UUUUUGAAAUGUCUGCCAGGUCCACCUCUGCUUAAGUUGAUAUUUAUUUAAUUAUCACUG
GGCAAGGUAGACUCUACAGCCGUUUCUUCAA
>tca-mir-2796 MI0016303 Tribolium castaneum miR-2796 stem-loop
AUCGAGCUUUCGGUGCAGAAGCCGCUAUUAACGUGGUGACGCAAGAGUAGGGGUUUCUUU
CGGCCUCCAGCGGAUAAUAAAGAGUUGUAGGCCGGCGGAAACUACUUGCUUUUACGUUGC
AUUACCUUCGCUGCGGCUUCCCGUCAAUGAUGCGUUUU
>tca-mir-9c MI0016304 Tribolium castaneum miR-9c stem-loop
UGAUUUUGCUAACGCGUUAUCACUUCUUUGGUGAUCUAGCCGUGUGAAUUAUUUUUGAAA
UCACGCGUCUAAGUCGCCAAGAUUUGAUGAUGUGUCUAACAACUGGA
>tca-mir-316 MI0016305 Tribolium castaneum miR-316 stem-loop
GCCACACUUGUGAACGUGUCUUUUUCCGCUUUGCUGCCGCUGUUCUGUCGUCGCCAGCAG
AGAGGAUGAGGCUAGUGCACGAGUUGACC
>tca-mir-2944a MI0016306 Tribolium castaneum miR-2944a stem-loop
AACUCGCUGAAACUGUGGAGGAACUAUUGGUGUGAUUUGUUCAUUUAAUCAUAUCACAGC
CAUUAGUUACUUCACAGUUUCAGUAUUUU
>tca-mir-3840 MI0016309 Tribolium castaneum miR-3840 stem-loop
CAUCAGUGAAUGCUUUGUAGGGGGUACUGUAAGUACGUACGAUUUUUUUAACGUAGUACG
AACGGUACUCACUAUGAACGUUACACAGUUU
>tca-mir-279c MI0016312 Tribolium castaneum miR-279c stem-loop
UUUCGCCGCUUAAAUUCAUAUUUUUUUCGGGUGUUCGUUUCGAGUCACAUUGUGAUUGAU
UUUGUGACUAGAUCGAACAUUCGCUCGAAGUAUGGAAAAAUCCGCGGGACUU
>tca-mir-3843 MI0016313 Tribolium castaneum miR-3843 stem-loop
UGUGGCUGACAAGUUUUCAGUUGUUGAUGUGGCUUUAGUGGAGAUUUUACUGAAUUAAAG
CUAUGUCAGCAAUUAAAAAAAUGUCGGGUCUU
>tca-mir-3477 MI0016315 Tribolium castaneum miR-3477 stem-loop
UGCACGCUUGACUGCGUUUCGUUAAUCUCAUUUGGUAACUGUGAGGUUUGUUUAUUCCUC
AGACUACUGAAUGGGAUCGACAAAAUGUGGUUUUGUUUUCA
>tca-mir-2944b MI0016320 Tribolium castaneum miR-2944b stem-loop
ACUUCAUUUCGCAUAAUGCAUUUAAGGAACUACAGGUGUGAUGUGUGAUUUCAUUAAACG
UAUCACAGCCGUAGUUGCCUUACUGUAUUUGUGAAAUCUCAA
>tca-mir-9d MI0016321 Tribolium castaneum miR-9d stem-loop
AAUACGUCUACUUUAUAUUUCUUUGGUGAUCUAACUUAUGAUUAACUUUAUAAGUCAUAA
AGCUAGAUUCACCAAAGAAAUAUGUGGUUGGCA
>tca-mir-3851a-1 MI0016326 Tribolium castaneum miR-3851a-1 stem-loop
CGGACGAAUUAUGAAUUUGGCGCCGAGUUGAUUUGGAGUAGUACUAUGGUUUUGGGUACU
CACAUAGUACAUUCCGAAUCGACUCGUUAACAAAUUUAAAUUCAACAA
>tca-mir-3853 MI0016328 Tribolium castaneum miR-3853 stem-loop
UUUCAUGAAAAAAUAUCCUUGUGCAUCUUGUGUGUAUUUUGUGAAAUGCUAUAGUUGAAU
AUUUUAGUUUUUUUCAAAAUAUGCUCAUAAUGUGCAAGGGUGAUUUGUUAUCGGU
>tca-mir-3851a-2 MI0016330 Tribolium castaneum miR-3851a-2 stem-loop
CGGACGAAUUAUGAAUUUGGCGCUGAGUUGAUUUGGAGUAGUACUAUGGUUUUGGGUACU
CACAUAGUACAUUCCGAAUCGACUCGUUAACAAAUUUAAAUUCAACAA
>tca-mir-87b MI0016332 Tribolium castaneum miR-87b stem-loop
CGGGGGAUGCCUGCCGUCGACACGCUUGAACUUUGUUUUUCCUGUGCAUUAUUCUAGGUG
AGCAAAGAUUCAGGUGUGUUGACUAACUCUCUCAUCAG
>tca-mir-3851d MI0016337 Tribolium castaneum miR-3851d stem-loop
AUACUGCUAAUGGUUCCGGAGUCGUACUAUGGUUUUUGAUACUCACAUAGUACGUUCCGA
AUCGACUCGUUAACAAAUUUUAAAUUCAACAAUUAAACCAAUUAAAUUUAAUAUUGAGUG
GACAUGGGGUGGUACUGUGUAAUUUUUGACCCAUAGUACGGCCCAUGUUGGC
>tca-mir-3851e MI0016338 Tribolium castaneum miR-3851e stem-loop
UGUUUGAAUUUGGCGCCGCGUUGAUUUGGAGUCGUACUAUGGUUUUUGGUACUCACAUAG
UACGUUCCGAAUCGACUAGUUAACAAAUUUUAAAU
>tca-mir-279d MI0016342 Tribolium castaneum miR-279d stem-loop
AUCAAGAGUGGCCCCAAAAACCAAUGAAAACACUGUGUUGGCGAUUGUGGGUUUAGUCCA
CGUUUUAGUAAACCGUGACUAGAUCCAUACUCGUCUAUAGAGGUUUUUAGCACGACUUGG
GCCCCACAAGCCAACUCCUCCA
>tca-mir-3862 MI0016348 Tribolium castaneum miR-3862 stem-loop
UGCAAGGUUGCUCGAAAUUGGGCAAAAGUCCGCCUGAACAUUUUUCUAAUUGUUCAGGCG
CUCUUUUGCAUGACUUUGGCCAACCACAAC
>tca-mir-29 MI0016349 Tribolium castaneum miR-29 stem-loop
UUUGUGGUGGAACAAUAGUUGUAGGAUUUGGCUUUGGGCACUGUUUUCGUGUGGUGGUGA
GAUUUUAUUUUGAUUCUAGCACCAUAUGAAAUCAGUUCUUGUACCAAAUACCAGCGAAAU
ACACCAAGUG
>tca-mir-252a MI0016350 Tribolium castaneum miR-252a stem-loop
AAAGACUGUCCUGUUACUAAGUACUAGUGCCGCAGGAGUACAUUCGACCUCCUGCUGCUC
AAGUGCUUAUCAAUGGGCACAGAAUGA
>tca-mir-3863 MI0016352 Tribolium castaneum miR-3863 stem-loop
UGCCAGGGUGUGAAGAAUUGAUCAAGUAGCGCCGCUUGGUCUUUGAAUUGAUUGAUCAGC
GUCGUUGCUUGAUCCAUUCUCUGCAUCCACAAU
>tca-mir-279e MI0016356 Tribolium castaneum miR-279e stem-loop
CGGUGGAGCUCUCGGUGUAAGCCAGUGUUCAGUCUAUUGUUUCACAUUGGUUUCGAUUGU
GACUAGAUCGAACACUCGCUUGCAACCUGGGUUUG
>tca-mir-1175 MI0016357 Tribolium castaneum miR-1175 stem-loop
CGCUUUGAUCGAGCUCUGUAAAGUAAGUGGAGCAGUGGUCUCUUCACUUGGUUUUUAUAG
UGAGAUUCAACUCCUCCAUCUCAUUUUUUGAGCUCGUUUACAACG
>tca-mir-750 MI0016358 Tribolium castaneum miR-750 stem-loop
AGAAAGCAAAGGGCCCUUGGGUGGAAGGUUGGAUCUUCGCAUGAUUCAAGUUGCCAGAUC
UAACUCUUCCAUAUGACGGUCAUUUGCCAACA
>tca-mir-3869 MI0016363 Tribolium castaneum miR-3869 stem-loop
UAAUUACUGAUAGAUGGUCUCGAAAAGCCUUAUAGCGAUGUUGGGGGCAUUCGAGACCCC
UGUUAGUUACCU
>tca-mir-11 MI0016375 Tribolium castaneum miR-11 stem-loop
CAAACGCUUACAUUGUAAAUGCAUUCUGGGAUUCUGACUGUGACCUGUGUGUGUCUGAUU
CACAUCACAGGCAGAGUUCUAGCUAUGCGUUUACAGCUUGCUUCUC
>tca-mir-3889 MI0016386 Tribolium castaneum miR-3889 stem-loop
UGUAAUAAACUCACAAAAUGCGACUUGUUCUCUCUGUAUUGUGUGGAGUUGCUCAUAGUA
CGGAUUGAACACGUCGCUGUUUUUGAGUUUACGCUU
>tae-MIR156 MI0016450 Triticum aestivum miR156 stem-loop
UCCUCUCUCUCUCUCUCUCUGCGUGUCGACCGUCUGCUGUGUCCGAUGGGAUCGGUCGGG
GGCUGCGGUGGAGGGUUGAUGAUGGUGCGAAUGGCUGACAGAAGAGAGUGAGCACACAGC
GGCAGACUACGUCUGGUAAAGAGGACGGAUGGAUGCGAAGAGAGAUAUAGACGCAGCUGC
UGUUGCGUGCUCACCCUCUCUCUGUCAGCGUUCCGCCAUCAAUCAAUCUAUCCAUCCAUC
UCCCCUUGCCGUUCCCAUCGCUUCGCAGCUCGACUGCC
>hvu-MIR159a MI0016452 Hordeum vulgare miR159a stem-loop
GGUGGAGCUCCUAUCAUUCCAAUGAAGGGUCUACCGGAAGGGUUUGUGCAGCUGCUUGUU
CAUGGUUCCCACUAUCCUAUCUCCAUUAGAACACGAGGAGAUAGGCUUGUGGUUUGCAUG
AUCGAGGAGCCGCUUCGAUCCCUCGCUGACCGCUGUUUGGAUUGAAGGGAGCUCUGCA
>csi-MIR156 MI0016691 Citrus sinensis miR156 stem-loop
CGAGAGAGCUACUGACAGAAGAGAGUGAGCACACGCAGGUAAUUGUAUUAGAAAAUAUCU
UUGCAGGUGCGUGCUCGCUCCUCUUCUGUCAGCGUCAUUUUUG
>csi-MIR166d MI0016695 Citrus sinensis miR166d stem-loop
UUAUAAUGAAAAAAGGGUAUCGGACCAGGCUUCAUUCCCUUCAGAAUCAAAUUCAUUAUU
UGAUCUUUUUGAGAGGUUAUGGUUGAUGGGAAUGUUGUUUGGCUCGAGGGUCAUCUAGGU
UUUCAA
>csi-MIR167c MI0016696 Citrus sinensis miR167c stem-loop
UUUGAGAGAUUGAAGCUGCCAGCAUGAUCUGGUAAUCAACCUUUUUGUAUAUAUAUAUAU
AUAUUAAUUCCUUAUAGUUUUUAGAUUUAAUUUCUUUUAAUUAGAUCCAUGGUUUCAAUU
CUAUUGAAUAAAUGGUGGGGUUUUAUAUUUUCGUGCAAUUAUUAAGAGGAUAGAUGGAAU
AGCGCCUUUAAAUCCAAUCACUUUUUUAGUUUUAUUUUGAUCUUUUUUGCCCCCUAAAAU
UAAGGGUAAAGGUUAAUAUGUGAGAGAGNUUUAGGGUGUGAUUUAUUAGCUUCGUAGAUG
AAUGGUUCCAUCAGGUCAUCUUGCAGCUUCAAUUACUCAUU
>csi-MIR167b MI0016697 Citrus sinensis miR167b stem-loop
AUCGGGCACCACUAUCAGAUGAAGCUGCCAGCAUGAUCUUAACUUUCCUCCUUUGCUCGA
GGAAUGAUACAGAUCAUGCGGCAGUUUCACCUGUUCGUUGGUUGCACGAAAUUACGAGUC
CAG
>csi-MIR477a MI0016718 Citrus sinensis miR477a stem-loop
AAAAUGGAGAAGCUUCCAACCUCCCUCGAAGGCUUCCAAUAUACCAUGCUUCCUCANAUU
GGCCUUGUAAGCAUGGGAAUGUUGGAAACCCUAGGGGGAGGUUGAAAGCUUAUGACUCCA
UUUAAAUCAGUCUGUACGUG
>csi-MIR479 MI0016721 Citrus sinensis miR479 stem-loop
AUUGGAGAAGUAGACAUGGUGUGAUAUUGGUUCGGCUCAUCUUAAUUAAUAGAUUCAUAU
UUCAGCCCUUAAGGUUCUUACAUGUAUAUAUCUAGACGAGCCGAAUCAAUAUCACUCUUG
UAUGCUUCUUUCUUUUGAUUUUGCACC
>csi-MIR482a MI0016722 Citrus sinensis miR482a stem-loop
AGGAAGUUUUGGGAGUGGGAGCGUGGGGUAAGAAGAGAAGAAAGCGUAUAAUUUUUCUUU
UCUUUUUCAAUUGAGAAAGAAAAUUACAAAUUCAAUUUCUUCCCUAUGCCUCCCAUUCCU
AUGAUUUCC
>csi-MIR482b MI0016723 Citrus sinensis miR482b stem-loop
AGGAAAUUUCUGGAAUGGGAGGCUUGGCAAGAAGCGAUCUAUUUUUCUUGUUCAAUAAAA
AAGAAAAAGAAAAUUUUUCUUGCCCACCCCUCCCAUUCCUUGGAUUUCC
>csi-MIR396c MI0016735 Citrus sinensis miR396c stem-loop
CCUGUCAUGUUUUUCCACAGCUUUCUUGAACUUCUUUCUUUCUUCUUCUUCUUCUUCUUC
UUCUUCUUCUUCUUCUUCUUCUUCUUCUUCUUCUUCUUCCUCUAAUAAUAGGCUACGAUU
UGAUGUGGCUAGCUGCAGCUAUUAGAAGUUCAAGAAAUCUGUGGGAAGAAAUGGCAAA
>csi-MIR482c MI0016737 Citrus sinensis miR482c stem-loop
UAAAAUUUUUGGAAUUGGGUGCUAGGGAAGGUUUUGUUUGACUUGUCUGUCAUAACUAAA
UUAAUUUUCCCUAGUCCCCCUAUUCCUAUGAUUUUC
>csi-MIR167a MI0016740 Citrus sinensis miR167a stem-loop
GCACUAGUAGUAGUUGAAGCUGCCAGCAUGAUCUGAACUUUCCUUGACCUCCAUCUCUAG
GGAAAGGCCAGAUCAUCUGGCAGUUUCACCUAUUGAUGGUAGC
>hsa-mir-548o-2 MI0016746 Homo sapiens miR-548o-2 stem-loop
UGGUGCAAAAGUAAUUGCGGUUUUUGCCAUUAAAAGUAAUGCGGCCAAAACUGCAGUUAC
UUUUGCACCC
>hsa-mir-4524a MI0016891 Homo sapiens miR-4524a stem-loop
GAACGAUAGCAGCAUGAACCUGUCUCACUGCAGAAUUAUUUUGAGACAGGCUUAUGCUGC
UAUCCUUCA
>hsa-mir-4536-1 MI0016906 Homo sapiens miR-4536-1 stem-loop
AUGUGGUAGAUAUAUGCACGAUAUAUAUACUGCCCUGCUUUUAUACAUACAUACAUACAU
ACCUAUAUCGUGCAUAUAUCUACCACAU
>mmu-mir-1843b MI0016971 Mus musculus miR-1843b stem-loop
CAACAUGGAGGUCUCUGUCUGACUUAGGAUAGCUGGCUAAGUCCGAUCGUUCCCCUCCAU
ACAACC
>osa-MIR3979 MI0017251 Oryza sativa miR3979 stem-loop
GGUUUUCUUGGAUCUCUCUCUCCCUUGAAGGCUAUCUCAUGGAGGUUUGAUGUACACCAU
UGUUGCCUAAGAAACUGAGAAAGCCUUCGGGGGAGGAGAGAAGCCAAGCAAGCC
>hsa-mir-219b MI0017299 Homo sapiens miR-219b stem-loop
GGAGCUCAGCCACAGAUGUCCAGCCACAAUUCUCGGUUGGCCGCAGACUCGUACAAGAAU
UGCGUUUGGACAAUCAGUGGCGAAGCCC
>hsa-mir-4707 MI0017340 Homo sapiens miR-4707 stem-loop
GGUUCCGGAGCCCCGGCGCGGGCGGGUUCUGGGGUGUAGACGCUGCUGGCCAGCCCGCCC
CAGCCGAGGUUCUCGGCACC
>hsa-mir-4755 MI0017395 Homo sapiens miR-4755 stem-loop
AGAUUCAGCUUUCCCUUCAGAGCCUGGCUUUGGCAUCUAUGAAAGCCAGGCUCUGAAGGG
AAAGUUGAAUCU
>hsa-mir-4787 MI0017434 Homo sapiens miR-4787 stem-loop
CGGUCCAGACGUGGCGGGGGUGGCGGCGGCAUCCCGGACGGCCUGUGAGGGAUGCGCCGC
CCACUGCCCCGCGCCGCCUGACCG
>cel-mir-4805 MI0017535 Caenorhabditis elegans miR-4805 stem-loop
AGUCGGAGGCAGGGGUGUGCGGCAAAUUUGCCGAAUUUGCCGUUUGUCGAGCUCGGCAAA
UUUUGAGAUUUUCCGCACACCCCUGAUCGGAGCC
>cel-mir-4813 MI0017543 Caenorhabditis elegans miR-4813 stem-loop
AUUUCACCAGACUAUCUAGGAAAUAUUGAACUAAUACAAAUUUUAGUUCAAUAUACCGGA
UGGUCUGGUGAAAGCAA
>cel-mir-4814 MI0017544 Caenorhabditis elegans miR-4814 stem-loop
UAAACCAACUUUACCCACUUCUCAACCAACUUUGGCCACUUUUCAACUGCCAUUCACAGA
AGUGGGCAAAGUUGGUUGAGAAGUGGGUAAAGUUGGGCAA
>cel-mir-4816 MI0017546 Caenorhabditis elegans miR-4816 stem-loop
GUAAGUGGUUUUUGUAGAUCAAAAUAGUUAAGAAAUUUUUUGAUCUACAAUUUUCGCACU
UACAG
>sko-mir-4819 MI0017556 Saccoglossus kowalevskii miR-4819 stem-loop
AUCAUGUAUGUGUUGCCCCCACUUGGACAAAAUGGAUGCGACGAGUACAAGGCCUCGCGU
CAGUUUUGUCCAUGCGGGGGAGUUCUUUAGCAACGUUGGA
>sko-mir-2007 MI0017559 Saccoglossus kowalevskii miR-2007 stem-loop
UGUGUGCGUUGCGUUGAUGUAUUUCAGGCGUUUAUACUGGUGAUGUUUGUUAUUACUUAU
CUCCAGUGUACACCUGAAAUAUACCAACAAAUGCUUAGAC
>sko-mir-4823 MI0017561 Saccoglossus kowalevskii miR-4823 stem-loop
UUUCUUACAUCGACUUGAGUAGACAAUCAACUGACCGUAGCGGGCGCUAAAUUGUUUUCG
ACCAGUUUGUUGUCUAUUCGAGCCCGUGUAUGUAUAUUCU
>sko-mir-4835 MI0017580 Saccoglossus kowalevskii miR-4835 stem-loop
CUUGAUGUUCACUUUAAGGUGGCUGGACAGCUUGGUGUGUAAACAGAAUAUCAUCAAGCA
GUCCAUCCAUCCUUGCAGUUAACAUUCAU
>bfl-mir-4864 MI0017619 Branchiostoma floridae miR-4864 stem-loop
UCUCUGGUGUAGGGAGAUCACCUCAGGCGUACAGUCUUGUCAUGUAGCAUGUAGCCAGAC
CUGAUCUCCCUGCAGCGGCUG
>dme-mir-4949 MI0017735 Drosophila melanogaster miR-4949 stem-loop
AUAAUGCGCCGCCAUCUUGCGGCACACUCGCACACACACACGUGUGCCAUUCUGGUUUUG
CAGUGGUGUGCGUGUGUGCCUCGAGUCGUUGCGUCACUG
>dme-mir-4952 MI0017738 Drosophila melanogaster miR-4952 stem-loop
UCCGGGUGCGCUGGACGAUCUGAUCUUCUCGGGAGCCGGAUCCGGAUGUCGCGGCGACGA
CGAGGACGAGUGCACGCCGCCAUUCGAAUCGGGUAGCGGGGAUGAUCUCAUAACACCGGU
CUACGU
>dme-mir-4955 MI0017741 Drosophila melanogaster miR-4955 stem-loop
CACCGAUUUGCUUCCCCUUUUUCCGUGCGCGGAGAAAAAAAUCCCCAGAAACAUAAUAUC
AGGAUGCUCUCUAUCUCUGUCUCUGUCUAACGCUUAAUUGUUGCUCAAUUGCGAAUUAAU
GUCUGGGGCUUUUUUUCUCCGUGCAGUGCCAUAGCCGUAACCACAACCU
>dme-mir-4961 MI0017747 Drosophila melanogaster miR-4961 stem-loop
CGAUAUCCAAUAGUAGCCAACUCUCUCGCUCUCUAUGUGUAUGUAUGUAUCUUGCUAUCC
AUAUAUGUAUAUCCAUAUCAGAGAGCCAGGAUUGGUUGAGACCAUACGAUAUAACCCGAA
ACCACACUGGCCA
>dme-mir-4966 MI0017752 Drosophila melanogaster miR-4966 stem-loop
GCUGUGUGACAACAAACUUGUCGGCACUGGAGUACUAAAUAUAUUGCACAUGUUCAUGCA
UGUUCAACAUAUUUAGCACUCAAGUACCGAAAAAUGAACAACGAAACGAAAAAUAACACG
AACAUCA
>dme-mir-4968 MI0017754 Drosophila melanogaster miR-4968 stem-loop
UUUUCCUCAGAGCCGCGACUGCUGGCGUGUUAUUGUUGCUGUUGCAGCUAGCUGCCACGG
UUUGUUGCUUCACUGAUUACGCGCAAUGCAGCAACAGCAGCAGCAGCAGAAGCAACAGCA
ACUAACUGCAGAGGAGCAAUAGCAGCUGAGAGUUC
>dme-mir-4969 MI0017755 Drosophila melanogaster miR-4969 stem-loop
GUAUGGAUUUUUCGGCGUGGCGGUAAAUUGAAUGAUGAGUGGGAGGAUGUCGCUGCCAUU
GUUUGGUUGAUAAGGGAGCCUGGCGCACUAUUACCUGGCUCUCUGAAACGAGAGCCCACC
UGUCAAUCAAUACCACCCCGCCGAUGCGACAUCAUCAU
>dme-mir-4976 MI0017762 Drosophila melanogaster miR-4976 stem-loop
GUCGAUGCCGGCGUUUCCCGCUCCAGGCUGUCGUCCAUGGAGUUUGUGUUGUCAGCAUUC
AGCUCGGUGGAUGUCAGCCAGCGGUGGAAGGCGUCGUCUCGCU
>hsa-mir-5001 MI0017867 Homo sapiens miR-5001 stem-loop
AGCUCAGGGCGGCUGCGCAGAGGGCUGGACUCAGCGGCGGAGCUGGCUGCUGGCCUCAGU
UCUGCCUCUGUCCAGGUCCUUGUGACCCGCCCGCUCUCCU
>hsa-mir-5010 MI0017878 Homo sapiens miR-5010 stem-loop
GAUCCAGGGAACCCUAGAGCAGGGGGAUGGCAGAGCAAAAUUCAUGGCCUACAGCUGCCU
CUUGCCAAACUGCACUGGAUUUUGUGUCUCCCAUUCCCCAGAGCUGUCUGAGGUGCUUUG
>mmu-mir-5107 MI0018016 Mus musculus miR-5107 stem-loop
UCCAAGAUGUUGGGCAGAGGAGGCAGGGACAACAAACUGGUGGCCCAGCUGUAUCAACCU
GUGCUUCUCUUCCCAGUCACCCUGUGAA
>mmu-mir-3572 MI0018037 Mus musculus miR-3572 stem-loop
GACCAGUUUGGGGAACAGGGCAAGGUGGACAGUAGCUGACAGCCUGUUUACACUUGUCCU
UCUUUCCCCAGGCUAUAGUUCGGUUG
>mmu-mir-5132 MI0018044 Mus musculus miR-5132 stem-loop
CAGGCCGGCGUGGGGUGGUGGACUCAGGCUUCUGGAGCUGAAGCCUGAUGUUCCCCAUCC
CGCAGCGGCCU
>mmu-mir-5134 MI0018046 Mus musculus miR-5134 stem-loop
UGAACAGACUUGGCAGAAAGGGCAGCUGUGAUGCUUGUCCUAGUUUUCACGGGUGGCCCU
CUUUCUGCAGGUACAUUC
>osa-MIR5143a MI0018055 Oryza sativa miR5143a stem-loop
CCUCAUACUUCCUCAUUGACCAAUAUACCACAAAACACUACAAUGUUGGCCUCUUUACCA
CUAUCAAGACACUUCUCCCAGUCCAUUUUGUCUGUUGAGCAUCAGGACAUUAAUAAGUGU
GGAGUGCCUUGCUCUACAUCAUCCUCUGUAAACAGUCUGGGGUUGCAGUUUUAUGUGGUA
UGUUGGCAAUGUAGGAAGUCUGAAUCGUA
>osa-MIR5150 MI0018065 Oryza sativa miR5150 stem-loop
GUUUGGGGGAGCUUCUGACAGCUGCAGUUUCUCUUGUUCUAGGAGAAGCUGCAGCUGUCA
GAAGCUCCCCCAAACAUGG
>osa-MIR5152 MI0018067 Oryza sativa miR5152 stem-loop
UAAAGGUAGGGAUAGGCAUGAUCUCUUUCUCACCAAAUUUCUAAGACCAAACUCAACUUC
GUUUGGAAAGUUAAAAUAAGACAAAUUUUGCAUGAAACUUCCCUAUCACUAUCCGUGCAA
AGUUUGUAUUUCUUGUAUCUUGCAAGCAAAUUUGAAUUUGGUCUUGAAAUUUUGUGGAGA
UAUAGACCAUGCCUAUACCUACCACUAAUAUUUAUG
>osa-MIR5157a MI0018072 Oryza sativa miR5157a stem-loop
GCCUUAAGAACUUUUUAAUAGCUACAACUUCUCUCUUAGAAUCAACUCUUCUAAGAGAGA
AGUUGUGGCUAUCAAAAAGUUCCUGAGGCCCUA
>osa-MIR5157b MI0018073 Oryza sativa miR5157b stem-loop
GCCUUAAGAACUUUUUAAUAGCUACAACUUCUCUCUUAGAAUCAACUCUUCUAAGAGAGA
AGUUGUGGCUAUCAAAAAGUUCCUGAGGCCCUA
>hsa-mir-5196 MI0018175 Homo sapiens miR-5196 stem-loop
UCUGAGGAGACCUGGGCUGUCAGAGGCCAGGGAAGGGGACGAGGGUUGGGGAACAGGUGG
UUAGCACUUCAUCCUCGUCUCCCUCCCAGGUUAGAAGGGCCCCCCUCUCUGAAGG
>sly-MIR482a MI0018482 Solanum lycopersicum miR482a stem-loop
CGAAAAUCUAUGGGGAUUGGUGAGUUGGAAAGCUUUUCUUUUUCUUCUCUUGUGAUUAGC
UUUCCAAUUCCACCCAUUCCUAUGGUUUUUCG
>osa-MIR5485 MI0019003 Oryza sativa miR5485 stem-loop
CUUGGAGUGGUGACAACUGGUAGCAGAGCAAUGUCAUCUCCACUUGCCGGUUGUUCCUGG
UAUGUCGAGGGAUACUGGUGCUGACAUUGCUCUGAUACCAAUUGUCGGCACUCUAGGC
>osa-MIR5497 MI0019015 Oryza sativa miR5497 stem-loop
AAUUGUUGCCCAGAAUAUCUGGGACGAGCAUGAUAACAUGUGCACAGUAUAGCUCGGACU
UGUUAAUCUCCUAAUGUUGGCUCUCCCAAUGCCUUCCAUUCUCACACACUCUUCUAUAUG
UUUUCUUGGGUAGAUAGC
>osa-MIR5513 MI0019031 Oryza sativa miR5513 stem-loop
GUCAUUAUUCUUCAGUCCGUUGUCCUUUGUGAUAACAUAUCUGUACUUAUACGUUUGUUC
AUUUAGGAUAGACAAGGCUCAAAGCCACGCUAGCUGACAUUAGCCGGAUAUGUUAUAACA
AAGGACAACAGACUGAAGAAUAAUGA
>osa-MIR2275c MI0019032 Oryza sativa miR2275c stem-loop
ACUGGAAGUGAGAAUUGGAGGAAAACAAACUGAUUGCUGGUUGAUGCUUGCAACAGUGUG
GCAAACAAUUAAUAUUCAGAUUGUUUUUCUCCAAUAUCUCACCUUCAGG
>osa-MIR5518 MI0019037 Oryza sativa miR5518 stem-loop
AAUCAAGGAGAGAAUAGUCCCGAUUCCUGCUUACUGCAUGCCUUAUUUGGAUGUGCCCAA
AUUCAGACCGGGUCACAUAUAUGGUGCAUUUUAAUGUAAAAUCUAGGGCCAAACAUAAUC
ACGAUUCUUUGCAUACUCAAACAGGGCAUUGCAGUUCAUUGAU
>cel-mir-5545 MI0019066 Caenorhabditis elegans miR-5545 stem-loop
GGUGAGGGGUGUGUCCCAUGCCGGUUUGAUCUACAAAAAAUGCGGGAGCAUAGAAAAAUC
CCGCACUUUUGUAGAUCAAACCGACAUGGGACAACCUGACACUGUGUUCA
>sbi-MIR5564a MI0019096 Sorghum bicolor miR5564a stem-loop
UGCCGUGGGGAAGCAAUUCGUCGAACAGCUGCUGCGCCAGAGGUUGGCAGGCCCUGAGCC
UCGUCCACGUGCACGCGAGCUGUUCGGCGACUUGCUUCACCCAUGUC
>sbi-MIR5564b MI0019097 Sorghum bicolor miR5564b stem-loop
CGGGAGCAAUUCGUCGAACAGCUUGAGGCGCGCCGGCCGGGCAACCCGGGCGUCAGCCAC
GCACUCCAGCUGUUCGACGAAUGCCUCCUCCACGCCAGGCAAUGC
>zma-MIR444a MI0019128 Zea mays miR444a stem-loop
CAAGCUAGAGGCAGCAACUGCAUACCUUGCAAGAAAAAAUCGGUUUUGUUGACGUACCGA
UGAUUUUCUUGCAAGUUGUGCAGUUGUUGUCUCAAGCUUG
>hsa-mir-548ar MI0019131 Homo sapiens miR-548ar stem-loop
AAAAGUAAUUGCAGUUUUUGCUGUUGAACGUAGUGGUAAAACUGCAGUUAUUUUUGC
>hsa-mir-664b MI0019134 Homo sapiens miR-664b stem-loop
UGGGCUAAGGGAGAUGAUUGGGUAGAAAGUAUUAUUCUAUUCAUUUGCCUCCCAGCCUAC
A
>cel-mir-5592-1 MI0019153 Caenorhabditis elegans miR-5592-1 stem-loop
CGGCCCUUACCGUUUAAUACAUGUUCCCGGUCGAUGCACCAUGUAUUAAACGGUAAGGGC
CGGC
>cel-mir-5592-2 MI0019154 Caenorhabditis elegans miR-5592-2 stem-loop
CGGCCCUUACCGUUUAAUACAUGGUGCAUCGACCGGGAACAUGUAUUAAACGGUAAGGGC
CGGC
>cel-mir-5594 MI0019157 Caenorhabditis elegans miR-5594 stem-loop
AAGAGUACUGUAGUUUCAAAAUUUCAUUGAUUAAAAUUUUGAACUACAGUACUCUUCA
>cel-mir-356b MI0019158 Caenorhabditis elegans miR-356b stem-loop
UGGUGAGACACGUCGUAACGAAUCCGCUGAAAUUUACAUUGAUGAUUUGUUCGCGUUGCU
CAACCACA
>mmu-mir-5615-2 MI0019182 Mus musculus miR-5615-2 stem-loop
CUUGGUUGUUUUCUGAGACAGAAAAUGAGACUCUUUUCUGUCUCAGAAAACAACCAAGGA
>mmu-mir-5620 MI0019188 Mus musculus miR-5620 stem-loop
ACGAGGCAGGGGCUUUGACUGUGACAAAAUCACUCACAGUCAUCCCCCUGCCUCAC
>ath-MIR5663 MI0019251 Arabidopsis thaliana miR5663 stem-loop
UUAUAGCUAAGGAUUUGCAUUCUCAUGAUUGAAUUCUAGUAUAUAGUAACAUUAUAGAAG
AAAGUCUAUAAACACUAAACUCAAUCAUGAGAAUGCAAAUCCUUAGCUAUAU
>sly-MIR4376 MI0019258 Solanum lycopersicum miR4376 stem-loop
AAGGCUUGCUACGCAGGAGAGAUGAUGCUGGACGAUAGAGAAAAUGGGAUUUAAUUUAUU
GGCCAGCAUCAUACUCCUGCAUAUUAAGCCU
>dre-mir-725-2 MI0019590 Danio rerio miR-725-2 stem-loop
CUGCAGUGCACAUUGCUAGGAAUGGUGGCUGAGAUGAAGAGCAGGAUUUCAGUCAUUGUU
UCUAGUAGUGCGCGCUGCAG
>dre-mir-23a-4 MI0019591 Danio rerio miR-23a-4 stem-loop
CUCUUCUGCCGGCCAGGGGAAUUCCUGGCAGAGUGAUUUUUAAACCUAAUGACUGAAUCA
CAUUGCCAGGGAUUUCCAAUGGCUCGUGUGACUCAGAG
>osa-MIR5792 MI0019804 Oryza sativa miR5792 stem-loop
CGUCGAUGACAGCGGUGGUUCGGACAUCUUCGGCUUUGUACCUGCUUGGCUUGAUGGCAU
CAUCGUUCUUAUCGAUG
>osa-MIR5820 MI0019838 Oryza sativa miR5820 stem-loop
GGAAAUUGAACUUAAAUCCUUAAUCGUUUGCUAGAUUUUUCUUGUGAGUGACCUGGCAGA
GAUUGAUCGAGGAAUUGUAUUUCC
>osa-MIR5825 MI0019844 Oryza sativa miR5825 stem-loop
GUGCUCCCUACGUUUUAAGGUUAUAUGACGUUUUAACUUUGGUUAAAACCAAACUACUUC
AAAUUUAACUUAGUUUAUAUACCAAAUUAGUUUUAUGAAAUCAAUAGCUGAAUAUAUUUU
UAUAAUAAAUUUAUGUUGAGUUGAAAAUAUUAUUAUUGUUUUCUACAAACUUGAAUUAGU
UUGAUUUUGACCAAAAUCAAAACAUCUGAUAACCUGAAACGGGUCGGUCCAC
>osa-MIR5828 MI0019847 Oryza sativa miR5828 stem-loop
AAGUAACUUGUUACGGCAUUAAAAGUAAAUCUAUUGUGGGUUUAGAAACAUAAGUCUAUU
UGGAAAUUAACCCCACAAUGGAUUUACUUCUAAUGUUGUGACAAGUUACUU
>nta-MIR6020a MI0020233 Nicotiana tabacum miR6020a stem-loop
UCCCUAUACAGACGACCUGUAAAUGUUUUUCGAGUAUCUUCAUUCUUCCCUCAUCCUACU
GAUGUUUUAGAGAGGAAGAUACUCAGCAAAACAUUUACUGGUUACUUGUAUAGAAUCA
>nta-MIR6020b MI0020235 Nicotiana tabacum miR6020b stem-loop
UCCCUAUGCAGCUGACUUGUAAAUGUUCUUCGAGUAUCUUCAUUCUUCCUUAAUCCUAAU
GAAGUUUUAGAGGCGAAGAUACUCGAAAAACAUUUACUUGUUAUUUGUAUAGAAUUA
>stu-MIR6024 MI0020241 Solanum tuberosum miR6024 stem-loop
AAAUUGGUAAUGGGAAGUGGAGAAACAACACUUGCUAAAAGAAGUUCAUCAGUGAUUCUC
UCUUCUUUUGGAGUUUUUUUAGCAAGAGUUGUUUUCCCUCUUCUCAAUUCCGUCUCUC
>stu-MIR482c MI0020244 Solanum tuberosum miR482c stem-loop
GAGAGAUUUGGGAAGCUUUUGGAGUGGGUGGGAUGGAAAAAUAUCGUAUUUAUUUUUUUU
CCUUAAAAGGCAAAAAAGAUAAGAAAUGAGAUUUUUCCUAUUCCACCCAUGCCAAUGGCU
UCCAAUCAUUUACUC
>stu-MIR482b MI0020245 Solanum tuberosum miR482b stem-loop
GAAUGUUUCAGGGAGCUUUUGGAGUGGGUGGCAUGGUAAGAUAUCAUAUUUUGUUUUUCA
UAAAAAAUGGAAUUGAAAUCUUACCGAUUCCCCCCAUUCCAAUGGCUUCCAGUCAUUUCU
CC
>stu-MIR482a MI0020246 Solanum tuberosum miR482a stem-loop
GAGUUUUUCGAAAAUCUAUGGGAAUUGGUGGAUUGGAAAGCUUUUAUUUUCUUCUGAUUA
GCUUUCCAAUUCCACCCAUUCCUAUGGUUUUUCGGUAUCCUCUC
>stu-MIR482d MI0020248 Solanum tuberosum miR482d stem-loop
AAUUUUUGGGAAGCUUUUGGCGUGAGUGGUGGGGUAAGAUAGAUCUAUCAUAUUUAUGAU
AUGAAAAAUCUUGCCUACACCGCCCAUGCCCAUAUCUUCCAAUUAUUUCU
>stu-MIR482e MI0020249 Solanum tuberosum miR482e stem-loop
GUGUUUCGGGGAGGUGUUGGAGUGGGUGGUGUGGUAAGAUUUCAUAUUUAUUUUCCAUAA
AAAUUGAGAUCUUGCCAAUACCGCCCAUUCCUAUGGCUUCCGAUCAUUUCU
>nta-MIR6025a MI0020253 Nicotiana tabacum miR6025a stem-loop
UUUUUUACCCGACCCUGGCAUACCAACAAUUGAGAUAACAUCUAGGUUUGACGAUCUUUU
AAGUAAUUAUCAUACAUCCAUUCUUGCACAAAAGUAUUGUUGUACCUGGAUGUUAUCUCA
GUGUUGGCAUGCAUAAGUUGGGUAAGACAUA
>stu-MIR6025 MI0020255 Solanum tuberosum miR6025 stem-loop
UUCUUUGCCUAAUUCUGGUAUACCAACAAUUGAGAUAACAUCUAGGUUUGAUGAUCUUUU
GAUUAGCUAAUUGUAUAGUUAUCACCUGUACACUUGCACAAAAUUAUUAUUGAACCUUGA
UGUUAUCUCAGUGUUGGCAUGCAUAAAUUGGGUAAAUUUAU
>stu-MIR6026 MI0020256 Solanum tuberosum miR6026 stem-loop
UGACCACUUUUAUUUGGUAAUACAACUAUUGCCAAGACAAUGCUUCAUUAUAAGUGCAUA
ACUUUUCACUUUAUUGUUUGAGCAUUGUGUUGAUUUCUCUAACUUAUUUUUCUUUGAACA
AAAUUGUUUUUUCAUCGCGAAAUGCAACACCAUGCUCAGAAGUUAGAGAGUGAAAUGCUA
UGCAUUUGUAAUUAUAUAUUUUCUUGGCUAGAGUUGUAUUGCCAAGUCAAGUGUUUUAAU
UG
>sly-MIR6026 MI0020257 Solanum lycopersicum miR6026 stem-loop
CACUUUGAUUUGGUAAUACAACUAUAGCCAAGACAAUGCUUCAUUAUAAGUGCAUAACUU
UUCACUUUAUUGUUUGAGCAUUGUGUUGAUUUCUCUAAACUUGUUUUUCGUUGAACAAGA
UUGUUUUUUCAUAUACUCAUGGAAAGCAACACCGUGCUCAGAAGUUAGAGUGAAAUGUUA
UGCAUUUGUGAUUAUAUAUUUUCUUGGCUAGAGUUGUAUUGCCAAGUGAAGUGUUUUAAU
UG
>sly-MIR6027 MI0020258 Solanum lycopersicum miR6027 stem-loop
UUUCGUAAUUUUACAUGAUUAUGGGUAGCACAAGGAUUAAUGUGAAACAGAAAAGUGAUA
UGCAAAGAAGAUGGAGAUUCAAUUGUUUAUUGUUACGAAAAAAACACUUUUGUGUUUCUC
GUGAAUCCUUCGGCUAUCCAUAAUCAUGUUGAAUAUGUUAUUU
>bta-mir-6119 MI0021137 Bos taurus miR-6119 stem-loop
AUUUUGAGAGGUAAAAAAUUGAUUUGACUAGUUCUUUAACACAUCUAGCAAAUCAUUUUU
UACUCUCCAAAAAGAAC
>nta-MIR156c MI0021321 Nicotiana tabacum miR156c stem-loop
AGAAUCAAGACUGACAGAAGAGAGUGAGCACACGCAGGCAAUUGUAUAGAGAUUAUAUUA
CUGUCAUUUGCGUGUGCUCACUUCUCUUGCUGUCAUCUCUCUCUAUA
>nta-MIR156g MI0021325 Nicotiana tabacum miR156g stem-loop
GUGAGAUUGUUGACAGAAGAUAGAGAGCACAGAUGAUGAUCAUGCUGCUAAAUCUGGGAU
UGGAGAGGGCACUGAAUCAAUUAAACUGCAAAAAAAAAAAGCAUCUCAAUUCAUUUGUGC
UCUCUAUGCUUCCGUCAUCACCUUCACCG
>nta-MIR156h MI0021326 Nicotiana tabacum miR156h stem-loop
GGAGAUGCUGUUGACAGAAGAUAGAGAGCACAGAUGAUGAUAAGAUGCUAAUUGGAAGCU
UUCUGCACCUUAAUCCUUUGUGCUCUCUAGUCUUCUGUCAUCAUCCUCAGCC
>nta-MIR156i MI0021327 Nicotiana tabacum miR156i stem-loop
UGAUAAUUGUUGACAGAAGAUAGAGAGCACUGAUGAUGAUAUGCUAAUUAAAUUUGUGCA
GCAAAAGCAUCUCAAUUCAUUUGUGCUCUCUAUGCUUCUGUCAUCACCUUCAGCCA
>nta-MIR156j MI0021328 Nicotiana tabacum miR156j stem-loop
UGACAAUUGUUGACAGAAGAUAGAGAGCACUAAUGAUGAUAUGCUAAGUAAAUGUAGGGG
CAAAAGCAUCUCAAUUCAUUUGUGCUCUCUAUGCUUCUGUCAUCACCUUCGGCCA
>nta-MIR160a MI0021330 Nicotiana tabacum miR160a stem-loop
AAUAUGCAUAUGCCUGGCUCCCUGUAUGCCAUUUGCAGAGCUCAUCGGAAUACCGUUGGG
UCCCCGUGAAUGGCGUAUGAGGAGCCAAGCAUAUCCCGGAUAU
>nta-MIR160d MI0021333 Nicotiana tabacum miR160d stem-loop
AGAAGUUUUGUGCCUGGCUCCCUGCAUGCCACACGCUUUCACCAAUCCGCGGGUUCUUUG
AUUGGCUGAUCAGUGGGUGGCGUGCGAGGAGCCAAGCAUACCACAUUAUA
>nta-MIR162a MI0021334 Nicotiana tabacum miR162a stem-loop
UUAAGAACACUGGAGGCAGCGGUUCAUCGAUCUGUUCCCUGAAAGGCGAUAAACAAAAUA
UAGCAACAGGAAUCGGUCGAUAAACCUCUGCAUCCAGCGCUUAACCC
>nta-MIR166a MI0021339 Nicotiana tabacum miR166a stem-loop
UGUUUUGAGGGGAAUGUUGUCUGGCUCGAGGUCACUAACUUGAUCCAAUUAUUUGAACUC
UCUUUCCCUUUUUGAGAUGUCAUCUCCAUUAAUUAACAAAUAGAUCAAUAGUUCUUGAUU
GGCAUUAGGGAUCAUGGAUCAUGGUUUAGUGUCGUCGGACCAGGCUUCAUUCCCCCCAAA
AUUU
>nta-MIR166b MI0021340 Nicotiana tabacum miR166b stem-loop
AGCUUUGAGGGGAAUGUUGUCUGGCUCGAAGCCAUUAUCUCCUCUUGAUUUAACCUACUU
CUUCUUAACUUCAAAAAUAGCAGAACAAACAAUCAUGAGAUAGUGUCGUCGGACCAGGCU
UCAUUCCCCCCAAUUUGGA
>nta-MIR166c MI0021341 Nicotiana tabacum miR166c stem-loop
UCUGUUGAGGGGAAUGCUGUCUGGUUCGAAACCAUUCACCAAAGUAUGAUCAAGAGUUUG
AUUAUUUGAAUGAUUUCGGACCAGGCUUCAUUCCCCCCAACUCUA
>nta-MIR166d MI0021342 Nicotiana tabacum miR166d stem-loop
UGUUUUGAGGGGAAUGUUGUCUGGCUCGAGGUCACUAACUUGAUCCAAUUUGAACUCUCU
UUCCCUUUUUGAGAUGUCAUCUCCAUUAAUUAGCAAAUAGAUCAAUAGUUCUUGAUUGAC
AUUCUCUAUUAAGAGGGAUCAUGGAUCAUGGUUUAGUGUCGUCGGACCAGGCUUCAUUCC
CCCCAAAUCUUG
>nta-MIR166g MI0021345 Nicotiana tabacum miR166g stem-loop
UUUGUUAAGGAGAAUGUUGUCUGGUUCGUGACCAAUCUGUAAACAGUAAUUAGCUAACUG
UCAACAUUCAUCACUUGAAUGAUCUCGGACCAGGCUUCAUUCCCCUCAACUCAA
>nta-MIR166h MI0021346 Nicotiana tabacum miR166h stem-loop
UCUAUUGUGGGGAAUGUUGUUUGGCUCGAGGAUUCUUCAAUCUUGAUCAAAUUCUUUCUA
UUUUUUAUAGAUCUGCAUAUUAAUAUAGAUCUAUAAUAUUGAAUCAUGAUUUUGGUGUCG
UCGGACCAGGCUUCAUUCCCCUCAAAGAUUGC
>nta-MIR167a MI0021347 Nicotiana tabacum miR167a stem-loop
UUUGAGAGGUUGAAGCUGCCAGCAUGAUCUGGUACGAACAAAGUCCAUUUCUUUCUAUAU
AUAAAUAUUUUCUUGCAAAGAAGAAAAGAAAAGAAAGUCCAUUUUUUCUUAAAAUUUUGA
GGUCUUUUAAUUUCCUGUUUUGGGUUUGAAAUUGAAGUGAUAUUUUCGAAAAGAAAAUGG
AAUUUUUCGAAGUUUUCUUGAAAGAAAAUAUAGGUAUCGUCUUUCAUAGGUUUGGUUCCA
UCAGGUCAUCUAGCAGCUUCAAUCACUCACCAA
>nta-MIR167e MI0021351 Nicotiana tabacum miR167e stem-loop
ACUAGUAGUUGAAGCUGCCAGCAUGAUCUAAACUUUUCUAGUUGCUCCGUUGAGGAAAGA
UCAGAUCAUGUAGCAGCAUCACCUGUUGAUGGU
>nta-MIR168a MI0021352 Nicotiana tabacum miR168a stem-loop
UGUCUCUAAUUCGCUUGGUGCAGGUCGGGACUAAUUCGCCGGUGGCGGCGGCGGCAAUCA
CAACGGCGGUGAUUGUUAUUAAAUGGAGAUUAGAUGUACGAAGUUAUCAACAUUUUUUGU
UUUGCGGCGAAAUUUGUCCCGCCUUGCAUCAACUGAAUUGGAGACUGC
>nta-MIR168b MI0021353 Nicotiana tabacum miR168b stem-loop
UGUCUCUAAUUCGCUUGGUGCAGGUCGGGACUAAUUCGCCGGCGGCAAUCACGUCGGCGG
UGAUUAUUCUACGAAGCUUAGAUGUACGAAGUUAUCAACAAUGUUCCUUUGCGGCGAAAU
UUGGGUCCCGCCUUGCAUCAACUGAAUUGGAGACUGC
>nta-MIR168c MI0021354 Nicotiana tabacum miR168c stem-loop
GGUCUCUCAUUCGCUUGGUGCAGGUCGGGACCUGCCUCGCCGGCGACAAUGAUGUCAGCU
GACGGUGACGGCGGCGUACCGAUAAAUAUACAUGCUGUUUGGGUCCCGCCUUGCAUCAAC
UGAAUCGGAGACUGC
>nta-MIR168e MI0021356 Nicotiana tabacum miR168e stem-loop
GGUCUCUAAUUCGCUUGGUGCAGGUCGGGAACUGACUCACCGGUGACGCUGUCCGCGCCG
GAAUCGGUGGCGUUAGUUUCGUUGAUAUUUUGUUUGCAUUUAUCGAUAUUUAGAGAGCUC
UCUUUAGGACUUAUUUGUUAGUAAUUUGUUUUGUUGAAAUUAACUUGAUGUAUGUGUAGA
UAAGUAGAGAGUGUUUACCCCCGGUUGGUUAAGUAAUAGAUAUGAAGAGAGUUCAUUUUU
UUUUUGUUUUUAAUAAAUUAGUUAUGUAUGAAAGUGCGCCUCGUCUAUGGCUUAAGUUUG
UUCCCGCCUUGCAUCAACUGAAUCGGUGACCGC
>nta-MIR169r MI0021373 Nicotiana tabacum miR169r stem-loop
GAGUGGAUUGCAGCCAAGGAUGACUUGCCGGGAUGUUGUAGUCAAUGCAACGACUUAUCG
GUAGGUCGUCCUUGGCUACAUUUUACUCUCUUCUGCUCAUGUAAGGCUCUAUAAGAUAUA
UAUAUAAUUCGAGGUGAAGUCAGUAAUUGUUUCACAAAUUACAUCCAGUUGAAUUGCUCA
UAAUUUGUCUAGAGAGUCAUUGCAUGAAGAGGUAGCGAGUGAAUUGCAGCCAAGGAGACU
UGUCAAGAUGUUGCAGCCAAUGCAACGACUUAUCGGCAGGUCGUCCUUGGCUACAUUUCA
CUCUCU
>nta-MIR172a MI0021379 Nicotiana tabacum miR172a stem-loop
UUUUGCAGAUGCAGCAUCUUCAAGAUUCACAUAUAGUAUAUUUUAUGGAGUUCAAUUGUG
GGAGAAAAAAAUUAAAUUUUCUUGCUCCCUAUGGCUCCUUAAUUUAAUAUGAGAAUCUUG
AUGAUGCUGCAGCAGCAAUGAA
>nta-MIR172d MI0021382 Nicotiana tabacum miR172d stem-loop
GUUUGCAGAUGUAGCAUCAUCAAGAUUCACAUAAAAAACGCAUGGUGAUGAGCUGAUGAA
AUGACAUUAAUGGCCAAGGCAGCUUUCUGAAGGUGAGAAUCUUGAUGAUGCUGCAUCAGC
AAUAAA
>nta-MIR172e MI0021383 Nicotiana tabacum miR172e stem-loop
GUUUGCAGAUGUAGCAUCAUCAAGAUUCACAUAAAAAACGCAUGGUGAUGAGCUGAUGAA
AUGACAUUAAUGGCCAAGGCAGCUUUCUGAAGGUGAGAAUCUUGAUGAUGCUGCAUCAGC
AAUAAACGACUACCUGAUUUAUCAUUAUGCCAUUGGAACGAUACACAGAUAAUUAGCAUA
AUUCAUGUGCAAGAAUGCCACGGGUACAUGGUAUGGUUCAAUUGAUACAGUCGUUGUUUG
CGGGUGUAGCAUCAUCAAGAUUCACAUGAAAAGGCAAGGUGAAAUGAAAUUAAUUAAGAG
CCAUGGCUUUUUGAAGGUGAGAAUCUUGAUGAUGCUGCAUCAGCAAUAA
>nta-MIR390b MI0021392 Nicotiana tabacum miR390b stem-loop
AGAAUCUGUAAAGCUCAGGAGGGAUAGCGCCAUGGAUGAAUAUUAGUAACACUAUUGCUU
GUUUUAGCCAUCUGUAGCGCUAUCCAUCCUGAGUUUCAUAGCUUCUUC
>nta-MIR390c MI0021393 Nicotiana tabacum miR390c stem-loop
GAGAAUCUGUAAAGCUCAGGAGGGAUAGCGCCAUGGAUGAAUAUUAGUAACACUAUUGCU
UGUUUUAGCCAUCUGUAGCGCUAUCCAUCCUGAGUUUCAUAGCUUCUU
>nta-MIR396b MI0021399 Nicotiana tabacum miR396b stem-loop
AGUCAUGCUUUUCCACAGCUUUCUUGAACUUCUUCUAGCUGAAUUUUGAUCUCUCUUUAG
GCAAUUGUGGAUAGUUUUAAUUUGAGAGAUGAGAUUUAAAGCUCUGAAAGUCCAAGAAAG
CUGUGGGAAAAUAUGGCAAU
>nta-MIR396c MI0021400 Nicotiana tabacum miR396c stem-loop
UAUCAUGCUUUUCCACAGCUUUCUUGAACUUCUUUCCCUCUGAAUUUUCAUCUCUAGCAA
UUGAGUUAUUGAUAUGAGAUAAGAUUAAGCUCUGAAAGUUCAAGAAAGCUGUGGGAAAAC
AUGGUGAA
>nta-MIR827 MI0021415 Nicotiana tabacum miR827 stem-loop
UAUGAAUUUGUUUGUUGAUGGUCAUCUAUUCAUCAUUCUGCAUAGUUUUUGCACCCAUUA
UCCUAUGGUUAGAUGAACAUCAACAAACAUCUUCAUCAC
>nta-MIR482c MI0021417 Nicotiana tabacum miR482c stem-loop
GAAAACUAUGGGGAUUGGUGGGUUGGAAAGCUUUUCCCUUCUGAUUGAUUAAACGCUUUC
CAAUUCCACCCAUUCCUAUGGUUUUUCA
>nta-MIR6144 MI0021419 Nicotiana tabacum miR6144 stem-loop
GAGUAAACUAUGGCAACUUCUUCAUCAUGCCAACUGCCUUCUACUCACCACUUGUUUGAG
AUAUCGGAGUUUGAACAAAAAGAGAGAGUCUUUUGGCAGUUAUGGCUUGUUGAAGAAGUU
UCCAUCAUUUACUAGC
>nta-MIR6145a MI0021421 Nicotiana tabacum miR6145a stem-loop
UUUCAGUGGCCAUUUUCACAUGUAGCACUGACUGGAUUGCAAAAUCCAAUUCGGUGCUCA
UGUGAAGGUGACUUCUGCUUGC
>nta-MIR6146a MI0021424 Nicotiana tabacum miR6146a stem-loop
CUCAACGGGCUUUGUCCAAUGAAACACUUAUCGGACAUCAAGGGUUCAGAUCAGUGUUCA
CUGGACAAAGAUCGUUACCGU
>nta-MIR6146b MI0021425 Nicotiana tabacum miR6146b stem-loop
CUCAACGGGUUUUGUCCAAUGAAAUACUUAUCAGACAUCAAGGGUCCAGAUAAGUGUUCA
UUGGACAAAGAUCGUUACUGU
>nta-MIR6147 MI0021426 Nicotiana tabacum miR6147 stem-loop
AUUUUGCACAUGACAUCUUCAAAACCCACUAUGUUCUUACACUUCAUCACUAUAGUGUGU
GUACAGAGAAAUAGUGGGUAUUGAAGAUGUUAUGCCUAAAAUAG
>nta-MIR6149a MI0021429 Nicotiana tabacum miR6149a stem-loop
AUGUCAAAGCUUGAUACGCACCUGAAUCGGCAGUUACAUACAGACCAAUAGUAUAUUAGU
ACAUAUGCCGGUUUGGGUUCGUAUCAAACUAUGAUAUAC
>nta-MIR6149b MI0021430 Nicotiana tabacum miR6149b stem-loop
AUGUCAAAGCUUGAUACGCACCUGAAUCGGCAACUACGUACAGACCAAUACAUAUGCCGA
UCUGGGUUCGUAUCAAACUAUGAUAUAC
>nta-MIR6154a MI0021445 Nicotiana tabacum miR6154a stem-loop
UCCCAAUAGCCCUUACUCCAGGUAGAUCCACCAGAACAUGAAGUUCAAGGUGGGUCUCCU
GGAGAAAGGUCCUUUGGUGGU
>nta-MIR6155 MI0021447 Nicotiana tabacum miR6155 stem-loop
GCAGGUGUGAUAAGGUUGCCUUGCUCUUGCAUUCUCUUAGAUAAUUUGAUUCAGCUUGCU
GCCUGAAUUAAAUUUUUUGGUAGAGAGAAUUCGAGAGCAAGGCUACCUCAUGAUACGUGC
AG
>nta-MIR6145c MI0021448 Nicotiana tabacum miR6145c stem-loop
UGCAAAAAGUUAUUGUUAUAUGUUGCACUGGCCAAAAUUGGAGAUUCCUGGCCAGUGCAC
AUAUAACAGUAAUUUUAGCUUG
>nta-MIR6145d MI0021454 Nicotiana tabacum miR6145d stem-loop
UGCUAGAGGUAUUGUUACAUGUAACACUGGCUUGCAUAAGGAAAUUUCGGCCAGUGUUAG
UGUAACAAUCCCUUCGGCCUG
>nta-MIR6159 MI0021459 Nicotiana tabacum miR6159 stem-loop
AACGAGAAAUAGGGCGAGAAUUCUAGGCAAAUGACUUGGAGUUACAUCUAUCCAGACCAA
UUGAAGGGCAUUAGCAUAGAAUUCUCGCACCUAUUCCUUGUUC
>nta-MIR6145f MI0021461 Nicotiana tabacum miR6145f stem-loop
GGUAAUUGAUAUCGUAACAUAUAGCACUAGCUAUGCCUAUAUGUGCGAGCCAGUGCUCAU
GCUACGAUAUCGAUUAUCAUC
>nta-MIR482d MI0021466 Nicotiana tabacum miR482d stem-loop
GGGAGCUGUUGGGGUGGGGGGCGUGGGAAGAUGUCAUCUUUACUUUUCCUGCGAAGGAGA
UUGGCAUCUUCCCGACUCCCCCCAUACCACUGGCUUCCAA
>ptc-MIR6459a MI0021965 Populus trichocarpa miR6459a stem-loop
UGCAGAGUAGAAGUCGAGCUCAAGCACAAAUUCGAUCUUGCUUAACAAGGUACCGGCAAA
GUCAGAUCGAAUUUGGGCUUGAGAUUGUCUUCUUCGUUGCA
>ptc-MIR6463 MI0021969 Populus trichocarpa miR6463 stem-loop
CAUUGUAGGACAUUCGUCGGCAACCAUUUAGUCAUGUUUGCUAACAUGACCGUCCAAGUU
AUCAAUUAUGUCAGGUUACAUUAAGGAAGCUGGCAUGAGCAUGCCAUCAAAGUUGUUGAC
AUGUUUGUCAUCUUGGAUGAUCAUGUUGGCAACCAUGUUGAUGUGGUAGAUCAUGUGCUG
CGUAUG
>ptc-MIR6474 MI0021988 Populus trichocarpa miR6474 stem-loop
GAAAGCCCCUAUUUCAUGUUCAGAUCAGUAGAUAGCAUGUAGUUUGCUUGUGGUAAUGGU
ACCUUGAUCAGACUACUUGCUAUCUACGGAUCUGCACAGGUUUUU
>ptc-MIR6427 MI0022001 Populus trichocarpa miR6427 stem-loop
UGCACGCUCUCGUAAUGCUUCAUUCUCACAACGGCAAAGUGUUAUUGCAUCAUCCUAAUG
AUUAUCAUCAGCCGUCGUGGGAAUGAACAUUAUGAGACUGUGUA
>ptc-MIR6445a MI0022020 Populus trichocarpa miR6445a stem-loop
UCUCUUUGCCACGUUGUUCAUUCCUCUUCCUAAAAUGGCUUCUCCUUCAAUUUUAAAAAA
AAUAAAAAUUAAAGGAGAAUCCAAUAUGAAAUGAGAAGCUAUUUUAGGAAGGGAAUGAAU
ACGGUGUCGGUGUUAUAAGAGA
>ptc-MIR477c MI0022029 Populus trichocarpa miR477c stem-loop
AUGGUUGGAGAAGCUCCCAACUCCCUCAAAGGUUUCCAGCAUCACAUAAUUGCUUCAAGU
AAUGGGAAUGUUGGAAACCUUUUGUGGGGGUUUGAGAGCUUACUCCCCAU
>ptc-MIR2111a MI0022042 Populus trichocarpa miR2111a stem-loop
CUUGAUAUUGGGUCAGGACUUGGUAAUCUGCAUCCUGAGGUUUGGAUCAUCAUGUAGUUU
GAUCUAGUCCUUGGGUUGCAGAUUACCUCUUCCUCACUGACAAUGCAGAG
>ptc-MIR477d MI0022047 Populus trichocarpa miR477d stem-loop
AUGCUACUACAUGGAUGGAGAAGCUUCCGAUCUCCCUCAAAGGCUUCCUCUAUAAUUGCC
UUACAUGAUGGCAUUAGUGGACUCCUUUGGGGAGAUGGAGAGCUUACUCCCCAUAACUCA
AUGGCAU
>ptc-MIR482c MI0022048 Populus trichocarpa miR482c stem-loop
UCCUCCGCCGUGUUGGAAAGGAAAGGGAGACUGCUUUACUGGAAGCUUCCGGUAUGGGAG
AGGCGGGAAUGACUCUGAAAGAACUUAGAAGAGUCUUUCCGAGUCCUCCCAUACCGCAGA
UUUCCAGUAGUUCCUCCCUUUACUUAUCUUCACUAUUCCAGCAGCUCUGGA
>hsa-mir-6503 MI0022215 Homo sapiens miR-6503 stem-loop
AAUGGUCCCCCCAGGGAGGUCUGCAUUCAAAUCCCCAGAAGCUGAGGAUUAGGGGACUAG
GAUGCAGACCUCCCUGGGGGACCAUU
>hsa-mir-6511a-1 MI0022223 Homo sapiens miR-6511-1 stem-loop
CCUGCAGGCAGAAGUGGGGCUGACAGGGCAGAGGGUUGCGCCCCCUCACCAUCCCUUCUG
CCUGCAG
>mmu-mir-6540 MI0022356 Mus musculus miR-6540 stem-loop
GGAAUAACUGGGCAAAGGCUCUCCUAAGGCAGGCAGACUUCAGUGUUGCCCAUUUCUCAG
UUCUCUGAAGCUUGCUUACCUCCAAAGGGCCUUUGCCAUAGCCCUGUA
>gga-mir-222b MI0022373 Gallus gallus miR-222b stem-loop
GAGACACGGUGCCCUUGGCUGCUCAGUAGUCAGUGUAGGAUCUGUCCGACAGUCUCACUA
ACAGCUACAUCUGAUUACUGGGUCACCAAAGGACCACCACCGCGCUGCAUG
>sbi-MIR6223 MI0023519 Sorghum bicolor miR6223 stem-loop
GAAGAGCUAUUCUUUGUUCUUGGGAGGAGCAUGCUAGAAAUUUUCUCAAAGUCAGUCCUU
GACUUUCAGAAAGUUCCUAGCAUGUUCCUCCUAAGAGCAUGCUCUCUC
>hsa-mir-6511a-2 MI0023564 Homo sapiens miR-6511a-2 stem-loop
CCUGCAGGCAGAAGUGGGGCUGACAGGGCAGAGGGUUGCGCCCCCUCACCAUCCCUUCUG
CCUGCAG
>hsa-mir-6511a-4 MI0023566 Homo sapiens miR-6511a-4 stem-loop
CCUGCAGGCAGAAGUGGGGCUGACAGGGCAGAGGGUUGCGCCCCCUCACCAUCCCUUCUG
CCUGCAG
>mdo-mir-30d MI0023834 Monodelphis domestica miR-30d stem-loop
UGUAAACAUCCUUGACUGGAAGCUGUAAGGUGCUUGGAGGAGCUUUCAGUCGGAUGUUUA
CAGC
>mdo-mir-92a-2 MI0023936 Monodelphis domestica miR-92a-2 stem-loop
GGGUGGGGAUUUGUUGCAUUACUUGAUCAUGUGACUAUAAGAGUAUUGCACUUGUCCCGG
CCUGU
>oan-mir-133a-2 MI0024047 Ornithorhynchus anatinus miR-133a-2 stem-loop
AGCUGGUAAAAUGGAACCAAAUCAACUGUUCAAUGGAUUUGGUCCCCUUCAACCAGCUGU
>aly-MIR403b MI0026014 Arabidopsis lyrata miR403b stem-loop
GAAGAGUCGUAUUACAUGUUUUGUGCGUGACUCUAAUUUAACAGGCUUAUGUUUGAGAUU
UUUUUGACAAAUCCGGAUUUUGCUGUUGGAUUAGAUUCACGCACAAACUCGUAAUCUGUC
UUUUC
>aly-MIR173b MI0026015 Arabidopsis lyrata miR173b stem-loop
GGUGACUAAGUACUUUCGCUUGCAGAGAGAAAUCACAGUGGUCAAAAGUUAAAGUCUCUU
UCCUCUGUGAUUCUCUGUGCAAGUGGAAGAGCUUGCUCCC
>sly-MIR164a MI0027570 Solanum lycopersicum miR164a stem-loop
UCGAGAUGGAGAAGCAGGGCACGUGCAUUACUAACUCAUACGCAAGAUUUAUCGAUGUUU
CGAAAAUUCUGCUAUCAUAGUACUGUAUUUUACAGCAAAUAGUGUUUGUACUUUACAUGU
AUGUGAUAAAAUGAUGAGUUAGUUAUUCAUGUGCCUGUUUUCCCCAUCAUGA
>dme-mir-9388 MI0028938 Drosophila melanogaster miR-9388 stem-loop
CAAGUAUUUUGGUACGUAUGUAUGUAUGUACAUACAUGUGUAUAUGGUACAUUCAUGUAG
UACAUACAUACAUAUGUAUGCAAGUACGUACG
>sly-MIR319c MI0029099 Solanum lycopersicum miR319c stem-loop
GGAAUGGUCCAAGAGAGCUUCCUUCAGCCCACUCACGGAGGAGAAAUGGGGUUGAAUUAG
CUGCCGACUCAUUCAUCCAACCACUCAGUAGAAAGGAUAGGUUUUGUGCUACUGUGAUUG
AGUGAAUGAUGCGGGAGAUAGUUUUCUAUCCCUCUCUUUCCUUGCUUGGACUGAAGGGAG
CUCCUUUUCCCCAUU
>sly-MIR403 MI0029100 Solanum lycopersicum miR403 stem-loop
AGAAAUUGAAAAUCAGGAAGAGGCAUAUUUCACGUUUGUGCGUGAAUCUAACAACUCUUU
UCAUCUGAAAAACUGUUAUUGUUUGCUAGAUUCACGCACAAGCUCGUAAUAUGGCUUUUC
CAAUCUCUGCGCUUUGAUUUCU
>sly-MIR394 MI0029102 Solanum lycopersicum miR394 stem-loop
CAAUCUUGAUUUUCAUGAAGAUUUCUCAAAGGGUUCCUUACAUAGUUCUUUGGCAUUCUG
UCCACCUCCUUUACCUUCAUAAUCUUCUAUUUUUUUAGAAAAAUAAUUUUUGUUAUUAUU
UUUUUUAAAAAAUGGAGGUGGGCAUACUGUCAACAGAUUUGUGUUAGUUUCUCUUUGUGA
AAUCUUCUUGAUGUUAAUUG
>sly-MIR9470 MI0029103 Solanum lycopersicum miR9470 stem-loop
UCACCCAAAAUGUCACACUACUAAAUGGUAAAGAAAGACAGUCACCCAAGAAAGUUUAGG
AAAAGUUGCUAGGUGGGCAAAGGUAACCUUGAAAAUGCGAGCUGCACCAACAGGAUUGUC
CUCCGUCAUACAUUGGCGAAUUGGGGGGCUGAAAUCCAUGAGCCUAAACUAUAGCCCUCG
CCUUUGGCAUGGUUGCAUACAAAUAUUGUGGUGAUAAGGUCCAACUCAAUUUUCUAUUUU
CCCAAUCACGUGCACACAAAAACCAAGCUGGCUCUAGUUAUUUAAUGACACACAGUGAGU
GGAGUUCAAGAGAGGGCUACAGUUUGGCUCAUGGAUUUUAGCAAACCAUUUCUCCAUGUU
UGUCAGACGACAAUACUGUUGGACCAACUUGCAUUUUCGGGAUCACCUUUGUCCGGCAAG
CAACCUUUUCUGAAACUUGCUUAGGUGAUUUUCUUCUUCCCUGUAUGUAGUGGAACAUUU
UUGCUGA
>sly-MIR166c MI0029105 Solanum lycopersicum miR166c stem-loop
UGUGUGUGGUGAGUUUGAGGGGGAUGUUGUCUGGCUCGACACAAUUACUCUAUUGUAUGU
AUUUAGUUAUUCGUUAUCAAGAUUGAUGUCGAUAACGAAUAAAUUAAACACAUAUAUACA
AGAUGUAAAAAGGGAGUAAAGGCGUCGGACCAGGCUUCAUUCCUCUCAAACAAUAUUCUA
CUUUUACA
>sly-MIR9472 MI0029108 Solanum lycopersicum miR9472 stem-loop
AUGGGUUUCAAUUAUAGCUACAGAUCUUCCCAUAGAUCUACUCGAUUUAUUUUUCAGUAG
ACGUUGUGAAUAAUUGAUAAAUACAGGUAUACAGAGGUCUUAAUAUAGUCAGAACCUAGA
AAUAUGUGUAACUAGAUUCAGACCUUUGUACACUUGUAUUCUGUUGCUAUUCACAAUCUC
UGCUGAAAAAUGAUUGACUAGAUCUACGAAUAAUCUAGAUUAUUAAUGCCCGU
>sly-MIR396a MI0029111 Solanum lycopersicum miR396a stem-loop
UGAUUCUUUGUGUACUUUUCCACAGCUUUCUUGAACUGCAUACAUAUAACAAAAAAAUCU
GAUUUUUUUUUGAUUUUUUUUUACUUUUAUAAAGAAAAAAUUUAGAUGGAAAGAAUUAAA
UUGUUGCGGUUCAAUAAAGCUGUGGGAAGAUACAUAUAGGAUCA
>sly-MIR167b MI0029112 Solanum lycopersicum miR167b stem-loop
UCUCACUUCUGUAUGUUGGUUUUUUGAGAGGUUAAAGCUGCCAGCAUGAUCUGGUAAGAA
CAAAAUCCUAUUAUAUUUCAUCUAUAUUUUCUUAUAAAAAGAAGAAAUGAAUUUAAAUUU
GAAUUUUUUGUAAAAAAAAAAUGUUGAGGUUUUUAAUUUCCUUCUUUUGGAUUUGAAAAA
AAGAAAAUUAAAUUUUUGUAAGGAUUUUAUUUCUUUGAAGAAAAUAUAGAUAGAUAGCUU
UGGUUCCAUCAGGUCAUCUAGCAGCUUCAAUCACUCACCAACAAUACACACAAAGGA
>sly-MIR482d MI0029113 Solanum lycopersicum miR482d stem-loop
GGAAAGGGAGGAGGGAUUUGGGAAUCUUUUGGAGUGGGUGGGAUGGAAAAAUAUUGUAUU
UUUUUUUCUAACGGAAAAAAAGAUGAGAAUUGAGAUUUUUCCUAUUCCACCCAUGCCAAU
GGCUUCCAGUCAUUUACUCCUUUUCC
>sly-MIR9475 MI0029116 Solanum lycopersicum miR9475 stem-loop
CUAUUUUAUUAACUAAAAAAUGUUUUUAAUUUGAUAAAGAGAGUCACCAAUUAAUUUUUC
AAGAAAAAUUAAGAAAACCAAUUUUUCAAAAAAUUAAAACAGUAAAUCAAUUGAAAAUAU
UAAGGGGGUUCUGGGUUUGAUAACAAGUCUGGCAUAACAAGUCGGGUGUGAAUUCUGUGA
AGGUCAAGAACAACCUUUAUAUGGUGAAGAUCUUCUAGAGUGUUCUUUUCCAUCAGAUGC
GUAGGAAAUAGAAGAAAUGUCUUUCCUCUUUUUCUUUAACAAUCCCGAAGAUCCAGACGA
GGCAGUAACGCGUGCAAUCUUCCCGAUUCUUAGCCCGUCCUCGAUAGCCUCACCAACCUU
GACUAUCUUGGCGAAUUUUGCUCCAAUGAGCAAUAUAAUCUUGUCAUAGUAUUUUGAUUC
UUGAAUACGCACAAACACUUCAAUAAUUUCUUUUUCUGACAUAGGCGGCCUCUUUCCUCU
CCAUCUAUACGUGUAUUCGUGGUAACUUCCGGUUGACUUCUAUCUAAUAUGUUCCAAAGA
GUACCGUUCCAGAACGAUCUCUACAUUGUAGGCAAAUCGUUCGACUAAACUUCAGAUGUC
GUUGGAUUGAAUUAUGAAGAUUUGCAUCCAUCAAAACUUGGAUCUUUAAGAAGGGUUCAA
AGUGUCGAAAUUUGACACUUUUGGAGGAACUAGAAAUCUGUUGGCUCAUUUGAGGGCUUA
UUGUGACCAGCUCGUAGGAGUUGGAAGAAAUGGAGUUUUGUUUAUGCGGCUCUUUAGUCA
AAGUUUUAACGGGGAAGCGUUAGAACGGUUCACUUACCAGGAGAUGAAGCAAUGGUCCAG
UUGGAACACACUCGCCAAGGAUUUUUUCAAACAAUUUGCCUACAAUGUAGAGAUCGUUUU
GGACCAAUACUCUUUGGAAAUGAUCAGACAGAAGUCAAUUGAAAAUUACCGUGAAUACGG
GUAUAGAUGGAGGAAAGAGGCUGCUAGAAUUCGACUGCCUAUGUUGGAAAAAGAAAUUGA
UUAAGUGUUUGUGCGUAUUCAAGAACCAGAAUACUAUGACAUGAUUAUGUUGCUCAUUGG
AGCAAAAUUCGCAGAGAUAAUCAAGGUUGGUGAGACUAUCGAGGACGGGCUAAGAAUUUG
AGAAGUUGCUCGCAUGUUGCCUCGUCUGGAUCUUCGGGAUUGUUAAACAAGAAGAGGGAA
GACAUUUCUUCUAUCCCCUAAGCAUCUGAGGGAAAGAAACACUCUAAAAAAUCUUCAUCG
UACAGAAAUCGUUCUCGAUCUUCGUAGAAUUCAUGCGCGACUUGUUAUGCCCAAACUGGU
UAUCAAAGCCCCUUAUUAUUUUCAAUUGAUUUACUAUUUUAAUCUUUUGAAAAUUAGUUU
UAGUUUUUCCUUAAAAAUUUAGUGGCGACUCUCUUUAUCAAAUUGAAAAGAUUUUUUAGA
UAAUAAAACAG
>sly-MIR9476 MI0029118 Solanum lycopersicum miR9476 stem-loop
CCUGUCCAAAACUGCUAUUGGUCUAGUCCUGCAUCUUUUUUUACAUUUUUUCCGUUAUCA
AAAAAUAUAAAAAAAGAUGCAGGACUAGACCAAUAGCAGGAUGGAUUGG
>sly-MIR390b MI0029123 Solanum lycopersicum miR390b stem-loop
GCAUGGAGAAUCUGUAAAGCUCAGGAGGGAUAGCGCCAUGGAUGACUCAAUUCGAUUUUU
GUACACAUCUUUAGCGCUAUCCAUCCUGAGUUUCACGGCUUUUUCAUGC
>sly-MIR396b MI0029124 Solanum lycopersicum miR396b stem-loop
GAUGACCAAGUCCUAGUCAUGCUUUUCCACAGCUUUCUUGAACUUCUUCUUGCUAAAUUU
UGAUCUCUAAAUUGAUAAUUUUGAGAUGAGAUUUGAAGCUAUGAAAGUCCAAGAAAGCUG
UGGGAAAAGAUGGCAAGCUUUGGACUUAUU
>tae-MIR9656 MI0030373 Triticum aestivum miR9656 stem-loop
CCAUGGCUGCGACAGGCACCAUUGUUCAGUGUUUCGAAGGAAUAAUACCGUUGCUGGGUU
UGGAGGACUGUUUUAACGGUAUUAUCUGCUUCGAGACUCUGAACAGCGGUGCCAUAGAAG
CUACUGCCC
>tae-MIR396 MI0030381 Triticum aestivum miR396 stem-loop
GGCUUUCUUGAACUGUGAACUCGCGGGGAUGGGGAUUCCCUGGAUUGUGGCGCUCCUGCC
UUCUCUUCGGCCGUCUCCGCCUGUUGAUGGUUCAAGAAAGCCC
>tae-MIR9662a MI0030382 Triticum aestivum miR9662a stem-loop
GGGGAGCCCGGCGGCUCUGUGGUGUUCAAGCAGGAACCUCAUGCUACCGGCAGGAUGCGG
CGCUUGCUUGAACAUCCCAGAGCCACCGGCGUGCCAA
>tae-MIR9663 MI0030383 Triticum aestivum miR9663 stem-loop
AAGAGAAGCUUGGUCAUCUAAAGCGUAGUCGAACGAAUCUGCCGUUGAUGAGGAUAUGUU
CAGAUUCGUUCUAUUACACUUUACAUGAGCAGACUACUCACCA
>tae-MIR9664 MI0030385 Triticum aestivum miR9664 stem-loop
GGUCUGAUGGUUAACGAACCACGGCAUAGAGGCACUGCAAACAUCCGAGAUGAGCAAACU
AAGCUUGUCCGUAGUUUGCAGUCCUCGAUGUCGUAGUUUGUUUUUCCAUCUAUUGU
>tae-MIR9662b MI0030390 Triticum aestivum miR9662b stem-loop
UCGGGGAGCCCGGCGGCUCUCUGGUGUUCAAGCAGGAACCUCCAUGCUACCGGCAGCAUG
CGGCGCUUGCUUGAACAUCCCAGAGCCACCGGCGUGCCAAAU
>tae-MIR5062 MI0030391 Triticum aestivum miR5062 stem-loop
CGUAGCUUCUUGAACCUUAGGGAACAGCCGCAUAACACCAUUAACUUGAAAACCACUUAU
CUUAUCCCAAAACUGCUCCUACCACAAUAUAAGGGGUAAGGAAUGGUUUUUAGUUUGUGA
GGUCAUGCGGAUUUUUCACCAAGGUUCAAGUGGUUAUC
>tae-MIR9669 MI0030393 Triticum aestivum miR9669 stem-loop
GAGAUUUCCAUACUGUGGGCACUUAUUUGACAAGAAUGAGGAGAAACAUGAAUUCUUGGC
AAAUAGUGCCCUUAGUAUGAAAUUCUG
>tae-MIR9670 MI0030395 Triticum aestivum miR9670 stem-loop
CCUGAACGUCUUCUUCAAGUACUCCACUUUUUUUUCUCGCGGAGAAAAAGGUGGAAUACU
UGAAGAAGAUUUUCAGGU
>tae-MIR167c MI0030399 Triticum aestivum miR167c stem-loop
CCUUUGCUGGUGUGAGAGACUGAAGCUGCCAGCAUGAUCUGCUCAUCCAGCAUGCGCCGA
ACCGCGUUCGGUUGCGCGGGGUUAUCUUGGAAUUUUUGCUCCAUCAGAUCAUGCUGCAGC
UUCAUUUUCUCACGGCCACCAACAGA
>tae-MIR9674a MI0030403 Triticum aestivum miR9674a stem-loop
AAUUUGUCCAUAGCAUCAUCCAUCCUACCAUUCAACGGCGGCUGCUGCUGCCCACCGGUG
GGUAGGAUGGCUGGUGCUAUGGAUAGCUU
>tae-MIR397 MI0030405 Triticum aestivum miR397 stem-loop
CGCAAAGGUGCCAUUGAGUGCAGCGUUGAUGAACCGUCCGGCCUCCUCCGAGGCCGGAGC
GGUUCACCGGCGCUGCACACAAUGACGCCUCUGC
>tae-MIR5384 MI0030407 Triticum aestivum miR5384 stem-loop
UGCCGACCCCUUCGCCGGUCGCGCGUUCCCCUUGCGGUGAGCGCGCCGCCGUCGAAUGGA
UCGGUG
>tae-MIR7757 MI0030410 Triticum aestivum miR7757 stem-loop
UGCAUUACAUAUAAAACCUUCAGCUAUCCAUCUCCAUAUCAGCCUGUCUCUCUUAAUUUU
GAAACAUUUUGGAAAUAUGCUUAAAUAUCCUUGAACAUAAGAACGAGCCACACAUGCUGC
ACCAAUACUAUGAAAAGUAGCAUAGAAUGAGUAAAAGAGGCUCUUGACUUUUAGAUCAUG
CAAGAGCUUUGAUCUACAGGUAAACCCUUUUUUACUAACUACUAGCAGCUUUAAUCUGCC
UUCUUAUCUAUAUGAUUAGUUAUUAUGUCUAAGUAUGUUUUUAGAAGAUUAAGCAAGCUC
AUUCGAUAUGUAAAUGGAUAGUUUGAGGUUUUAUUUAUAAUGAU
>tae-MIR5048 MI0030413 Triticum aestivum miR5048 stem-loop
UCUAGCAAUAUAUUUGCAGGUUUUAGGUCUAAGUGGUGAAUAUCGAUCUCUGAAUAUAUU
GAUAACCUUCACAAAUUUGCUGAUUAUUUUGUAGAGCUAUUAUUGUCCCACAUGCAUAUC
CAUGACUAAAAAAAGCAAAAAAGUAAUAAUUGGGUGUUGUGUUCUCACAAAGAAAGAUGG
AAAAGUUUAACAAAAACUUGUGAAGGAAGAUGAAUGCUUUGAUUAUGCAUGAAUCCAUAA
UGAUAAAGUGCUAUUGAAUGAUCAAGUAAUUUGUAAGGUUUUUAUUAUCUUCGCAAGAGU
UGUAUUGUUAAUUUAGACCUAGACAUGCAAGUAUAUUUCUAGG
>tae-MIR9677a MI0030414 Triticum aestivum miR9677 stem-loop
CAAAGGCGGCCUCGCUUCUCUUCCACUCUACCAACAGCCACGUCUCCCCCGCGACCAUGG
CGUGGCCGUUGGUAGAGUAGGAGACGAGCAUGGCCACCUGUUCC
>tae-MIR9666b MI0030421 Triticum aestivum miR9666b stem-loop
UCAUUCGGAUUCGCCAUCAUACGUCCAACCGUGCAUUUGAUAUGCAUAUAUAUGCAUCAC
GAGCCACGGUUGGGCUGUAUGAUGGCGAUACCGAUUGG
>hvu-MIR156b MI0030546 Hordeum vulgare miR156b stem-loop
GCUGACAGAAGAGAGUGAGCACACAGCGGCAGGCUGCGUCUGAUAAAGAGGACGGAUGGA
UGCGAAGAGAGAGAGAUAGACGCAGCUGCUGUUGCGUGCUCACCCUCUCUCUGUCAGC
>hsa-mir-941-5 MI0031520 Homo sapiens miR-941-5 stem-loop
UGUGCACAUGUGCCCAGGGCCCGGGACAGCGCCACGGAAGAGGACGCACCCGGCUGUGUG
CACAUGUGCCCA
>tae-MIR9772 MI0031524 Triticum aestivum miR9772 stem-loop
AGCGGCCGUUGAGAUGAGAUUACCCCAUACCAUAUAGCGGCAGCUCGACUCCGCACACGC
GUAGGGGGCAAUCUCACCUCAACAGCUUCU
>mmu-mir-466c-3 MI0031753 Mus musculus miR-466c-3 stem-loop
UGUGUAUAUGUGUUGAUGUGUGUGUGCAUGUACAUAUGUGAAUAUGAUAUACAUAUACAU
ACACGCACACAUAAGACACAUAUGAGCACA
