# Supplementary material for: A Data-Mining Approach to Identify NF-kB-Responsive microRNAs in Tissues Involved in Inflammatory Processes: Potential Relevance in Age-Related Diseases
Source: Int J Mol Sci. 2023 Mar 7;24(6):5123. doi: 10.3390/ijms24065123 (PMC10049099; doi:10.3390/ijms24065123)
Supplement: Supplementary file 1 [file ijms-24-05123-s001.zip › Supplementary Table S1.xlsx]

## Sheet: NFkB-responsive pre-miRNAs
Table S1. Seven-hundred-twenty-two pre-miRNAs transcribed in different human tissues and predicted to have miRNA-promoters containing putative NF-kB binding sequences. The following attributes are reported: name of the pre-miRNA corresponding to the predicted TSS, type of pre-dicted TSS (“intergenic”, “host gene”, “intronic” or “hybrid”), the FANTOM4 libraries, the chro-mosome where the miRNA pre…
NF-kB responsive* pre-miRNAs	Promoter type	FANTOM4 libraries §																													miRNA age	Chromosomes
		acute myeloyd leukemia	adipose tissue 1/ adipose tissue 2	adrenal gland	blood	bone marrow	brain/brain lobes/cerebrum	breast/mammary gland	embryo 1/ embryo 2	heart	immune system cells	kidney	kidney-tumor	leukemia cell line	liver	liver-tumor	HepG2 - hepatocellular carcinoma (?)	lung	monocytic-cells	muscle	pancreas-tumor	prostate	colon	small intestine-tumor	large intestine-tumor	spleen	T cells/T cells 2	testis	thymus	ureter-bladder
hsa-mir-101-1	intergenic	1		1		1	1		1		1	1	1	1	1	1		1					1	1	1		1	1	1		v	1		* In PROmiRNA, NF-kB is among the top 10 transcription factors with highest affinity for the 1000 bp-long region surrounding the predicted TSSs of the reported miRNAS.
hsa-mir-101-2	intergenic								1					1	1		1	1							1						v	9		§ All human tissues retrieved from FANTOM4 Libraries, where the pre-miRNAs have an “expression at the promoter level”.
hsa-mir-103a-1	intronic			1							1			1									1	1							v	5		Each pair of pre-mRNAs highlighted in bold are the hairpin precursors of the same mature miRNA but transcribed starting from two different promoter types.
hsa-mir-103a-2	host gene	1		1	1	1			1	1	1			1	1		1	1		1			1			1	1				v	20
hsa-mir-103a-2	intronic		1	1			1							1									1		1		1	1	1		v	20
hsa-mir-105-1	intronic													1																	m	X
hsa-mir-105-2	intronic													1																	m	X
hsa-mir-106a	intergenic	1																													m	X
hsa-mir-106b	host gene																		1						1		1				m	7
hsa-mir-106b	intronic						1																								m	7
hsa-mir-107	intronic	1																													v	10
hsa-mir-10a	host gene			1	1		1		1	1		1			1			1		1			1	1				1	1		v	17
hsa-mir-10b	host gene	1	1			1					1		1	1	1										1						v	2
hsa-mir-10b	intronic						1		1																						v	2
hsa-mir-1179	intergenic													1																	m	15
hsa-mir-1180	host gene			1	1	1	1	1	1	1			1		1			1	1	1		1	1		1	1	1	1	1	1	p	17
hsa-mir-1183	intronic						1																								p	7
hsa-mir-1185-1	intergenic						1																								m	14
hsa-mir-1185-2	intergenic						1																								m	14
hsa-mir-1193	intergenic						1		1																						m	14
hsa-mir-1197	intergenic								1																						m	14
hsa-mir-1-2	intergenic	1																													m	18
hsa-mir-1200	intronic													1																	p	7
hsa-mir-1203	intronic									1					1			1		1					1		1		1		m	17
hsa-mir-122	intergenic																1														v	18
hsa-mir-1224	intronic	1									1																				m	3
hsa-mir-1226	host gene	1	1	1	1	1	1	1	1	1	1	1		1	1	1	1	1	1	1	1	1	1	1		1	1	1	1	1	p	3
hsa-mir-1228	intronic										1																				p	12
hsa-mir-1231	host gene		1		1		1		1	1	1			1				1	1	1							1				p	1
hsa-mir-1231	intronic				1		1											1													p	1
hsa-mir-124-2	intronic						1																								m|v	8
hsa-mir-1243	intronic						1				1																				m	4
hsa-mir-1244-3	intergenic																				1										m|p	12
hsa-mir-1245a	host gene		1		1	1	1	1	1	1		1	1		1	1	1	1	1	1	1	1	1	1	1	1				1	p	2
hsa-mir-1248	host gene	1					1				1						1				1										m	3
hsa-mir-1250	intronic									1										1											p	17
hsa-mir-1251	host gene				1													1													m	12
hsa-mir-1251	intronic				1													1													m	12
hsa-mir-1252	intronic													1															1		m	12
hsa-mir-1253	intergenic	1																									1				p	17
hsa-mir-1254-1	host gene								1																						p	10
hsa-mir-1254-1	intronic		1	1											1			1					1	1			1				p	10
hsa-mir-1254-2	intergenic																							1							p	10
hsa-mir-1255b-2	intronic		1												1			1									1				p	1
hsa-mir-1256	intronic	1					1							1													1	1	1		p	1
hsa-mir-1257	intronic	1									1			1											1						p	20
hsa-mir-125b-1	host gene						1			1										1											m	11
hsa-mir-125b-1	intronic						1																					1	1		m	11
hsa-mir-125b-2	intronic						1																								m	21
hsa-mir-1262	intronic	1																													p	1
hsa-mir-1266	intronic														1			1													p	15
hsa-mir-1267	intronic						1																								p	13
hsa-mir-1268a	intergenic	1																									1				p	15
hsa-mir-1269a	intergenic						1																								p	4
hsa-mir-127	intergenic			1	1		1		1			1						1							1						m	14
hsa-mir-1273c	host gene						1		1																		1				p	6
hsa-mir-1273d	intronic		1				1		1	1	1		1		1			1		1	1				1			1	1	1	p	1
hsa-mir-1273f	host gene	1	1	1	1	1	1	1	1	1	1	1	1	1	1	1	1	1	1	1	1		1	1	1	1	1	1	1	1	p	1
hsa-mir-1273g	host gene	1	1	1	1	1	1	1	1	1	1	1	1	1	1	1	1	1	1	1	1		1	1	1	1	1	1	1	1	p	1
hsa-mir-1275	intergenic			1			1							1											1						p	6
hsa-mir-1276	intronic		1								1																				p	15
hsa-mir-1277	intronic										1																				m	X
hsa-mir-1281	host gene	1	1			1					1			1	1				1								1				m	22
hsa-mir-128-1	intronic						1																								v	2
hsa-mir-128-2	host gene																												1		v	3
hsa-mir-128-2	intronic																						1			1			1		v	3
hsa-mir-1283-2	intergenic										1																				p	19
hsa-mir-1284	intronic													1													1				m	3
hsa-mir-1285-1	intronic		1	1			1								1			1			1				1			1	1		p	7
hsa-mir-1289-2	intronic								1																						p	5
hsa-mir-1291	host gene	1									1			1					1								1				m	12
hsa-mir-1291	intronic				1		1							1				1									1		1		m	12
hsa-mir-1293	intronic														1			1													p	12
hsa-mir-1296	intronic															1															m	10
hsa-mir-1302-3	intergenic	1									1																1				p	2
hsa-mir-1302-4	intronic													1																	p	2
hsa-mir-1302-7	intergenic													1																	p	8
hsa-mir-130a	host gene										1																				m	11
hsa-mir-130a	intronic							1																							m	11
hsa-mir-132	intergenic		1	1	1		1				1							1					1				1				m	17
hsa-mir-133a-1	intergenic	1																													v	18
hsa-mir-134	intergenic						1														1										m	14
hsa-mir-135a-1	host gene			1			1		1														1					1	1		v	3
hsa-mir-135a-2	intronic								1																1						v	12
hsa-mir-135b	host gene			1		1	1		1						1		1				1		1	1	1			1	1		v	1
hsa-mir-136	intergenic			1	1		1		1			1						1							1						m	14
hsa-mir-138-1	intergenic						1																								v	3
hsa-mir-138-2	intergenic			1			1							1	1			1							1						v	16
hsa-mir-140	host gene						1		1																		1				v	16
hsa-mir-140	intronic																												1		v	16
hsa-mir-142	intergenic	1												1																	v	17
hsa-mir-144	intergenic	1					1								1			1													v	17
hsa-mir-1469	host gene	1	1	1	1	1	1		1	1	1	1	1	1	1	1		1	1	1			1	1	1	1		1	1	1	m	15
hsa-mir-146a	intronic																										1				m	5
hsa-mir-146b	intergenic	1	1	1	1					1				1				1		1			1				1				m	10
hsa-mir-147b	host gene	1																													v	15
hsa-mir-148b	host gene	1		1	1	1	1	1	1	1	1		1	1	1		1	1	1	1			1				1			1	m	12
hsa-mir-150	intergenic	1									1			1																	m	19
hsa-mir-151a	host gene						1																								m	8
hsa-mir-151a	intronic		1																						1						m	8
hsa-mir-1537	intronic	1												1	1	1		1													p	1
hsa-mir-154	intergenic						1				1		1								1										m	14
hsa-mir-155	intronic										1			1																	v	21
hsa-mir-15a	host gene	1	1	1	1	1	1		1	1	1		1	1	1			1		1			1	1	1	1	1			1	v	13
hsa-mir-15a	intronic	1			1		1		1					1				1									1				v	13
hsa-mir-15b	host gene										1																				v	3
hsa-mir-16-1	host gene	1	1	1	1	1	1		1	1	1		1	1	1			1		1			1	1	1	1	1			1	v	13
hsa-mir-16-1	intronic	1			1		1		1					1				1									1				v	13
hsa-mir-16-2	host gene										1																				v	3
hsa-mir-17	intronic				1													1													v	13
hsa-mir-181a-1	intronic						1																								m|v	1
hsa-mir-181a-2	host gene	1		1	1	1	1		1	1	1			1	1	1		1	1	1			1		1	1	1				m|v	9
hsa-mir-181a-2	intronic						1																								m|v	9
hsa-mir-181b-1	intronic						1																								v	1
hsa-mir-181b-2	host gene	1		1	1	1	1		1	1	1			1	1	1		1	1	1			1		1	1	1				v	9
hsa-mir-181b-2	intronic						1			1										1											v	9
hsa-mir-181c	intergenic						1																								m	19
hsa-mir-181d	intergenic						1																								m	19
hsa-mir-182	intergenic						1								1			1													m	7
hsa-mir-183	intergenic						1								1			1													m	7
hsa-mir-186	host gene										1				1			1													m	1
hsa-mir-186	intronic					1									1																m	1
hsa-mir-188	intronic														1			1													m	X
hsa-mir-18a	intronic				1													1													v	13
hsa-mir-18b	intergenic	1																													v	X
hsa-mir-190a	intronic																								1						m	15
hsa-mir-192	intergenic																										1				m	11
hsa-mir-193b	intergenic	1																													v	16
hsa-mir-194-2	host gene	1		1		1	1				1			1	1				1				1				1	1	1		m|v	11
hsa-mir-194-2	intergenic																										1				m|v	11
hsa-mir-195	intronic	1									1																				m	17
hsa-mir-196a-2	host gene			1					1	1									1	1			1			1					v	12
hsa-mir-196b	host gene	1																													v	7
hsa-mir-1972-1	host gene						1																								p	16
hsa-mir-1972-2	host gene																										1				p	16
hsa-mir-1973	intergenic	1		1			1	1		1	1			1	1			1		1		1	1				1				p	4
hsa-mir-198	intronic	1																													p	3
hsa-mir-199a-2	host gene								1	1										1											m|v	1
hsa-mir-19a	intronic				1													1													v	13
hsa-mir-19b-1	intronic				1													1													m|v	13
hsa-mir-19b-2	intergenic	1																													m|v	X
hsa-mir-204	intronic						1																								m	9
hsa-mir-2054	intergenic					1			1						1																m	4
hsa-mir-20a	intronic				1													1													v	13
hsa-mir-20b	intergenic	1																													m	X
hsa-mir-21	intergenic			1	1	1		1		1	1	1	1	1	1		1	1	1	1	1	1	1	1	1		1			1	v	17
hsa-mir-211	intronic										1																				v	15
hsa-mir-212	intergenic		1	1	1		1				1							1					1				1				m	17
hsa-mir-214	host gene								1	1										1											v	1
hsa-mir-216a	host gene															1															v	2
hsa-mir-216a	intronic						1																								v	2
hsa-mir-216b	intronic						1																								v	2
hsa-mir-217	host gene															1															v	2
hsa-mir-217	intronic						1																								v	2
hsa-mir-218-1	intronic			1																			1								v	4
hsa-mir-218-2	host gene		1	1		1	1			1					1					1			1								v	5
hsa-mir-219-1	intergenic																1														m	6
hsa-mir-221	intergenic				1		1				1			1				1													v	X
hsa-mir-222	intergenic						1				1			1																	v	X
hsa-mir-224	host gene							1														1									m	X
hsa-mir-224	intronic									1										1										1	m	X
hsa-mir-2277	intronic													1																	p	5
hsa-mir-2278	intronic	1																									1				p	9
hsa-mir-2355	intronic			1			1																1								m	2
hsa-mir-23a	intergenic	1									1			1		1											1				m	19
hsa-mir-24-2	intergenic	1									1			1		1											1				m	19
hsa-mir-2467	intronic										1																				p	2
hsa-mir-25	host gene																		1						1		1				m	7
hsa-mir-25	intronic						1																								m	7
hsa-mir-26a-1	intronic	1																													m	3
hsa-mir-26a-2	intronic						1																								m	12
hsa-mir-26b	host gene				1	1					1			1	1		1	1									1				m	2
hsa-mir-27a	intergenic	1									1			1		1											1				m	19
hsa-mir-2909	intronic			1						1										1			1								m	17
hsa-mir-296	intergenic					1			1						1																m	20
hsa-mir-298	intergenic					1			1						1																p	20
hsa-mir-299	intergenic								1																						m	14
hsa-mir-300	intergenic						1																								p	14
hsa-mir-3064	intronic	1		1	1		1	1						1				1				1	1	1			1	1	1	1	v	17
hsa-mir-3074	host gene		1						1																						v	9
hsa-mir-30a	intronic													1																	v	6
hsa-mir-30c-1	host gene			1			1			1	1		1	1			1			1			1		1					1	v	1
hsa-mir-30c-1	intronic													1																	v	1
hsa-mir-30c-2	intronic													1																	v	6
hsa-mir-30e	host gene			1			1			1	1		1	1			1			1			1		1					1	v	1
hsa-mir-30e	intronic													1																	v	1
hsa-mir-31	intronic							1														1					1				v	9
hsa-mir-3117	intronic										1																				p	1
hsa-mir-3118-4	intergenic										1																				p	15
hsa-mir-3118-5	intergenic						1																								p	21
hsa-mir-3120	intronic			1			1			1					1			1		1			1								v	1
hsa-mir-3121	intronic						1				1																1				p	1
hsa-mir-3122	host gene	1		1	1	1	1		1		1			1				1					1				1	1	1		p	1
hsa-mir-3125	host gene						1							1																	p	2
hsa-mir-3125	intronic			1																			1								p	2
hsa-mir-3126	intronic				1		1		1									1	1				1	1		1	1				p	2
hsa-mir-3130-2	host gene													1																	p	2
hsa-mir-3130-2	intronic																										1				p	2
hsa-mir-3131	host gene						1	1											1								1				p	2
hsa-mir-3134	intronic						1																								p	3
hsa-mir-3135b	intergenic	1					1																								p	6
hsa-mir-3137	intronic																										1				p	3
hsa-mir-3138	intronic	1	1	1		1	1	1	1		1			1	1	1			1				1	1							p	4
hsa-mir-3139	host gene			1		1	1		1	1				1	1					1			1	1		1	1			1	p	4
hsa-mir-3139	intronic					1				1				1	1					1											p	4
hsa-mir-3140	intronic						1																		1						p	4
hsa-mir-3141	intergenic	1	1	1	1	1		1	1	1	1	1	1	1	1	1		1	1	1	1	1	1			1	1	1	1	1	p	5
hsa-mir-3142	intronic																										1				p	5
hsa-mir-3143	intergenic	1	1	1	1	1	1	1	1	1	1			1	1	1	1	1	1	1		1	1	1	1	1	1	1	1		p	6
hsa-mir-3145	intronic	1																													p	6
hsa-mir-3149	intergenic	1							1																						m	8
hsa-mir-3150a	intronic													1																	p	8
hsa-mir-3151	host gene				1		1											1	1												p	8
hsa-mir-3156-1	intronic	1																													p	10
hsa-mir-3158-1	intronic																										1				p	10
hsa-mir-3160-1	intronic		1																												p	11
hsa-mir-3162	intronic					1								1	1												1				p	11
hsa-mir-3165	host gene	1	1	1	1	1	1	1	1		1	1	1	1	1	1	1	1	1				1	1	1	1	1	1	1		p	11
hsa-mir-3168	intergenic	1		1	1	1	1	1	1	1	1			1	1		1	1	1	1			1	1	1	1	1	1	1		p	13
hsa-mir-3173	intronic	1																			1										p	14
hsa-mir-3175	host gene	1	1	1	1	1	1		1	1	1	1	1	1	1		1	1		1	1		1		1		1	1	1	1	p	15
hsa-mir-3177	intronic						1																								p	16
hsa-mir-3179-1	intronic			1																			1								p	16
hsa-mir-3180-1	intronic			1																			1								p	16
hsa-mir-3183	intronic						1																								p	17
hsa-mir-3187	intronic	1					1				1			1							1						1	1	1		v	19
hsa-mir-3188	intergenic	1					1				1					1												1	1		p	19
hsa-mir-3192	intronic										1																				p	20
hsa-mir-3194	intronic	1									1			1											1						p	20
hsa-mir-3198-2	intronic																										1				p	12
hsa-mir-32	host gene													1																	v	9
hsa-mir-32	intronic						1														1						1	1	1		v	9
hsa-mir-320a	intergenic										1																				m	8
hsa-mir-323a	intergenic								1																						m	14
hsa-mir-323b	intergenic						1				1										1										m	14
hsa-mir-325	intergenic																													1	m	X
hsa-mir-328	host gene												1																		m	16
hsa-mir-329-1	intergenic						1		1																						m	14
hsa-mir-329-2	intergenic						1		1																						m	14
hsa-mir-330	host gene	1					1																								m	19
hsa-mir-331	intergenic				1		1							1				1													m	12
hsa-mir-335	host gene	1		1	1		1		1	1	1			1	1			1		1			1	1		1		1	1		m	7
hsa-mir-335	intronic				1		1			1								1		1								1	1		m	7
hsa-mir-337	intergenic			1	1		1		1			1						1					1								m	14
hsa-mir-338	intronic									1										1											m	17
hsa-mir-339	intronic										1																				m	7
hsa-mir-33a	intronic										1																				m	22
hsa-mir-33b	host gene	1	1		1		1				1		1		1	1	1	1	1								1	1	1		m	17
hsa-mir-33b	intronic	1			1													1									1				m	17
hsa-mir-340	intronic								1																						m	5
hsa-mir-345	intergenic																							1							m	14
hsa-mir-346	intronic														1			1													m	10
hsa-mir-3605	intergenic	1				1	1	1			1			1	1												1				p	1
hsa-mir-3606	host gene		1		1	1	1	1	1	1		1	1		1	1	1	1	1	1	1	1	1	1	1	1		1	1	1	p	2
hsa-mir-3607	intronic													1																	m	5
hsa-mir-3609	host gene										1			1					1												m	7
hsa-mir-361	intronic													1																	p	X
hsa-mir-3610	host gene	1		1	1	1	1	1			1			1	1		1	1				1	1				1	1	1		m	8
hsa-mir-3611	host gene										1																			1	p	10
hsa-mir-3613	intronic																							1							m	13
hsa-mir-3619	intronic	1		1							1			1									1								p	22
hsa-mir-362	intronic														1			1													m	X
hsa-mir-3620	intronic												1	1													1				p	1
hsa-mir-363	intergenic	1																													m	X
hsa-mir-3646	host gene				1	1						1	1		1	1	1	1						1	1						p	20
hsa-mir-3646	intronic	1									1			1	1	1		1					1	1	1	1	1				p	20
hsa-mir-3649	intergenic	1																									1				p	12
hsa-mir-3651	host gene	1	1	1	1	1	1		1	1	1		1	1	1		1	1		1			1			1	1	1	1		m	9
hsa-mir-3654	intronic										1				1			1					1			1					m	7
hsa-mir-3658	intronic													1																	m	1
hsa-mir-3659	intronic													1																	p	1
hsa-mir-365a	intergenic	1																													m	16
hsa-mir-3660	intergenic							1														1									m	5
hsa-mir-3662	intronic						1																						1		m	6
hsa-mir-3664	intronic													1																	p	11
hsa-mir-3666	intronic						1				1																				v	7
hsa-mir-3668	intergenic										1																				p	6
hsa-mir-3670-1	intronic			1																			1								p	16
hsa-mir-3671	intergenic	1		1		1	1		1		1	1	1	1	1	1		1					1	1	1		1	1	1		m	1
hsa-mir-3674	intergenic			1			1							1									1				1	1	1		p	8
hsa-mir-3676	intergenic						1							1													1				v	17
hsa-mir-3677	intergenic						1				1																				p	16
hsa-mir-3678	intergenic																										1				p	17
hsa-mir-3679	intronic			1	1		1											1					1								p	2
hsa-mir-3682	intronic		1																												p	2
hsa-mir-3683	intergenic								1						1			1					1			1					p	7
hsa-mir-369	intergenic						1				1		1								1										m	14
hsa-mir-3714	intronic										1																				p	3
hsa-mir-371a	intergenic										1																				m	19
hsa-mir-372	intergenic										1																				p	19
hsa-mir-373	intergenic										1																				p	19
hsa-mir-374a	host gene	1		1		1	1	1	1	1	1		1	1	1			1		1			1			1	1				m	X
hsa-mir-374a	intronic						1																								m	X
hsa-mir-374b	intergenic				1				1					1	1			1			1				1						m	X
hsa-mir-374c	host gene						1																					1	1		m	X
hsa-mir-376a-1	intergenic						1																								m	14
hsa-mir-376a-2	intergenic						1																								m	14
hsa-mir-376b	intergenic						1																								m	14
hsa-mir-376c	intergenic						1																								m	14
hsa-mir-377	intergenic						1				1		1								1										m	14
hsa-mir-378g	intronic		1	1			1	1						1		1						1	1					1	1	1	p	1
hsa-mir-379	intergenic								1																						m	14
hsa-mir-380	intergenic								1																						m	14
hsa-mir-381	intergenic						1																								m	14
hsa-mir-382	intergenic						1														1										m	14
hsa-mir-3908	intergenic																								1						p	12
hsa-mir-3912	intergenic						1							1		1		1										1	1		p	5
hsa-mir-3913-2	intergenic		1																						1						p	12
hsa-mir-3917	host gene						1																					1	1		m	1
hsa-mir-3926-1	intronic				1								1					1													p	8
hsa-mir-3926-2	intergenic						1																								p	8
hsa-mir-3927	intergenic								1								1														p	9
hsa-mir-3935	intronic														1			1													p	16
hsa-mir-3937	intergenic						1																								p	X
hsa-mir-3938	intronic						1		1																						p	3
hsa-mir-3943	intronic						1																								p	7
hsa-mir-3975	host gene	1								1	1			1						1							1				p	18
hsa-mir-3978	intronic		1					1														1									p	X
hsa-mir-409	intergenic						1				1		1								1										m	14
hsa-mir-410	intergenic						1				1		1								1										m	14
hsa-mir-411	intergenic								1																						m	14
hsa-mir-412	intergenic						1				1		1								1										m	14
hsa-mir-421	intergenic				1		1							1	1			1			1				1						m	X
hsa-mir-424	intergenic										1			1							1										m	X
hsa-mir-4254	host gene	1	1								1			1																	p	1
hsa-mir-4258	host gene	1		1	1	1	1	1		1	1		1	1	1		1	1	1	1			1	1	1		1	1	1		p	1
hsa-mir-4259	host gene																										1				p	1
hsa-mir-4263	intronic					1									1																p	2
hsa-mir-4277	intergenic											1									1			1						1	p	5
hsa-mir-4281	host gene						1																								p	5
hsa-mir-4290	intronic													1																	p	9
hsa-mir-4292	intronic														1			1													p	9
hsa-mir-4295	intronic																										1				m	10
hsa-mir-4296	intronic						1								1			1													p	10
hsa-mir-4297	intronic	1		1			1		1					1									1			1	1	1	1		p	10
hsa-mir-4302	intergenic														1			1													m	12
hsa-mir-4306	intronic																										1				p	13
hsa-mir-431	intergenic			1	1		1		1			1						1					1								m	14
hsa-mir-4313	intergenic	1				1									1																p	15
hsa-mir-4315-2	intergenic																		1												p	17
hsa-mir-4318	intergenic										1																				p	18
hsa-mir-432	intergenic			1	1		1		1			1						1					1								m	14
hsa-mir-4320	intronic			1																			1								p	18
hsa-mir-4323	intronic										1																				p	19
hsa-mir-4324	intronic				1		1		1									1													p	19
hsa-mir-4325	intergenic	1												1																	p	20
hsa-mir-4329	host gene			1										1									1								p	X
hsa-mir-433	intergenic			1	1		1		1			1						1					1								m	14
hsa-mir-4417	intergenic																										1				p	1
hsa-mir-4419a	intronic										1																1				p	1
hsa-mir-4422	host gene														1			1													p	1
hsa-mir-4427	host gene							1					1					1						1							p	1
hsa-mir-4428	intronic			1																			1	1			1				p	1
hsa-mir-4430	intergenic								1	1										1					1				1	1	p	2
hsa-mir-4431	intergenic														1			1													p	2
hsa-mir-4438	intronic						1																								p	2
hsa-mir-4440	intronic	1	1				1		1		1			1			1		1		1			1	1		1	1	1	1	p	2
hsa-mir-4441	intronic	1	1				1		1		1			1			1		1		1			1	1		1	1	1	1	p	2
hsa-mir-4444-1	host gene	1																													p	2
hsa-mir-4444-2	intergenic	1								1	1									1											p	3
hsa-mir-4445	intergenic	1				1					1			1	1						1						1				p	3
hsa-mir-4446	intronic	1																													p	3
hsa-mir-4448	host gene		1																												p	3
hsa-mir-4450	intronic									1					1			1		1											p	4
hsa-mir-4454	intergenic																										1				p	4
hsa-mir-4455	intergenic								1																						p	4
hsa-mir-4456	intergenic																		1												p	5
hsa-mir-4458	intergenic													1																	p	5
hsa-mir-4459	intronic	1		1	1		1		1	1				1				1		1			1								p	5
hsa-mir-4460	intergenic																										1				p	5
hsa-mir-4461	intronic				1		1		1	1						1		1		1				1					1	1	p	5
hsa-mir-4465	intergenic									1										1											p	6
hsa-mir-4470	intergenic				1													1													m	8
hsa-mir-4472-1	intergenic								1																						p	8
hsa-mir-4473	intronic	1								1	1									1											p	9
hsa-mir-4474	intronic									1										1					1						p	9
hsa-mir-4477a	intergenic						1		1																						p	9
hsa-mir-4479	host gene						1				1																				p	9
hsa-mir-4485	host gene	1	1	1	1	1	1	1	1	1	1	1		1	1	1	1	1	1	1		1	1	1	1	1	1	1	1	1	p	11
hsa-mir-4486	intronic						1																				1				p	11
hsa-mir-4489	host gene				1		1							1				1										1	1		p	11
hsa-mir-4489	intronic																1														p	11
hsa-mir-4490	intergenic													1																	p	11
hsa-mir-4491	intergenic																1														p	11
hsa-mir-4498	host gene	1				1				1					1			1		1					1						p	12
hsa-mir-4498	intronic						1							1														1	1		p	12
hsa-mir-4499	intronic						1																								p	13
hsa-mir-4502	intergenic						1																				1	1	1		m	13
hsa-mir-4503	intronic																													1	p	14
hsa-mir-4504	host gene			1	1		1		1									1	1				1					1	1		p	14
hsa-mir-450a-1	intergenic								1		1			1							1										m	X
hsa-mir-450a-2	intergenic								1		1			1							1										m	X
hsa-mir-450b	intergenic								1		1			1							1										m	X
hsa-mir-4510	intergenic																							1							p	15
hsa-mir-4512	host gene	1		1	1	1	1	1		1	1		1	1	1	1	1	1		1			1	1			1	1	1		p	15
hsa-mir-4515	intergenic						1								1			1									1		1		p	15
hsa-mir-4518	host gene	1			1						1			1				1					1			1	1				p	16
hsa-mir-4518	intronic	1																													p	16
hsa-mir-451a	intergenic	1					1								1			1													v	17
hsa-mir-451b	host gene	1	1	1	1	1	1	1	1	1	1	1		1	1		1	1	1	1			1	1	1	1	1	1	1		v	17
hsa-mir-452	host gene							1														1									m	X
hsa-mir-452	intronic									1										1										1	m	X
hsa-mir-4520a	intergenic									1										1											p	17
hsa-mir-4521	intergenic						1							1													1				p	17
hsa-mir-4522	intergenic								1		1																				p	17
hsa-mir-4523	intergenic						1							1																	m	17
hsa-mir-4524a	intronic										1																				p	17
hsa-mir-4525	intronic	1							1	1										1							1				p	17
hsa-mir-4526	intronic						1																								p	18
hsa-mir-4530	intergenic															1											1				p	19
hsa-mir-455	host gene								1																					1	v	9
hsa-mir-455	intronic				1													1							1						v	9
hsa-mir-4637	intronic			1																			1								p	5
hsa-mir-4638	host gene								1																						p	5
hsa-mir-4644	host gene				1		1											1													p	6
hsa-mir-4644	intronic				1													1													p	6
hsa-mir-4646	host gene	1	1	1	1	1	1		1	1	1	1	1	1	1		1	1	1	1			1	1	1	1	1	1	1	1	p	6
hsa-mir-4646	intronic	1				1		1			1				1				1								1				p	6
hsa-mir-4652	intronic		1																												p	7
hsa-mir-4657	host gene												1																		m	7
hsa-mir-4658	host gene	1		1			1		1		1				1			1					1				1				m	7
hsa-mir-4659a	host gene	1	1	1	1	1	1	1	1	1	1			1	1		1	1	1	1		1	1				1	1	1		p	8
hsa-mir-4659a	intronic			1	1				1									1					1								p	8
hsa-mir-466	intergenic																								1						p	3
hsa-mir-4660	host gene	1		1							1												1				1				p	8
hsa-mir-4660	intronic						1																								p	8
hsa-mir-4663	intergenic	1												1																	p	8
hsa-mir-4666b	intronic																										1				p	X
hsa-mir-4668	intronic										1				1			1													p	9
hsa-mir-4670	host gene							1	1													1									p	9
hsa-mir-4671	intronic						1																								p	1
hsa-mir-4673	intronic						1																								p	9
hsa-mir-4675	intergenic		1																												p	10
hsa-mir-4676	intronic						1		1																						p	10
hsa-mir-4677	intronic	1							1																						p	1
hsa-mir-4679-1	intergenic										1																				p	10
hsa-mir-4682	intergenic						1		1		1																1				p	10
hsa-mir-4686	intergenic								1						1	1		1	1				1			1					p	11
hsa-mir-4688	host gene	1	1								1			1																	p	11
hsa-mir-4689	intergenic						1				1				1			1													p	1
hsa-mir-4690	host gene				1		1				1		1	1				1										1	1		p	11
hsa-mir-4690	intronic																1														p	11
hsa-mir-4700	host gene		1				1												1								1	1	1		p	12
hsa-mir-4700	intronic									1										1											p	12
hsa-mir-4701	intronic																								1						p	12
hsa-mir-4703	intergenic						1																					1	1		p	13
hsa-mir-4707	host gene	1		1	1	1	1		1		1			1	1		1	1	1				1				1				p	14
hsa-mir-4710	intergenic	1					1							1																	p	14
hsa-mir-4714	intronic				1	1									1			1													p	15
hsa-mir-4717	intergenic						1				1																				p	16
hsa-mir-4720	intergenic									1										1					1						p	16
hsa-mir-4724	intronic							1			1																1				p	17
hsa-mir-4726	host gene	1			1			1						1				1													p	17
hsa-mir-4731	host gene						1		1														1			1					p	17
hsa-mir-4732	intergenic	1					1								1			1													p	17
hsa-mir-4733	intergenic	1			1									1				1													p	17
hsa-mir-4734	intergenic	1			1		1					1	1		1			1									1	1	1		m	17
hsa-mir-4736	intergenic													1																	p	17
hsa-mir-4737	intergenic															1															p	17
hsa-mir-4745	intronic						1				1																				p	19
hsa-mir-4748	intronic																1														p	19
hsa-mir-4749	host gene	1	1	1	1	1	1	1	1	1	1	1	1	1	1	1	1	1	1	1	1	1	1	1	1	1	1	1	1	1	p	19
hsa-mir-4753	intronic					1	1								1																p	1
hsa-mir-4754	intergenic			1																			1								p	19
hsa-mir-4755	intronic										1					1											1				p	20
hsa-mir-4761	intergenic						1																								p	22
hsa-mir-4762	intronic															1															p	22
hsa-mir-4763	intronic	1		1							1			1									1								p	22
hsa-mir-4764	intronic						1																								p	22
hsa-mir-4768	intronic																							1							p	X
hsa-mir-4774	intronic			1	1													1					1								p	2
hsa-mir-4780	host gene					1			1						1	1	1	1					1	1	1	1					p	2
hsa-mir-4782	intronic													1																	p	2
hsa-mir-4785	intronic		1						1		1																				p	2
hsa-mir-4786	intronic															1								1							p	2
hsa-mir-4789	intronic	1					1																								p	3
hsa-mir-4793	host gene			1	1	1	1	1	1		1			1	1			1	1			1	1								m	3
hsa-mir-4795	intergenic						1																				1				p	3
hsa-mir-4796	intronic						1			1					1			1		1											p	3
hsa-mir-4799	intronic	1																									1				p	4
hsa-mir-4802	host gene	1		1	1						1		1	1				1					1	1	1						p	4
hsa-mir-485	intergenic						1				1										1										m	14
hsa-mir-487a	intergenic						1																								m	14
hsa-mir-487b	intergenic						1																								m	14
hsa-mir-488	host gene						1																					1	1		m	1
hsa-mir-489	intronic			1																			1								v	7
hsa-mir-491	intronic				1													1													m	9
hsa-mir-493	intergenic			1	1		1		1			1						1					1								m	14
hsa-mir-494	intergenic			1					1																						m	14
hsa-mir-495	intergenic			1					1																						m	14
hsa-mir-496	intergenic						1				1		1								1										m	14
hsa-mir-497	intronic	1									1																				m	17
hsa-mir-4999	intergenic													1													1				p	19
hsa-mir-5002	host gene						1																					1	1		p	3
hsa-mir-5002	intronic						1																								p	3
hsa-mir-5004	host gene	1		1	1	1	1			1	1			1	1		1	1	1	1			1		1		1				p	6
hsa-mir-5004	intronic	1					1						1		1		1	1													p	6
hsa-mir-5006	intergenic													1	1			1													p	13
hsa-mir-5009	host gene													1													1				p	15
hsa-mir-5009	intronic										1																				p	15
hsa-mir-500a	intronic														1			1													m	X
hsa-mir-500b	intronic														1			1													m	X
hsa-mir-501	intronic														1			1													m	X
hsa-mir-5010	intronic										1				1		1	1													p	17
hsa-mir-502	intronic														1			1													m	X
hsa-mir-503	intergenic										1			1							1										m	X
hsa-mir-5047	intronic				1		1	1						1				1				1						1	1	1	v	17
hsa-mir-506	intergenic						1																					1	1		p	X
hsa-mir-507	intergenic						1																					1	1		p	X
hsa-mir-508	intergenic						1																					1	1		p	X
hsa-mir-5089	intronic			1																			1								p	17
hsa-mir-5091	intergenic																		1												p	4
hsa-mir-5094	host gene																							1							p	15
hsa-mir-5094	intronic						1				1				1			1													p	15
hsa-mir-5095	host gene	1	1	1	1	1	1	1	1	1	1	1	1	1	1	1	1	1	1	1	1		1	1	1	1	1	1	1	1	p	1
hsa-mir-5096	intronic																										1				p	4
hsa-mir-513a-1	intergenic						1																					1	1		p	X
hsa-mir-513a-2	intergenic						1																					1	1		p	X
hsa-mir-513b	intergenic						1																					1	1		p	X
hsa-mir-513c	intergenic						1																					1	1		p	X
hsa-mir-516a-1	intergenic										1																				p	19
hsa-mir-516a-2	intergenic										1																				p	19
hsa-mir-5189	intronic																								1						p	16
hsa-mir-5190	intronic									1	1									1											p	18
hsa-mir-5192	intronic		1																												p	2
hsa-mir-5193	host gene	1	1	1	1	1	1		1	1	1	1	1	1	1	1	1	1		1	1		1	1	1	1	1	1	1	1	p	3
hsa-mir-5195	intergenic	1																													p	14
hsa-mir-519a-1	intergenic										1																				p	19
hsa-mir-519a-2	intergenic										1																				p	19
hsa-mir-521-1	intergenic										1																				p	19
hsa-mir-522	intergenic										1																				p	19
hsa-mir-527	intergenic										1																				p	19
hsa-mir-532	intronic														1			1													m	X
hsa-mir-539	intergenic						1																								m	14
hsa-mir-541	intergenic						1				1		1								1										m	14
hsa-mir-542	intergenic								1		1			1							1										m	X
hsa-mir-543	intergenic						1		1																						m	14
hsa-mir-544a	intergenic						1																								m	14
hsa-mir-544b	intronic							1														1									p	3
hsa-mir-545	host gene	1		1	1	1	1	1	1	1	1		1	1	1			1		1			1			1	1				m	X
hsa-mir-545	intronic						1																								m	X
hsa-mir-548a-2	intergenic				1						1				1			1													p	6
hsa-mir-548a-3	intergenic	1																													p	8
hsa-mir-548aa-2	intronic						1		1																			1	1		p	17
hsa-mir-548ae-1	intergenic										1																				p	2
hsa-mir-548ag-2	intergenic						1																								p	20
hsa-mir-548ah	intronic									1					1			1		1											p	4
hsa-mir-548ai	intergenic						1		1																						p	6
hsa-mir-548an	host gene						1																					1	1		p	X
hsa-mir-548ao	host gene	1		1		1	1	1	1	1	1		1		1				1	1			1			1					p	8
hsa-mir-548ap	intergenic	1																													p	15
hsa-mir-548aq	intronic						1																								p	3
hsa-mir-548ar	intergenic						1																				1	1	1		p	13
hsa-mir-548as	intronic								1																						p	13
hsa-mir-548at	intronic														1			1													p	17
hsa-mir-548ax	host gene																										1				p	X
hsa-mir-548ax	intronic																										1				p	X
hsa-mir-548b	host gene						1																					1	1		p	6
hsa-mir-548d-1	host gene			1																			1								p	8
hsa-mir-548d-1	intronic				1						1							1													p	8
hsa-mir-548e	host gene						1							1													1				p	10
hsa-mir-548e	intronic						1					1		1														1	1		p	10
hsa-mir-548f-1	intronic										1						1														p	10
hsa-mir-548f-2	host gene						1																								p	2
hsa-mir-548f-2	intronic				1													1									1				p	2
hsa-mir-548g	intergenic						1																					1	1		p	4
hsa-mir-548h-1	intronic			1																			1								p	14
hsa-mir-548h-3	intronic		1			1																									p	17
hsa-mir-548i-1	intergenic																										1				p	3
hsa-mir-548i-4	intergenic																													1	p	X
hsa-mir-548j	intronic						1	1			1					1			1			1		1	1			1	1	1	p	22
hsa-mir-548k	intronic		1																												p	11
hsa-mir-548m	intergenic	1																													p	X
hsa-mir-548n	intronic														1			1													p	7
hsa-mir-548o	intronic	1																	1				1			1	1				p	7
hsa-mir-548o-2	intronic	1																	1				1			1	1				p	20
hsa-mir-548t	intronic				1		1											1						1				1	1		p	4
hsa-mir-548v	host gene			1																			1								p	8
hsa-mir-548v	intronic	1					1	1	1												1										p	8
hsa-mir-548x-2	intergenic	1									1						1														p	13
hsa-mir-548y	intergenic			1																	1		1								p	14
hsa-mir-550a-1	intronic														1			1													p	7
hsa-mir-550a-2	host gene	1		1	1	1	1	1			1			1	1		1	1					1		1		1	1	1		p	7
hsa-mir-550a-3	intronic						1																					1	1		p	7
hsa-mir-551a	intronic										1																				m	1
hsa-mir-553	intronic						1																								p	1
hsa-mir-555	host gene						1		1																			1	1		m	1
hsa-mir-555	intronic	1																													m	1
hsa-mir-557	intergenic	1									1						1														p	1
hsa-mir-5579	host gene				1		1	1	1			1					1	1				1	1				1		1		p	11
hsa-mir-558	host gene	1		1					1			1											1								p	2
hsa-mir-558	intronic						1		1						1			1													p	2
hsa-mir-5580	intergenic																1														p	14
hsa-mir-5581	host gene	1	1							1	1			1	1	1		1		1					1		1				p	1
hsa-mir-5582	intronic			1																			1								p	11
hsa-mir-5584	intronic								1																						p	1
hsa-mir-5585	host gene	1					1				1			1	1			1													p	1
hsa-mir-5585	intronic				1								1					1													p	1
hsa-mir-5588	host gene					1			1		1		1		1		1	1							1						p	3
hsa-mir-559	host gene						1																		1			1	1		p	2
hsa-mir-559	intronic									1										1											p	2
hsa-mir-5590	host gene				1								1					1													p	2
hsa-mir-5590	intronic																								1						p	2
hsa-mir-5591	host gene		1			1									1	1	1														p	4
hsa-mir-562	intronic						1																								p	2
hsa-mir-563	intergenic														1			1							1		1				m	3
hsa-mir-564	intronic	1			1			1	1	1	1			1			1	1	1	1				1			1				p	3
hsa-mir-568	intergenic	1					1				1		1			1					1							1	1		m	3
hsa-mir-5681a	intergenic	1																													p	8
hsa-mir-5682	intronic	1																													p	3
hsa-mir-5684	intergenic	1					1																								p	19
hsa-mir-5687	intronic																													1	p	5
hsa-mir-5688	intronic						1				1			1																	p	3
hsa-mir-569	intronic						1																							1	m	3
hsa-mir-5690	intronic								1		1																				p	6
hsa-mir-5692a-2	intergenic						1																								p	8
hsa-mir-5692c-1	intergenic																1														p	5
hsa-mir-5692c-2	intergenic	1		1			1				1												1				1				p	7
hsa-mir-5695	intergenic						1									1									1						p	19
hsa-mir-5699	intronic			1			1	1							1			1				1	1				1			1	p	10
hsa-mir-570	intronic	1					1			1	1			1			1			1							1	1	1		p	3
hsa-mir-5700	intergenic	1																													p	12
hsa-mir-5701-1	intergenic														1			1													p	15
hsa-mir-5705	intergenic																								1						p	4
hsa-mir-5706	host gene																										1				p	5
hsa-mir-5706	intronic						1				1													1							p	5
hsa-mir-5707	intergenic																		1												p	7
hsa-mir-571	intronic					1									1																p	4
hsa-mir-573	host gene				1													1											1		p	4
hsa-mir-577	intronic	1																													p	4
hsa-mir-578	host gene		1	1	1	1	1		1	1		1		1	1	1	1	1		1	1		1			1		1	1		p	4
hsa-mir-578	intronic						1																								p	4
hsa-mir-579	intronic			1			1					1		1									1		1			1	1		p	5
hsa-mir-580	intronic							1					1																		p	5
hsa-mir-581	intronic										1				1			1							1		1				p	5
hsa-mir-584	host gene										1																				p	5
hsa-mir-590	intronic								1																						m	7
hsa-mir-591	intronic																										1				p	7
hsa-mir-592	intronic								1																		1				m	7
hsa-mir-593	intronic			1																	1		1				1				p	7
hsa-mir-596	intergenic	1		1			1							1													1	1	1		p	8
hsa-mir-597	host gene						1																								p	8
hsa-mir-597	intronic			1			1		1					1									1					1	1		p	8
hsa-mir-599	host gene						1																								m	8
hsa-mir-600	host gene						1										1														p	9
hsa-mir-601	intronic																							1							p	9
hsa-mir-602	host gene	1																									1				p	9
hsa-mir-602	intronic		1	1																			1								p	9
hsa-mir-603	intronic											1																			p	10
hsa-mir-604	intronic														1			1													p	10
hsa-mir-606	intronic	1					1				1			1	1			1									1				p	10
hsa-mir-607	intergenic													1																	p	10
hsa-mir-612	host gene				1			1			1		1	1			1	1						1			1			1	p	11
hsa-mir-613	host gene	1				1	1				1				1												1	1	1		p	12
hsa-mir-613	intronic									1										1							1				p	12
hsa-mir-614	host gene													1																	p	12
hsa-mir-615	host gene	1	1			1		1	1	1				1	1				1	1		1	1			1	1				m	12
hsa-mir-615	intronic								1	1	1			1			1			1											m	12
hsa-mir-616	host gene	1		1		1	1		1		1		1	1	1		1	1			1		1			1	1	1	1	1	p	12
hsa-mir-618	host gene	1			1		1			1	1		1	1	1	1	1	1		1					1			1	1		p	12
hsa-mir-618	intronic						1																								p	12
hsa-mir-619	intronic						1																					1	1		p	12
hsa-mir-620	intronic						1																								p	12
hsa-mir-621	host gene																										1				p	13
hsa-mir-624	host gene	1		1	1	1	1	1	1	1	1		1	1	1	1	1	1	1	1	1		1		1	1	1	1	1	1	p	14
hsa-mir-625	intronic														1			1									1				p	14
hsa-mir-626	host gene	1		1			1				1			1	1			1					1				1	1	1		p	15
hsa-mir-627	intronic																										1				p	15
hsa-mir-628	intronic																1														m	15
hsa-mir-629	intronic								1		1			1																	p	15
hsa-mir-631	host gene																		1												m	15
hsa-mir-640	intronic						1																					1	1		p	19
hsa-mir-643	intronic											1																			p	19
hsa-mir-644a	intronic					1									1														1		p	20
hsa-mir-645	intergenic				1		1							1				1							1		1	1	1		p	20
hsa-mir-646	intronic																												1		p	20
hsa-mir-648	intronic																							1							p	22
hsa-mir-652	intronic		1					1														1									m	X
hsa-mir-654	intergenic						1																								m	14
hsa-mir-655	intergenic						1																								m	14
hsa-mir-656	intergenic						1				1		1								1										m	14
hsa-mir-657	intronic									1										1											p	17
hsa-mir-660	intronic														1			1													m	X
hsa-mir-663b	host gene	1	1	1	1	1	1	1	1	1	1	1	1	1	1	1	1	1	1	1	1	1	1	1	1	1	1	1	1	1	p	2
hsa-mir-665	intergenic			1	1		1		1			1						1					1								m	14
hsa-mir-668	intergenic						1				1										1										m	14
hsa-mir-676	intronic						1																								m	X
hsa-mir-708	host gene			1	1		1	1	1			1					1	1				1	1				1		1		m	11
hsa-mir-7-1	host gene	1		1							1												1								v	9
hsa-mir-7-1	intronic	1	1				1		1		1																1				v	9
hsa-mir-711	host gene							1														1									m	3
hsa-mir-7-2	intergenic													1																	m	15
hsa-mir-744	intronic						1																					1	1		m	17
hsa-mir-758	intergenic								1																						m	14
hsa-mir-761	intronic		1																						1						m	1
hsa-mir-766	intronic	1																													m	X
hsa-mir-767	intronic													1																	m	X
hsa-mir-769	intergenic																						1			1					m	19
hsa-mir-770	intergenic			1			1		1														1								m	14
hsa-mir-873	intergenic												1																		m	9
hsa-mir-874	intronic						1				1													1						1	m	5
hsa-mir-885	intronic										1																				p	3
hsa-mir-889	intergenic						1																								m	14
hsa-mir-9-2	host gene						1		1	1										1											m|v	5
hsa-mir-9-2	intronic		1				1		1																						m|v	5
hsa-mir-920	intergenic											1																			p	12
hsa-mir-922	intronic						1																								p	3
hsa-mir-92a-1	intronic				1													1													m	13
hsa-mir-92a-2	intergenic	1																													m	X
hsa-mir-92b	intergenic				1		1											1	1								1				m	1
hsa-mir-93	host gene																		1						1		1				m	7
hsa-mir-93	intronic						1																								m	7
hsa-mir-9-3	intronic					1									1																m	15
hsa-mir-933	host gene	1	1	1	1	1	1	1	1	1	1	1	1	1	1		1	1		1		1	1	1	1	1	1	1	1		p	2
hsa-mir-936	intergenic						1																					1	1	1	p	10
hsa-mir-938	intronic		1			1							1		1																p	10
hsa-mir-940	intergenic						1				1																				m	16
hsa-mir-95	host gene																								1						m	4
hsa-mir-96	intergenic						1								1			1													m	7
hsa-mir-98	intronic				1				1	1								1		1	1										m	X
hsa-mir-99a	host gene									1										1											v	21
hsa-mir-99a	intronic						1						1		1		1	1										1	1		v	21
