# Supplementary material for: A Data-Mining Approach to Identify NF-kB-Responsive microRNAs in Tissues Involved in Inflammatory Processes: Potential Relevance in Age-Related Diseases
Source: Int J Mol Sci. 2023 Mar 7;24(6):5123. doi: 10.3390/ijms24065123 (PMC10049099; doi:10.3390/ijms24065123)
Supplement: Supplementary file 1 [file ijms-24-05123-s001.zip › Supplementary Table S2.xlsx]

## Sheet: NFkB-premiRNAs-HealthyTissues
Table S2. Three-hundred-ninety-nine pre-miRNAs transcribed in healthy human tissues linked to inflammatory processes and predicted to have miRNA-promoters containing putative NF-kB binding sequences. The following attributes are reported: name of the pre-miRNA corresponding to the predicted TSS, type of predicted TSS (“intergenic”, “host gene”, “intronic” or “hybrid”), the healthy FANTOM4 librari…
NF-kB responsive* pre-miRNAs	Promoter type	Healthy FANTOM4 libraries §						miRNA age	Chromosomes
		liver	blood	bone marrow	immune system cells	monocytic-cells	T cells/T cells 2
hsa-mir-101-1	intergenic	1		1	1		1	v	1		* In PROmiRNA, NF-kB is among the top 10 transcription factors with highest affinity for the 1000 bp-long region surrounding the predicted TSSs of the reported miRNAS.
hsa-mir-101-2	intergenic	1						v	9		§ Healthy human tissues linked to inflammatory processes and retrived from FANTOM4 Libraries, where the pre-miRNAs have an “expression at the promoter level”.
hsa-mir-103a-1	intronic				1			v	5		Each pair of pre-mRNA highlighted in bold are the hairpin precursors of the same mature miRNA, but transcribed starting from two different promoter types.
hsa-mir-103a-2	host gene	1	1	1	1		1	v	20
hsa-mir-103a-2	intronic						1	v	20
hsa-mir-106b	host gene					1	1	m	7
hsa-mir-10a	host gene	1	1					v	17
hsa-mir-10b	host gene	1		1	1			v	2
hsa-mir-1180	host gene	1	1	1		1	1	p	17
hsa-mir-1203	intronic	1					1	m	17
hsa-mir-1224	intronic				1			m	3
hsa-mir-1226	host gene	1	1	1	1	1	1	p	3
hsa-mir-1228	intronic				1			p	12
hsa-mir-1231	host gene		1		1	1	1	p	1
hsa-mir-1231	intronic		1					p	1
hsa-mir-1243	intronic				1			m	4
hsa-mir-1245a	host gene	1	1	1		1		p	2
hsa-mir-1248	host gene				1			m	3
hsa-mir-1251	host gene		1					m	12
hsa-mir-1251	intronic		1					m	12
hsa-mir-1253	intergenic						1	p	17
hsa-mir-1254-1	intronic	1					1	p	10
hsa-mir-1255b-2	intronic	1					1	p	1
hsa-mir-1256	intronic						1	p	1
hsa-mir-1257	intronic				1			p	20
hsa-mir-1266	intronic	1						p	15
hsa-mir-1268a	intergenic						1	p	15
hsa-mir-127	intergenic		1					m	14
hsa-mir-1273c	host gene						1	p	6
hsa-mir-1273d	intronic	1			1			p	1
hsa-mir-1273f	host gene	1	1	1	1	1	1	p	1
hsa-mir-1273g	host gene	1	1	1	1	1	1	p	1
hsa-mir-1276	intronic				1			p	15
hsa-mir-1277	intronic				1			m	X
hsa-mir-1281	host gene	1		1	1	1	1	m	22
hsa-mir-1283-2	intergenic				1			p	19
hsa-mir-1284	intronic						1	m	3
hsa-mir-1285-1	intronic	1						p	7
hsa-mir-1291	host gene				1	1	1	m	12
hsa-mir-1291	intronic		1				1	m	12
hsa-mir-1293	intronic	1						p	12
hsa-mir-1302-3	intergenic				1		1	p	2
hsa-mir-130a	host gene				1			m	11
hsa-mir-132	intergenic		1		1		1	m	17
hsa-mir-135b	host gene	1		1				v	1
hsa-mir-136	intergenic		1					m	14
hsa-mir-138-2	intergenic	1						v	16
hsa-mir-140	host gene						1	v	16
hsa-mir-144	intergenic	1						v	17
hsa-mir-1469	host gene	1	1	1	1	1		m	15
hsa-mir-146a	intronic						1	m	5
hsa-mir-146b	intergenic		1				1	m	10
hsa-mir-148b	host gene	1	1	1	1	1	1	m	12
hsa-mir-150	intergenic				1			m	19
hsa-mir-1537	intronic	1						p	1
hsa-mir-154	intergenic				1			m	14
hsa-mir-155	intronic				1			v	21
hsa-mir-15a	host gene	1	1	1	1		1	v	13
hsa-mir-15a	intronic		1				1	v	13
hsa-mir-15b	host gene				1			v	3
hsa-mir-16-1	host gene	1	1	1	1		1	v	13
hsa-mir-16-1	intronic		1				1	v	13
hsa-mir-16-2	host gene				1			v	3
hsa-mir-17	intronic		1					v	13
hsa-mir-181a-2	host gene	1	1	1	1	1	1	m|v	9
hsa-mir-181b-2	host gene	1	1	1	1	1	1	v	9
hsa-mir-182	intergenic	1						m	7
hsa-mir-183	intergenic	1						m	7
hsa-mir-186	host gene	1			1			m	1
hsa-mir-186	intronic	1		1				m	1
hsa-mir-188	intronic	1						m	X
hsa-mir-18a	intronic		1					v	13
hsa-mir-192	intergenic						1	m	11
hsa-mir-194-2	host gene	1		1	1	1	1	m|v	11
hsa-mir-194-2	intergenic						1	m|v	11
hsa-mir-195	intronic				1			m	17
hsa-mir-196a-2	host gene					1		v	12
hsa-mir-1972-2	host gene						1	p	16
hsa-mir-1973	intergenic	1			1		1	p	4
hsa-mir-19a	intronic		1					v	13
hsa-mir-19b-1	intronic		1					m|v	13
hsa-mir-2054	intergenic	1		1				m	4
hsa-mir-20a	intronic		1					v	13
hsa-mir-21	intergenic	1	1	1	1	1	1	v	17
hsa-mir-211	intronic				1			v	15
hsa-mir-212	intergenic		1		1		1	m	17
hsa-mir-218-2	host gene	1		1				v	5
hsa-mir-221	intergenic		1		1			v	X
hsa-mir-222	intergenic				1			v	X
hsa-mir-2278	intronic						1	p	9
hsa-mir-23a	intergenic				1		1	m	19
hsa-mir-24-2	intergenic				1		1	m	19
hsa-mir-2467	intronic				1			p	2
hsa-mir-25	host gene					1	1	m	7
hsa-mir-26b	host gene	1	1	1	1		1	m	2
hsa-mir-27a	intergenic				1		1	m	19
hsa-mir-296	intergenic	1		1				m	20
hsa-mir-298	intergenic	1		1				p	20
hsa-mir-3064	intronic		1				1	v	17
hsa-mir-30c-1	host gene				1			v	1
hsa-mir-30e	host gene				1			v	1
hsa-mir-31	intronic						1	v	9
hsa-mir-3117	intronic				1			p	1
hsa-mir-3118-4	intergenic				1			p	15
hsa-mir-3120	intronic	1						v	1
hsa-mir-3121	intronic				1		1	p	1
hsa-mir-3122	host gene		1	1	1		1	p	1
hsa-mir-3126	intronic		1			1	1	p	2
hsa-mir-3130-2	intronic						1	p	2
hsa-mir-3131	host gene					1	1	p	2
hsa-mir-3137	intronic						1	p	3
hsa-mir-3138	intronic	1		1	1	1		p	4
hsa-mir-3139	host gene	1		1			1	p	4
hsa-mir-3139	intronic	1		1				p	4
hsa-mir-3141	intergenic	1	1	1	1	1	1	p	5
hsa-mir-3142	intronic						1	p	5
hsa-mir-3143	intergenic	1	1	1	1	1	1	p	6
hsa-mir-3151	host gene		1			1		p	8
hsa-mir-3158-1	intronic						1	p	10
hsa-mir-3162	intronic	1		1			1	p	11
hsa-mir-3165	host gene	1	1	1	1	1	1	p	11
hsa-mir-3168	intergenic	1	1	1	1	1	1	p	13
hsa-mir-3175	host gene	1	1	1	1		1	p	15
hsa-mir-3187	intronic				1		1	v	19
hsa-mir-3188	intergenic				1			p	19
hsa-mir-3192	intronic				1			p	20
hsa-mir-3194	intronic				1			p	20
hsa-mir-3198-2	intronic						1	p	12
hsa-mir-32	intronic						1	v	9
hsa-mir-320a	intergenic				1			m	8
hsa-mir-323b	intergenic				1			m	14
hsa-mir-331	intergenic		1					m	12
hsa-mir-335	host gene	1	1		1			m	7
hsa-mir-335	intronic		1					m	7
hsa-mir-337	intergenic		1					m	14
hsa-mir-339	intronic				1			m	7
hsa-mir-33a	intronic				1			m	22
hsa-mir-33b	host gene	1	1		1	1	1	m	17
hsa-mir-33b	intronic		1				1	m	17
hsa-mir-346	intronic	1						m	10
hsa-mir-3605	intergenic	1		1	1		1	p	1
hsa-mir-3606	host gene	1	1	1		1		p	2
hsa-mir-3609	host gene				1	1		m	7
hsa-mir-3610	host gene	1	1	1	1		1	m	8
hsa-mir-3611	host gene				1			p	10
hsa-mir-3619	intronic				1			p	22
hsa-mir-362	intronic	1						m	X
hsa-mir-3620	intronic						1	p	1
hsa-mir-3646	intronic	1			1		1	p	20
hsa-mir-3646	host gene	1	1	1				p	20
hsa-mir-3649	intergenic						1	p	12
hsa-mir-3651	host gene	1	1	1	1		1	m	9
hsa-mir-3654	intronic	1			1			m	7
hsa-mir-3666	intronic				1			v	7
hsa-mir-3668	intergenic				1			p	6
hsa-mir-3671	intergenic	1		1	1		1	m	1
hsa-mir-3674	intergenic						1	p	8
hsa-mir-3676	intergenic						1	v	17
hsa-mir-3677	intergenic				1			p	16
hsa-mir-3678	intergenic						1	p	17
hsa-mir-3679	intronic		1					p	2
hsa-mir-3683	intergenic	1						p	7
hsa-mir-369	intergenic				1			m	14
hsa-mir-3714	intronic				1			p	3
hsa-mir-371a	intergenic				1			m	19
hsa-mir-372	intergenic				1			p	19
hsa-mir-373	intergenic				1			p	19
hsa-mir-374a	host gene	1		1	1		1	m	X
hsa-mir-374b	intergenic	1	1					m	X
hsa-mir-377	intergenic				1			m	14
hsa-mir-3926-1	intronic		1					p	8
hsa-mir-3935	intronic	1						p	16
hsa-mir-3975	host gene				1		1	p	18
hsa-mir-409	intergenic				1			m	14
hsa-mir-410	intergenic				1			m	14
hsa-mir-412	intergenic				1			m	14
hsa-mir-421	intergenic	1	1					m	X
hsa-mir-424	intergenic				1			m	X
hsa-mir-4254	host gene				1			p	1
hsa-mir-4258	host gene	1	1	1	1	1	1	p	1
hsa-mir-4259	host gene						1	p	1
hsa-mir-4263	intronic	1		1				p	2
hsa-mir-4292	intronic	1						p	9
hsa-mir-4295	intronic						1	m	10
hsa-mir-4296	intronic	1						p	10
hsa-mir-4297	intronic						1	p	10
hsa-mir-4302	intergenic	1						m	12
hsa-mir-4306	intronic						1	p	13
hsa-mir-431	intergenic		1					m	14
hsa-mir-4313	intergenic	1		1				p	15
hsa-mir-4315-2	intergenic					1		p	17
hsa-mir-4318	intergenic				1			p	18
hsa-mir-432	intergenic		1					m	14
hsa-mir-4323	intronic				1			p	19
hsa-mir-4324	intronic		1					p	19
hsa-mir-433	intergenic		1					m	14
hsa-mir-4417	intergenic						1	p	1
hsa-mir-4419a	intronic				1		1	p	1
hsa-mir-4422	host gene	1						p	1
hsa-mir-4428	intronic						1	p	1
hsa-mir-4431	intergenic	1						p	2
hsa-mir-4440	intronic				1	1	1	p	2
hsa-mir-4441	intronic				1	1	1	p	2
hsa-mir-4444-2	intergenic				1			p	3
hsa-mir-4445	intergenic	1		1	1		1	p	3
hsa-mir-4450	intronic	1						p	4
hsa-mir-4454	intergenic						1	p	4
hsa-mir-4456	intergenic					1		p	5
hsa-mir-4459	intronic		1					p	5
hsa-mir-4460	intergenic						1	p	5
hsa-mir-4461	intronic		1					p	5
hsa-mir-4470	intergenic		1					m	8
hsa-mir-4473	intronic				1			p	9
hsa-mir-4479	host gene				1			p	9
hsa-mir-4485	host gene	1	1	1	1	1	1	p	11
hsa-mir-4486	intronic						1	p	11
hsa-mir-4489	host gene		1					p	11
hsa-mir-4498	host gene	1		1				p	12
hsa-mir-4502	intergenic						1	m	13
hsa-mir-4504	host gene		1			1		p	14
hsa-mir-450a-1	intergenic				1			m	X
hsa-mir-450a-2	intergenic				1			m	X
hsa-mir-450b	intergenic				1			m	X
hsa-mir-4512	host gene	1	1	1	1		1	p	15
hsa-mir-4515	intergenic	1					1	p	15
hsa-mir-4518	host gene		1		1		1	p	16
hsa-mir-451a	intergenic	1						v	17
hsa-mir-451b	host gene	1	1	1	1	1	1	v	17
hsa-mir-4521	intergenic						1	p	17
hsa-mir-4522	intergenic				1			p	17
hsa-mir-4524a	intronic				1			p	17
hsa-mir-4525	intronic						1	p	17
hsa-mir-4530	intergenic						1	p	19
hsa-mir-455	intronic		1					v	9
hsa-mir-4644	host gene		1					p	6
hsa-mir-4644	intronic		1					p	6
hsa-mir-4646	host gene	1	1	1	1	1	1	p	6
hsa-mir-4646	intronic	1		1	1	1	1	p	6
hsa-mir-4658	host gene	1			1		1	m	7
hsa-mir-4659a	host gene	1	1	1	1	1	1	p	8
hsa-mir-4659a	intronic		1					p	8
hsa-mir-4660	host gene				1		1	p	8
hsa-mir-4666b	intronic						1	p	X
hsa-mir-4668	intronic	1			1			p	9
hsa-mir-4679-1	intergenic				1			p	10
hsa-mir-4682	intergenic				1		1	p	10
hsa-mir-4686	intergenic	1				1		p	11
hsa-mir-4688	host gene				1			p	11
hsa-mir-4689	intergenic	1			1			p	1
hsa-mir-4690	host gene		1		1			p	11
hsa-mir-4700	host gene					1	1	p	12
hsa-mir-4707	host gene	1	1	1	1	1	1	p	14
hsa-mir-4714	intronic	1	1	1				p	15
hsa-mir-4717	intergenic				1			p	16
hsa-mir-4724	intronic				1		1	p	17
hsa-mir-4726	host gene		1					p	17
hsa-mir-4732	intergenic	1						p	17
hsa-mir-4733	intergenic		1					p	17
hsa-mir-4734	intergenic	1	1				1	m	17
hsa-mir-4745	intronic				1			p	19
hsa-mir-4749	host gene	1	1	1	1	1	1	p	19
hsa-mir-4753	intronic	1		1				p	1
hsa-mir-4755	intronic				1		1	p	20
hsa-mir-4763	intronic				1			p	22
hsa-mir-4774	intronic		1					p	2
hsa-mir-4780	host gene	1		1				p	2
hsa-mir-4785	intronic				1			p	2
hsa-mir-4793	host gene	1	1	1	1	1		m	3
hsa-mir-4795	intergenic						1	p	3
hsa-mir-4796	intronic	1						p	3
hsa-mir-4799	intronic						1	p	4
hsa-mir-4802	host gene		1		1			p	4
hsa-mir-485	intergenic				1			m	14
hsa-mir-491	intronic		1					m	9
hsa-mir-493	intergenic		1					m	14
hsa-mir-496	intergenic				1			m	14
hsa-mir-497	intronic				1			m	17
hsa-mir-4999	intergenic						1	p	19
hsa-mir-5004	host gene	1	1	1	1	1	1	p	6
hsa-mir-5004	intronic	1						p	6
hsa-mir-5006	intergenic	1						p	13
hsa-mir-5009	host gene						1	p	15
hsa-mir-5009	intronic				1			p	15
hsa-mir-500a	intronic	1						m	X
hsa-mir-500b	intronic	1						m	X
hsa-mir-501	intronic	1						m	X
hsa-mir-5010	intronic	1			1			p	17
hsa-mir-502	intronic	1						m	X
hsa-mir-503	intergenic				1			m	X
hsa-mir-5047	intronic		1					v	17
hsa-mir-5091	intergenic					1		p	4
hsa-mir-5094	intronic	1			1			p	15
hsa-mir-5095	host gene	1	1	1	1	1	1	p	1
hsa-mir-5096	intronic						1	p	4
hsa-mir-516a-1	intergenic				1			p	19
hsa-mir-516a-2	intergenic				1			p	19
hsa-mir-5190	intronic				1			p	18
hsa-mir-5193	host gene	1	1	1	1		1	p	3
hsa-mir-519a-1	intergenic				1			p	19
hsa-mir-519a-2	intergenic				1			p	19
hsa-mir-521-1	intergenic				1			p	19
hsa-mir-522	intergenic				1			p	19
hsa-mir-527	intergenic				1			p	19
hsa-mir-532	intronic	1						m	X
hsa-mir-541	intergenic				1			m	14
hsa-mir-542	intergenic				1			m	X
hsa-mir-545	host gene	1	1	1	1		1	m	X
hsa-mir-548a-2	intergenic	1	1		1			p	6
hsa-mir-548ae-1	intergenic				1			p	2
hsa-mir-548ah	intronic	1						p	4
hsa-mir-548ao	host gene	1		1	1	1		p	8
hsa-mir-548ar	intergenic						1	p	13
hsa-mir-548at	intronic	1						p	17
hsa-mir-548ax	host gene						1	p	X
hsa-mir-548ax	intronic						1	p	X
hsa-mir-548d-1	intronic		1		1			p	8
hsa-mir-548e	host gene						1	p	10
hsa-mir-548f-1	intronic				1			p	10
hsa-mir-548f-2	intronic		1				1	p	2
hsa-mir-548h-3	intronic			1				p	17
hsa-mir-548i-1	intergenic						1	p	3
hsa-mir-548j	intronic				1	1		p	22
hsa-mir-548n	intronic	1						p	7
hsa-mir-548o	intronic					1	1	p	7
hsa-mir-548o-2	intronic					1	1	p	20
hsa-mir-548t	intronic		1					p	4
hsa-mir-548x-2	intergenic				1			p	13
hsa-mir-550a-1	intronic	1						p	7
hsa-mir-550a-2	host gene	1	1	1	1		1	p	7
hsa-mir-551a	intronic				1			m	1
hsa-mir-557	intergenic				1			p	1
hsa-mir-5579	host gene		1				1	p	11
hsa-mir-558	intronic	1						p	2
hsa-mir-5581	host gene	1			1		1	p	1
hsa-mir-5585	host gene	1			1			p	1
hsa-mir-5585	intronic		1					p	1
hsa-mir-5588	host gene	1		1	1			p	3
hsa-mir-5590	host gene		1					p	2
hsa-mir-5591	host gene	1		1				p	4
hsa-mir-563	intergenic	1					1	m	3
hsa-mir-564	intronic		1		1	1	1	p	3
hsa-mir-568	intergenic				1			m	3
hsa-mir-5688	intronic				1			p	3
hsa-mir-5690	intronic				1			p	6
hsa-mir-5692c-2	intergenic				1		1	p	7
hsa-mir-5699	intronic	1					1	p	10
hsa-mir-570	intronic				1		1	p	3
hsa-mir-5701-1	intergenic	1						p	15
hsa-mir-5706	host gene						1	p	5
hsa-mir-5706	intronic				1			p	5
hsa-mir-5707	intergenic					1		p	7
hsa-mir-571	intronic	1		1				p	4
hsa-mir-573	host gene		1					p	4
hsa-mir-578	host gene	1	1	1				p	4
hsa-mir-581	intronic	1			1		1	p	5
hsa-mir-584	host gene				1			p	5
hsa-mir-591	intronic						1	p	7
hsa-mir-592	intronic						1	m	7
hsa-mir-593	intronic						1	p	7
hsa-mir-596	intergenic						1	p	8
hsa-mir-602	host gene						1	p	9
hsa-mir-604	intronic	1						p	10
hsa-mir-606	intronic	1			1		1	p	10
hsa-mir-612	host gene		1		1		1	p	11
hsa-mir-613	host gene	1		1	1		1	p	12
hsa-mir-613	intronic						1	p	12
hsa-mir-615	host gene	1		1		1	1	m	12
hsa-mir-615	intronic				1			m	12
hsa-mir-616	host gene	1		1	1		1	p	12
hsa-mir-618	host gene	1	1		1			p	12
hsa-mir-621	host gene						1	p	13
hsa-mir-624	host gene	1	1	1	1	1	1	p	14
hsa-mir-625	intronic	1					1	p	14
hsa-mir-626	host gene	1			1		1	p	15
hsa-mir-627	intronic						1	p	15
hsa-mir-629	intronic				1			p	15
hsa-mir-631	host gene					1		m	15
hsa-mir-644a	intronic	1		1				p	20
hsa-mir-645	intergenic		1				1	p	20
hsa-mir-656	intergenic				1			m	14
hsa-mir-660	intronic	1						m	X
hsa-mir-663b	host gene	1	1	1	1	1	1	p	2
hsa-mir-665	intergenic		1					m	14
hsa-mir-668	intergenic				1			m	14
hsa-mir-708	host gene		1				1	m	11
hsa-mir-7-1	intronic				1		1	v	9
hsa-mir-7-1	host gene				1			v	9
hsa-mir-874	intronic				1			m	5
hsa-mir-885	intronic				1			p	3
hsa-mir-92a-1	intronic		1					m	13
hsa-mir-92b	intergenic		1			1	1	m	1
hsa-mir-93	host gene					1	1	m	7
hsa-mir-9-3	intronic	1		1				m	15
hsa-mir-933	host gene	1	1	1	1		1	p	2
hsa-mir-938	intronic	1		1				p	10
hsa-mir-940	intergenic				1			m	16
hsa-mir-96	intergenic	1						m	7
hsa-mir-98	intronic		1					m	X
hsa-mir-99a	intronic	1						v	21
