# Supplementary material for: A Data-Mining Approach to Identify NF-kB-Responsive microRNAs in Tissues Involved in Inflammatory Processes: Potential Relevance in Age-Related Diseases
Source: Int J Mol Sci. 2023 Mar 7;24(6):5123. doi: 10.3390/ijms24065123 (PMC10049099; doi:10.3390/ijms24065123)
Supplement: Supplementary file 1 [file ijms-24-05123-s001.zip › Supplementary Table S3.xlsx]

## Sheet: hairpin features
Table S3. Seventy-three “high confidence” pre-miRNAs transcribed in healthy human tissues linked to inflammatory processes and predicted to have miRNA-promoters containing putative NF-kB binding sequences. The following attributes are reported: name of the pre-miRNA corre-sponding to the predicted TSS, type of predicted TSS (“intergenic”, “host gene”, “intronic” or “hybrid”), the healthy FANTOM4 …
"High Confidence"** NF-kB responsive* pre-miRNAs	Healthy human tissues linked to inflammatory processes §	Prediction of promoter location according to PROmiRNA	miRNA age	Chromosomes
hsa-mir-101-1	Liver and Immune system	intergenic	v	1
hsa-mir-103a-2	Immune system	intronic	v	20		* In PROmiRNA, NF-kB is among the top 10 transcription factors with highest affinity for the 1000 bp-long region surrounding the predicted TSSs.
hsa-mir-103a-2	Liver and Immune system	host gene	v	20		** Pre-miRNAs have been selected based on the "High Confidence dataset" (miRBase.org). The main intention of this selection is to provide a subset of miRNA precursors that you can be positive are real.
hsa-mir-106b	Immune system	host gene	m	7		§ Healthy human tissues linked to inflammatory processes retrived from FANTOM4 Libraries.
hsa-mir-10a	Liver and Immune system	host gene	v	17		Each pair of pre-mRNA highlighted in bold are the hairpin precursors of the same mature miRNA, but transcribed starting from two different promoter types.
hsa-mir-132	Immune system	intergenic	m	17
hsa-mir-136	Immune system	intergenic	m	14
hsa-mir-140	Immune system	host gene	v	16
hsa-mir-144	Liver	intergenic	v	17
hsa-mir-146a	Immune system	intronic	m	5
hsa-mir-148b	Liver and Immune system	host gene	m	12
hsa-mir-150	Immune system	intergenic	m	19
hsa-mir-154	Immune system	intergenic	m	14
hsa-mir-155	Immune system	intronic	v	21
hsa-mir-15a	Immune system	intronic	v	13
hsa-mir-15a	Liver and Immune system	host gene	v	13
hsa-mir-15b	Immune system	host gene	v	3
hsa-mir-16-1	Immune system	intronic	v	13
hsa-mir-16-1	Liver and Immune system	host gene	v	13
hsa-mir-16-2	Immune system	host gene	v	3
hsa-mir-17	Immune system	intronic	v	13
hsa-mir-181b-2	Liver and Immune system	host gene	v	9
hsa-mir-183	Liver	intergenic	m	7
hsa-mir-186	Liver and Immune system	host gene	m	1
hsa-mir-186	Liver and Immune system	intronic	m	1
hsa-mir-188	Liver	intronic	m	X
hsa-mir-18a	Immune system	intronic	v	13
hsa-mir-192	Immune system	intergenic	m	11
hsa-mir-194-2	Immune system	intergenic	m|v	11
hsa-mir-194-2	Liver and Immune system	host gene	m|v	11
hsa-mir-195	Immune system	intronic	m	17
hsa-mir-19a	Immune system	intronic	v	13
hsa-mir-19b-1	Immune system	intronic	m|v	13
hsa-mir-20a	Immune system	intronic	v	13
hsa-mir-221	Immune system	intergenic	v	X
hsa-mir-222	Immune system	intergenic	v	X
hsa-mir-23a	Immune system	intergenic	m	19
hsa-mir-25	Immune system	host gene	m	7
hsa-mir-27a	Immune system	intergenic	m	19
hsa-mir-296	Liver and Immune system	intergenic	m	20
hsa-mir-30c-1	Immune system	host gene	v	1
hsa-mir-30e	Immune system	host gene	v	1
hsa-mir-31	Immune system	intronic	v	9
hsa-mir-32	Immune system	intronic	v	9
hsa-mir-339	Immune system	intronic	m	7
hsa-mir-33a	Immune system	intronic	m	22
hsa-mir-33b	Immune system	intronic	m	17
hsa-mir-33b	Liver and Immune system	host gene	m	17
hsa-mir-362	Liver	intronic	m	X
hsa-mir-374a	Liver and Immune system	host gene	m	X
hsa-mir-374b	Liver and Immune system	intergenic	m	X
hsa-mir-377	Immune system	intergenic	m	14
hsa-mir-424	Immune system	intergenic	m	X
hsa-mir-450a-1	Immune system	intergenic	m	X
hsa-mir-450a-2	Immune system	intergenic	m	X
hsa-mir-491	Immune system	intronic	m	9
hsa-mir-500a	Liver	intronic	m	X
hsa-mir-503	Immune system	intergenic	m	X
hsa-mir-532	Liver	intronic	m	X
hsa-mir-542	Immune system	intergenic	m	X
hsa-mir-545	Liver and Immune system	host gene	m	X
hsa-mir-548d-1	Immune system	intronic	p	8
hsa-mir-570	Immune system	intronic	p	3
hsa-mir-616	Liver and Immune system	host gene	p	12
hsa-mir-625	Liver and Immune system	intronic	p	14
hsa-mir-629	Immune system	intronic	p	15
hsa-mir-708	Immune system	host gene	m	11
hsa-mir-874	Immune system	intronic	m	5
hsa-mir-885	Immune system	intronic	p	3
hsa-mir-92a-1	Immune system	intronic	m	13
hsa-mir-93	Immune system	host gene	m	7
hsa-mir-98	Immune system	intronic	m	X
hsa-mir-99a	Liver	intronic	v	21
