# Supplementary material for: A Data-Mining Approach to Identify NF-kB-Responsive microRNAs in Tissues Involved in Inflammatory Processes: Potential Relevance in Age-Related Diseases
Source: Int J Mol Sci. 2023 Mar 7;24(6):5123. doi: 10.3390/ijms24065123 (PMC10049099; doi:10.3390/ijms24065123)
Supplement: Supplementary file 1 [file ijms-24-05123-s001.zip › Supplementary Table S4.xlsx]

## Sheet: Sheet0
Table S4. IPA Core Analysis. Diseases and Functions associated to the putative NF-kB responsive miRNAs.
© 2000-2023 QIAGEN. All rights reserved.
Category	p-value	Molecules
Cancer	1.71E-27-4.87E-02	let-7a-5p (and other miRNAs w/seed GAGGUAG),miR-100-5p (and other miRNAs w/seed ACCCGUA),miR-101-3p (and other miRNAs w/seed ACAGUAC),miR-103-3p (and other miRNAs w/seed GCAGCAU),miR-10a-5p (and other miRNAs w/seed ACCCUGU),miR-132-3p (and other miRNAs w/seed AACAGUC),miR-136-5p (miRNAs w/seed CUCCAUU),miR-140-3p (and other miRNAs w/seed ACCACAG),miR-140-5p (and other miRNAs w/seed AGUGGUU),miR-1…
Carbohydrate Metabolism	1.86E-02-2.06E-02	miR-132-3p (and other miRNAs w/seed AACAGUC),miR-183-5p (miRNAs w/seed AUGGCAC)
Cardiovascular Disease	6.74E-07-4.49E-02	let-7a-5p (and other miRNAs w/seed GAGGUAG),miR-101-3p (and other miRNAs w/seed ACAGUAC),miR-140-3p (and other miRNAs w/seed ACCACAG),miR-146a-5p (and other miRNAs w/seed GAGAACU),miR-150-5p (and other miRNAs w/seed CUCCCAA),miR-16-5p (and other miRNAs w/seed AGCAGCA),miR-17-5p (and other miRNAs w/seed AAAGUGC),miR-181a-5p (and other miRNAs w/seed ACAUUCA),miR-192-5p (and other miRNAs w/seed UGAC…
Cardiovascular System Development and Function	6.74E-07-4.34E-02	let-7a-5p (and other miRNAs w/seed GAGGUAG),miR-101-3p (and other miRNAs w/seed ACAGUAC),miR-140-3p (and other miRNAs w/seed ACCACAG),miR-146a-5p (and other miRNAs w/seed GAGAACU),miR-150-5p (and other miRNAs w/seed CUCCCAA),miR-16-5p (and other miRNAs w/seed AGCAGCA),miR-17-5p (and other miRNAs w/seed AAAGUGC),miR-18a-5p (and other miRNAs w/seed AAGGUGC),miR-19b-3p (and other miRNAs w/seed GUGCA…
Cell Cycle	1.18E-07-3.89E-02	let-7a-5p (and other miRNAs w/seed GAGGUAG),miR-100-5p (and other miRNAs w/seed ACCCGUA),miR-132-3p (and other miRNAs w/seed AACAGUC),miR-148a-3p (and other miRNAs w/seed CAGUGCA),miR-155-5p (miRNAs w/seed UAAUGCU),miR-16-5p (and other miRNAs w/seed AGCAGCA),miR-17-5p (and other miRNAs w/seed AAAGUGC),miR-186-5p (miRNAs w/seed AAAGAAU),miR-27a-3p (and other miRNAs w/seed UCACAGU),miR-503-5p (miRN…
Cell Death and Survival	3.83E-07-4.89E-02	let-7a-5p (and other miRNAs w/seed GAGGUAG),miR-100-5p (and other miRNAs w/seed ACCCGUA),miR-10a-5p (and other miRNAs w/seed ACCCUGU),miR-132-3p (and other miRNAs w/seed AACAGUC),miR-146a-5p (and other miRNAs w/seed GAGAACU),miR-148a-3p (and other miRNAs w/seed CAGUGCA),miR-150-5p (and other miRNAs w/seed CUCCCAA),miR-155-5p (miRNAs w/seed UAAUGCU),miR-16-5p (and other miRNAs w/seed AGCAGCA),miR-…
Cell Morphology	1.45E-02-2.68E-02	miR-186-5p (miRNAs w/seed AAAGAAU),miR-27a-3p (and other miRNAs w/seed UCACAGU)
Cell Signaling	2.06E-02-2.06E-02	miR-155-5p (miRNAs w/seed UAAUGCU)
Cell-mediated Immune Response	3.69E-02-3.69E-02	miR-155-5p (miRNAs w/seed UAAUGCU)
Cell-To-Cell Signaling and Interaction	2.77E-04-2.47E-02	miR-103-3p (and other miRNAs w/seed GCAGCAU),miR-155-5p (miRNAs w/seed UAAUGCU),miR-16-5p (and other miRNAs w/seed AGCAGCA),miR-17-5p (and other miRNAs w/seed AAAGUGC),miR-19b-3p (and other miRNAs w/seed GUGCAAA),miR-221-3p (and other miRNAs w/seed GCUACAU),miR-491-5p (and other miRNAs w/seed GUGGGGA),miR-503-5p (miRNAs w/seed AGCAGCG),miR-92a-3p (and other miRNAs w/seed AUUGCAC)
Cellular Assembly and Organization	1.66E-02-1.86E-02	miR-16-5p (and other miRNAs w/seed AGCAGCA),miR-491-5p (and other miRNAs w/seed GUGGGGA)
Cellular Compromise	8.31E-03-2.27E-02	miR-16-5p (and other miRNAs w/seed AGCAGCA),miR-17-5p (and other miRNAs w/seed AAAGUGC),miR-23a-3p (and other miRNAs w/seed UCACAUU),miR-491-5p (and other miRNAs w/seed GUGGGGA)
Cellular Development	8.76E-12-4.49E-02	let-7a-5p (and other miRNAs w/seed GAGGUAG),miR-100-5p (and other miRNAs w/seed ACCCGUA),miR-101-3p (and other miRNAs w/seed ACAGUAC),miR-103-3p (and other miRNAs w/seed GCAGCAU),miR-10a-5p (and other miRNAs w/seed ACCCUGU),miR-132-3p (and other miRNAs w/seed AACAGUC),miR-144-3p (miRNAs w/seed ACAGUAU),miR-146a-5p (and other miRNAs w/seed GAGAACU),miR-148a-3p (and other miRNAs w/seed CAGUGCA),miR…
Cellular Function and Maintenance	1.45E-02-3.69E-02	miR-10a-5p (and other miRNAs w/seed ACCCUGU),miR-155-5p (miRNAs w/seed UAAUGCU),miR-183-5p (miRNAs w/seed AUGGCAC),miR-27a-3p (and other miRNAs w/seed UCACAGU)
Cellular Growth and Proliferation	8.76E-12-3.69E-02	let-7a-5p (and other miRNAs w/seed GAGGUAG),miR-100-5p (and other miRNAs w/seed ACCCGUA),miR-101-3p (and other miRNAs w/seed ACAGUAC),miR-103-3p (and other miRNAs w/seed GCAGCAU),miR-10a-5p (and other miRNAs w/seed ACCCUGU),miR-132-3p (and other miRNAs w/seed AACAGUC),miR-144-3p (miRNAs w/seed ACAGUAU),miR-146a-5p (and other miRNAs w/seed GAGAACU),miR-148a-3p (and other miRNAs w/seed CAGUGCA),miR…
Cellular Movement	2.56E-10-3.28E-02	let-7a-5p (and other miRNAs w/seed GAGGUAG),miR-100-5p (and other miRNAs w/seed ACCCGUA),miR-10a-5p (and other miRNAs w/seed ACCCUGU),miR-144-3p (miRNAs w/seed ACAGUAU),miR-146a-5p (and other miRNAs w/seed GAGAACU),miR-148a-3p (and other miRNAs w/seed CAGUGCA),miR-155-5p (miRNAs w/seed UAAUGCU),miR-16-5p (and other miRNAs w/seed AGCAGCA),miR-17-5p (and other miRNAs w/seed AAAGUGC),miR-181a-5p (an…
Cellular Response to Therapeutics	6.24E-03-3.08E-02	miR-101-3p (and other miRNAs w/seed ACAGUAC),miR-17-5p (and other miRNAs w/seed AAAGUGC),miR-186-5p (miRNAs w/seed AAAGAAU)
Connective Tissue Development and Function	2.12E-06-2.27E-02	let-7a-5p (and other miRNAs w/seed GAGGUAG),miR-146a-5p (and other miRNAs w/seed GAGAACU),miR-16-5p (and other miRNAs w/seed AGCAGCA),miR-17-5p (and other miRNAs w/seed AAAGUGC),miR-374b-5p (and other miRNAs w/seed UAUAAUA),miR-503-5p (miRNAs w/seed AGCAGCG),miR-92a-3p (and other miRNAs w/seed AUUGCAC)
Connective Tissue Disorders	3.16E-10-3.45E-02	let-7a-5p (and other miRNAs w/seed GAGGUAG),miR-103-3p (and other miRNAs w/seed GCAGCAU),miR-10a-5p (and other miRNAs w/seed ACCCUGU),miR-136-5p (miRNAs w/seed CUCCAUU),miR-140-3p (and other miRNAs w/seed ACCACAG),miR-140-5p (and other miRNAs w/seed AGUGGUU),miR-144-3p (miRNAs w/seed ACAGUAU),miR-146a-5p (and other miRNAs w/seed GAGAACU),miR-155-5p (miRNAs w/seed UAAUGCU),miR-16-5p (and other miR…
Dermatological Diseases and Conditions	7.61E-09-3.45E-02	let-7a-5p (and other miRNAs w/seed GAGGUAG),miR-103-3p (and other miRNAs w/seed GCAGCAU),miR-136-5p (miRNAs w/seed CUCCAUU),miR-146a-5p (and other miRNAs w/seed GAGAACU),miR-148a-3p (and other miRNAs w/seed CAGUGCA),miR-155-5p (miRNAs w/seed UAAUGCU),miR-16-5p (and other miRNAs w/seed AGCAGCA),miR-17-5p (and other miRNAs w/seed AAAGUGC),miR-183-5p (miRNAs w/seed AUGGCAC),miR-221-3p (and other miR…
Developmental Disorder	6.15E-09-2.21E-02	let-7a-5p (and other miRNAs w/seed GAGGUAG),miR-100-5p (and other miRNAs w/seed ACCCGUA),miR-103-3p (and other miRNAs w/seed GCAGCAU),miR-136-5p (miRNAs w/seed CUCCAUU),miR-148a-3p (and other miRNAs w/seed CAGUGCA),miR-155-5p (miRNAs w/seed UAAUGCU),miR-17-5p (and other miRNAs w/seed AAAGUGC),miR-181a-5p (and other miRNAs w/seed ACAUUCA),miR-19b-3p (and other miRNAs w/seed GUGCAAA),miR-30c-5p (an…
Digestive System Development and Function	1.09E-05-1.09E-05	miR-100-5p (and other miRNAs w/seed ACCCGUA),miR-16-5p (and other miRNAs w/seed AGCAGCA),miR-221-3p (and other miRNAs w/seed GCUACAU),miR-27a-3p (and other miRNAs w/seed UCACAGU)
DNA Replication, Recombination, and Repair	4.16E-03-3.89E-02	let-7a-5p (and other miRNAs w/seed GAGGUAG),miR-155-5p (miRNAs w/seed UAAUGCU),miR-16-5p (and other miRNAs w/seed AGCAGCA),miR-17-5p (and other miRNAs w/seed AAAGUGC),miR-708-5p (and other miRNAs w/seed AGGAGCU),miR-92a-3p (and other miRNAs w/seed AUUGCAC)
Drug Metabolism	2.06E-02-2.06E-02	miR-132-3p (and other miRNAs w/seed AACAGUC)
Embryonic Development	1.18E-07-3.69E-02	let-7a-5p (and other miRNAs w/seed GAGGUAG),miR-146a-5p (and other miRNAs w/seed GAGAACU),miR-155-5p (miRNAs w/seed UAAUGCU),miR-16-5p (and other miRNAs w/seed AGCAGCA),miR-17-5p (and other miRNAs w/seed AAAGUGC),miR-31-5p (and other miRNAs w/seed GGCAAGA),miR-92a-3p (and other miRNAs w/seed AUUGCAC)
Endocrine System Disorders	1.11E-12-4.29E-02	let-7a-5p (and other miRNAs w/seed GAGGUAG),miR-100-5p (and other miRNAs w/seed ACCCGUA),miR-103-3p (and other miRNAs w/seed GCAGCAU),miR-132-3p (and other miRNAs w/seed AACAGUC),miR-146a-5p (and other miRNAs w/seed GAGAACU),miR-148a-3p (and other miRNAs w/seed CAGUGCA),miR-150-5p (and other miRNAs w/seed CUCCCAA),miR-155-5p (miRNAs w/seed UAAUGCU),miR-16-5p (and other miRNAs w/seed AGCAGCA),miR-…
Free Radical Scavenging	1.86E-02-1.86E-02	miR-146a-5p (and other miRNAs w/seed GAGAACU)
Gastrointestinal Disease	1.11E-12-3.48E-02	let-7a-5p (and other miRNAs w/seed GAGGUAG),miR-100-5p (and other miRNAs w/seed ACCCGUA),miR-101-3p (and other miRNAs w/seed ACAGUAC),miR-103-3p (and other miRNAs w/seed GCAGCAU),miR-10a-5p (and other miRNAs w/seed ACCCUGU),miR-132-3p (and other miRNAs w/seed AACAGUC),miR-140-3p (and other miRNAs w/seed ACCACAG),miR-140-5p (and other miRNAs w/seed AGUGGUU),miR-146a-5p (and other miRNAs w/seed GAG…
Gene Expression	8.31E-03-8.31E-03	let-7a-5p (and other miRNAs w/seed GAGGUAG)
Hair and Skin Development and Function	1.65E-03-4.09E-02	miR-148a-3p (and other miRNAs w/seed CAGUGCA),miR-150-5p (and other miRNAs w/seed CUCCCAA),miR-27a-3p (and other miRNAs w/seed UCACAGU),miR-31-5p (and other miRNAs w/seed GGCAAGA),miR-874-3p (miRNAs w/seed UGCCCUG),miR-92a-3p (and other miRNAs w/seed AUUGCAC)
Hematological Disease	1.71E-27-4.87E-02	let-7a-5p (and other miRNAs w/seed GAGGUAG),miR-100-5p (and other miRNAs w/seed ACCCGUA),miR-101-3p (and other miRNAs w/seed ACAGUAC),miR-103-3p (and other miRNAs w/seed GCAGCAU),miR-10a-5p (and other miRNAs w/seed ACCCUGU),miR-132-3p (and other miRNAs w/seed AACAGUC),miR-140-3p (and other miRNAs w/seed ACCACAG),miR-140-5p (and other miRNAs w/seed AGUGGUU),miR-146a-5p (and other miRNAs w/seed GAG…
Hematological System Development and Function	4.16E-03-4.49E-02	miR-132-3p (and other miRNAs w/seed AACAGUC),miR-146a-5p (and other miRNAs w/seed GAGAACU),miR-155-5p (miRNAs w/seed UAAUGCU),miR-16-5p (and other miRNAs w/seed AGCAGCA),miR-17-5p (and other miRNAs w/seed AAAGUGC),miR-181a-5p (and other miRNAs w/seed ACAUUCA),miR-221-3p (and other miRNAs w/seed GCUACAU),miR-92a-3p (and other miRNAs w/seed AUUGCAC)
Hematopoiesis	6.24E-03-4.49E-02	miR-146a-5p (and other miRNAs w/seed GAGAACU),miR-155-5p (miRNAs w/seed UAAUGCU),miR-181a-5p (and other miRNAs w/seed ACAUUCA)
Hepatic System Development and Function	1.09E-05-1.09E-05	miR-100-5p (and other miRNAs w/seed ACCCGUA),miR-16-5p (and other miRNAs w/seed AGCAGCA),miR-221-3p (and other miRNAs w/seed GCUACAU),miR-27a-3p (and other miRNAs w/seed UCACAGU)
Hepatic System Disease	2.75E-06-3.13E-02	let-7a-5p (and other miRNAs w/seed GAGGUAG),miR-100-5p (and other miRNAs w/seed ACCCGUA),miR-103-3p (and other miRNAs w/seed GCAGCAU),miR-10a-5p (and other miRNAs w/seed ACCCUGU),miR-132-3p (and other miRNAs w/seed AACAGUC),miR-146a-5p (and other miRNAs w/seed GAGAACU),miR-148a-3p (and other miRNAs w/seed CAGUGCA),miR-155-5p (miRNAs w/seed UAAUGCU),miR-16-5p (and other miRNAs w/seed AGCAGCA),miR-…
Hereditary Disorder	6.15E-09-2.27E-02	let-7a-5p (and other miRNAs w/seed GAGGUAG),miR-100-5p (and other miRNAs w/seed ACCCGUA),miR-103-3p (and other miRNAs w/seed GCAGCAU),miR-10a-5p (and other miRNAs w/seed ACCCUGU),miR-136-5p (miRNAs w/seed CUCCAUU),miR-140-5p (and other miRNAs w/seed AGUGGUU),miR-146a-5p (and other miRNAs w/seed GAGAACU),miR-148a-3p (and other miRNAs w/seed CAGUGCA),miR-155-5p (miRNAs w/seed UAAUGCU),miR-17-5p (an…
Immune Cell Trafficking	1.45E-02-1.45E-02	miR-17-5p (and other miRNAs w/seed AAAGUGC)
Immunological Disease	1.71E-27-4.87E-02	let-7a-5p (and other miRNAs w/seed GAGGUAG),miR-101-3p (and other miRNAs w/seed ACAGUAC),miR-103-3p (and other miRNAs w/seed GCAGCAU),miR-10a-5p (and other miRNAs w/seed ACCCUGU),miR-132-3p (and other miRNAs w/seed AACAGUC),miR-140-3p (and other miRNAs w/seed ACCACAG),miR-140-5p (and other miRNAs w/seed AGUGGUU),miR-146a-5p (and other miRNAs w/seed GAGAACU),miR-148a-3p (and other miRNAs w/seed CA…
Infectious Diseases	3.88E-08-2.77E-04	miR-100-5p (and other miRNAs w/seed ACCCGUA),miR-103-3p (and other miRNAs w/seed GCAGCAU),miR-148a-3p (and other miRNAs w/seed CAGUGCA),miR-16-5p (and other miRNAs w/seed AGCAGCA),miR-17-5p (and other miRNAs w/seed AAAGUGC),miR-221-3p (and other miRNAs w/seed GCUACAU),miR-27a-3p (and other miRNAs w/seed UCACAGU),miR-30c-5p (and other miRNAs w/seed GUAAACA)
Inflammatory Disease	4.92E-11-3.45E-02	let-7a-5p (and other miRNAs w/seed GAGGUAG),miR-100-5p (and other miRNAs w/seed ACCCGUA),miR-101-3p (and other miRNAs w/seed ACAGUAC),miR-103-3p (and other miRNAs w/seed GCAGCAU),miR-10a-5p (and other miRNAs w/seed ACCCUGU),miR-136-5p (miRNAs w/seed CUCCAUU),miR-140-3p (and other miRNAs w/seed ACCACAG),miR-140-5p (and other miRNAs w/seed AGUGGUU),miR-146a-5p (and other miRNAs w/seed GAGAACU),miR-…
Inflammatory Response	4.92E-11-2.9E-02	let-7a-5p (and other miRNAs w/seed GAGGUAG),miR-100-5p (and other miRNAs w/seed ACCCGUA),miR-101-3p (and other miRNAs w/seed ACAGUAC),miR-103-3p (and other miRNAs w/seed GCAGCAU),miR-140-3p (and other miRNAs w/seed ACCACAG),miR-140-5p (and other miRNAs w/seed AGUGGUU),miR-146a-5p (and other miRNAs w/seed GAGAACU),miR-148a-3p (and other miRNAs w/seed CAGUGCA),miR-150-5p (and other miRNAs w/seed CU…
Lymphoid Tissue Structure and Development	6.24E-03-4.49E-02	miR-146a-5p (and other miRNAs w/seed GAGAACU),miR-155-5p (miRNAs w/seed UAAUGCU),miR-16-5p (and other miRNAs w/seed AGCAGCA),miR-181a-5p (and other miRNAs w/seed ACAUUCA)
Metabolic Disease	1.11E-12-1.47E-03	let-7a-5p (and other miRNAs w/seed GAGGUAG),miR-100-5p (and other miRNAs w/seed ACCCGUA),miR-101-3p (and other miRNAs w/seed ACAGUAC),miR-103-3p (and other miRNAs w/seed GCAGCAU),miR-132-3p (and other miRNAs w/seed AACAGUC),miR-146a-5p (and other miRNAs w/seed GAGAACU),miR-148a-3p (and other miRNAs w/seed CAGUGCA),miR-150-5p (and other miRNAs w/seed CUCCCAA),miR-16-5p (and other miRNAs w/seed AGC…
Molecular Transport	2.06E-02-2.06E-02	miR-132-3p (and other miRNAs w/seed AACAGUC)
Neurological Disease	3.21E-26-4.09E-02	let-7a-5p (and other miRNAs w/seed GAGGUAG),miR-100-5p (and other miRNAs w/seed ACCCGUA),miR-101-3p (and other miRNAs w/seed ACAGUAC),miR-103-3p (and other miRNAs w/seed GCAGCAU),miR-10a-5p (and other miRNAs w/seed ACCCUGU),miR-132-3p (and other miRNAs w/seed AACAGUC),miR-140-3p (and other miRNAs w/seed ACCACAG),miR-140-5p (and other miRNAs w/seed AGUGGUU),miR-146a-5p (and other miRNAs w/seed GAG…
Organ Development	1.09E-05-3.69E-02	miR-100-5p (and other miRNAs w/seed ACCCGUA),miR-146a-5p (and other miRNAs w/seed GAGAACU),miR-155-5p (miRNAs w/seed UAAUGCU),miR-16-5p (and other miRNAs w/seed AGCAGCA),miR-221-3p (and other miRNAs w/seed GCUACAU),miR-27a-3p (and other miRNAs w/seed UCACAGU),miR-31-5p (and other miRNAs w/seed GGCAAGA),miR-570-3p (miRNAs w/seed GAAAACA)
Organ Morphology	6.74E-07-4.34E-02	let-7a-5p (and other miRNAs w/seed GAGGUAG),miR-101-3p (and other miRNAs w/seed ACAGUAC),miR-140-3p (and other miRNAs w/seed ACCACAG),miR-146a-5p (and other miRNAs w/seed GAGAACU),miR-16-5p (and other miRNAs w/seed AGCAGCA),miR-17-5p (and other miRNAs w/seed AAAGUGC),miR-19b-3p (and other miRNAs w/seed GUGCAAA),miR-23a-3p (and other miRNAs w/seed UCACAUU),miR-30c-5p (and other miRNAs w/seed GUAAA…
Organismal Development	3.88E-08-4.34E-02	let-7a-5p (and other miRNAs w/seed GAGGUAG),miR-101-3p (and other miRNAs w/seed ACAGUAC),miR-103-3p (and other miRNAs w/seed GCAGCAU),miR-140-3p (and other miRNAs w/seed ACCACAG),miR-146a-5p (and other miRNAs w/seed GAGAACU),miR-148a-3p (and other miRNAs w/seed CAGUGCA),miR-155-5p (miRNAs w/seed UAAUGCU),miR-16-5p (and other miRNAs w/seed AGCAGCA),miR-17-5p (and other miRNAs w/seed AAAGUGC),miR-1…
Organismal Injury and Abnormalities	1.71E-27-4.89E-02	let-7a-5p (and other miRNAs w/seed GAGGUAG),miR-100-5p (and other miRNAs w/seed ACCCGUA),miR-101-3p (and other miRNAs w/seed ACAGUAC),miR-103-3p (and other miRNAs w/seed GCAGCAU),miR-10a-5p (and other miRNAs w/seed ACCCUGU),miR-132-3p (and other miRNAs w/seed AACAGUC),miR-136-5p (miRNAs w/seed CUCCAUU),miR-140-3p (and other miRNAs w/seed ACCACAG),miR-140-5p (and other miRNAs w/seed AGUGGUU),miR-1…
Psychological Disorders	2.68E-26-3.64E-02	let-7a-5p (and other miRNAs w/seed GAGGUAG),miR-100-5p (and other miRNAs w/seed ACCCGUA),miR-101-3p (and other miRNAs w/seed ACAGUAC),miR-103-3p (and other miRNAs w/seed GCAGCAU),miR-132-3p (and other miRNAs w/seed AACAGUC),miR-140-3p (and other miRNAs w/seed ACCACAG),miR-140-5p (and other miRNAs w/seed AGUGGUU),miR-146a-5p (and other miRNAs w/seed GAGAACU),miR-148a-3p (and other miRNAs w/seed CA…
Renal and Urological Disease	1.2E-10-4.39E-02	let-7a-5p (and other miRNAs w/seed GAGGUAG),miR-100-5p (and other miRNAs w/seed ACCCGUA),miR-136-5p (miRNAs w/seed CUCCAUU),miR-148a-3p (and other miRNAs w/seed CAGUGCA),miR-150-5p (and other miRNAs w/seed CUCCCAA),miR-16-5p (and other miRNAs w/seed AGCAGCA),miR-17-5p (and other miRNAs w/seed AAAGUGC),miR-181a-5p (and other miRNAs w/seed ACAUUCA),miR-192-5p (and other miRNAs w/seed UGACCUA),miR-1…
Reproductive System Development and Function	4.69E-02-4.69E-02	miR-874-3p (miRNAs w/seed UGCCCUG)
Reproductive System Disease	1.08E-23-4.61E-02	let-7a-5p (and other miRNAs w/seed GAGGUAG),miR-100-5p (and other miRNAs w/seed ACCCGUA),miR-101-3p (and other miRNAs w/seed ACAGUAC),miR-103-3p (and other miRNAs w/seed GCAGCAU),miR-10a-5p (and other miRNAs w/seed ACCCUGU),miR-132-3p (and other miRNAs w/seed AACAGUC),miR-140-3p (and other miRNAs w/seed ACCACAG),miR-140-5p (and other miRNAs w/seed AGUGGUU),miR-144-3p (miRNAs w/seed ACAGUAU),miR-1…
Respiratory Disease	4.92E-11-4.49E-02	let-7a-5p (and other miRNAs w/seed GAGGUAG),miR-100-5p (and other miRNAs w/seed ACCCGUA),miR-10a-5p (and other miRNAs w/seed ACCCUGU),miR-136-5p (miRNAs w/seed CUCCAUU),miR-140-3p (and other miRNAs w/seed ACCACAG),miR-140-5p (and other miRNAs w/seed AGUGGUU),miR-148a-3p (and other miRNAs w/seed CAGUGCA),miR-155-5p (miRNAs w/seed UAAUGCU),miR-16-5p (and other miRNAs w/seed AGCAGCA),miR-17-5p (and …
Respiratory System Development and Function	4.16E-03-2.47E-02	let-7a-5p (and other miRNAs w/seed GAGGUAG),miR-17-5p (and other miRNAs w/seed AAAGUGC),miR-570-3p (miRNAs w/seed GAAAACA)
RNA Post-Transcriptional Modification	1.45E-02-1.45E-02	let-7a-5p (and other miRNAs w/seed GAGGUAG)
Skeletal and Muscular Disorders	6.15E-09-3.69E-02	let-7a-5p (and other miRNAs w/seed GAGGUAG),miR-100-5p (and other miRNAs w/seed ACCCGUA),miR-101-3p (and other miRNAs w/seed ACAGUAC),miR-103-3p (and other miRNAs w/seed GCAGCAU),miR-132-3p (and other miRNAs w/seed AACAGUC),miR-140-3p (and other miRNAs w/seed ACCACAG),miR-140-5p (and other miRNAs w/seed AGUGGUU),miR-144-3p (miRNAs w/seed ACAGUAU),miR-146a-5p (and other miRNAs w/seed GAGAACU),miR-…
Skeletal and Muscular System Development and Function	2.01E-05-1.33E-02	miR-100-5p (and other miRNAs w/seed ACCCGUA),miR-17-5p (and other miRNAs w/seed AAAGUGC),miR-192-5p (and other miRNAs w/seed UGACCUA),miR-296-5p (miRNAs w/seed GGGCCCC),miR-339-5p (and other miRNAs w/seed CCCUGUC),miR-374b-5p (and other miRNAs w/seed UAUAAUA),miR-503-5p (miRNAs w/seed AGCAGCG),miR-532-3p (miRNAs w/seed CUCCCAC),miR-885-5p (miRNAs w/seed CCAUUAC),miR-92a-3p (and other miRNAs w/see…
Small Molecule Biochemistry	1.04E-02-2.06E-02	miR-132-3p (and other miRNAs w/seed AACAGUC),miR-155-5p (miRNAs w/seed UAAUGCU),miR-192-5p (and other miRNAs w/seed UGACCUA)
Tissue Development	1.18E-04-4.49E-02	miR-146a-5p (and other miRNAs w/seed GAGAACU),miR-155-5p (miRNAs w/seed UAAUGCU),miR-181a-5p (and other miRNAs w/seed ACAUUCA),miR-31-5p (and other miRNAs w/seed GGCAAGA),miR-374b-5p (and other miRNAs w/seed UAUAAUA),miR-503-5p (miRNAs w/seed AGCAGCG),miR-570-3p (miRNAs w/seed GAAAACA)
Tissue Morphology	2.01E-05-4.67E-02	miR-132-3p (and other miRNAs w/seed AACAGUC),miR-150-5p (and other miRNAs w/seed CUCCCAA),miR-155-5p (miRNAs w/seed UAAUGCU),miR-16-5p (and other miRNAs w/seed AGCAGCA),miR-17-5p (and other miRNAs w/seed AAAGUGC),miR-186-5p (miRNAs w/seed AAAGAAU),miR-192-5p (and other miRNAs w/seed UGACCUA),miR-194-5p (miRNAs w/seed GUAACAG),miR-221-3p (and other miRNAs w/seed GCUACAU),miR-27a-3p (and other miRN…
Tumor Morphology	8.39E-03-2.81E-02	miR-16-5p (and other miRNAs w/seed AGCAGCA),miR-17-5p (and other miRNAs w/seed AAAGUGC),miR-186-5p (miRNAs w/seed AAAGAAU),miR-18a-5p (and other miRNAs w/seed AAGGUGC),miR-194-5p (miRNAs w/seed GUAACAG),miR-27a-3p (and other miRNAs w/seed UCACAGU),miR-450a-5p (and other miRNAs w/seed UUUGCGA)
