# Supplementary material for: A Data-Mining Approach to Identify NF-kB-Responsive microRNAs in Tissues Involved in Inflammatory Processes: Potential Relevance in Age-Related Diseases
Source: Int J Mol Sci. 2023 Mar 7;24(6):5123. doi: 10.3390/ijms24065123 (PMC10049099; doi:10.3390/ijms24065123)
Supplement: Supplementary file 1 [file ijms-24-05123-s001.zip › Supplementary Table S5.xlsx]

## Sheet: NFkB-miRNAs vs PMID-28259747 
Table S5. Comparison between NF-kB responsive miRNAs and miRNAs relevant to aging, in-flammation, and immunity. The following attributes are reported: miRNA names and their group type as retrieved from [81], NF-kB-responsive miRNAs, names of the healthy “Human Expression dataset” libraries in which the miRNAs are expressed (i.e., “liver” and “immune system”), the miRandola extracellular RNA (exRN…
miRNAs MAD [PMID: 28259747]	Group in [PMID: 28259747]	NFkB-responsive miRNAs	Tissues	Promoter type	miRandola exRNA forms*	secondary miRandola exRNA forms*
hsa-miR-195	Inflammation	hsa-miR-195	Liver	intronic	exosome	circulating
hsa-miR-146a	Immunity+inflammation+aging	hsa-miR-146a	Imm Syst	intronic	exosome	circulating - Ago2
hsa-miR-155	Immunity+inflammation+aging	hsa-miR-155	Imm Syst	intronic	exosome	circulating
hsa-miR-19b	Immunity+inflammation+aging	hsa-miR-19b	Imm Syst	intronic	exosome	circulating - Ago2
hsa-miR-20a	Immunity+inflammation+aging	hsa-miR-20a	Imm Syst	intronic	exosome	circulating - Ago2
hsa-miR-10a	Immunity+inflammation	hsa-miR-10a	Imm Syst	host gene	exosome	circulating
hsa-miR-19a	Immunity+inflammation	hsa-miR-19a	Imm Syst	intronic	exosome	circulating - Ago2
hsa-miR-101	Immunity+aging	hsa-miR-101	Imm Syst	intergenic	exosome	circulating - Ago2
hsa-miR-17	Immunity+aging	hsa-miR-17	Liv+ImSy	intronic	exosome	circulating - Ago2 - HDL
hsa-miR-221	Immunity+aging	hsa-miR-221	Imm Syst	intergenic	exosome	circulating - Ago2
hsa-miR-222	Immunity+aging	hsa-miR-222	Imm Syst	intergenic	exosome	circulating - Ago2
hsa-miR-103	Immunity	hsa-miR-103	Liv+ImSy	host gene-intronic	exosome	circulating - Ago2
hsa-miR-106b	Immunity	hsa-miR-106b	Imm Syst	host gene	exosome	circulating
hsa-miR-132	Immunity	hsa-miR-132	Imm Syst	intergenic	exosome	circulating
hsa-miR-136	Immunity	hsa-miR-136	Imm Syst	intergenic	exosome	circulating
hsa-miR-140-3p	Immunity	hsa-miR-140-3p	Liv+ImSy	host gene	exosome	circulating - Ago2
hsa-miR-140-5p	Immunity	hsa-miR-140-5p	Liv+ImSy	host gene	exosome	circulating
hsa-miR-144	Immunity	hsa-miR-144	Liv+ImSy	intergenic	circulating - Ago2	/
hsa-miR-148b	Immunity	hsa-miR-148b	Imm Syst	host gene	exosome	circulating - Ago2
hsa-miR-150	Immunity	hsa-miR-150	Imm Syst	intergenic	exosome	circulating
hsa-miR-15a	Immunity	hsa-miR-15a	Liv+ImSy	host gene-intronic	exosome	circulating - Ago2
hsa-miR-15b	Immunity	hsa-miR-15b	Liv+ImSy	host gene	exosome	circulating
hsa-miR-16	Immunity	hsa-miR-16	Liv+ImSy	host gene-intronic	exosome	circulating - Ago2
hsa-miR-181b	Immunity	hsa-miR-181b	Imm Syst	host gene	exosome	circulating
hsa-miR-183	Immunity	hsa-miR-183	Imm Syst	intergenic	exosome	circulating
hsa-miR-186	Immunity	hsa-miR-186	Liv+ImSy	host gene-intronic	exosome	circulating - Ago2
hsa-miR-188-3p	Immunity	hsa-miR-188-3p	Imm Syst	intronic	exosome	circulating
hsa-miR-188-5p	Immunity	hsa-miR-188-5p	Imm Syst	intronic	exosome	HDL
hsa-miR-18a	Immunity	hsa-miR-18a	Imm Syst	intronic	exosome	circulating - Ago2
hsa-miR-192	Immunity	hsa-miR-192	Liv+ImSy	intergenic	exosome	circulating - Ago2
hsa-miR-194	Immunity	hsa-miR-194	Liv+ImSy	host gene-intergenic	exosome	circulating - Ago2
hsa-miR-23a	Immunity	hsa-miR-23a	Liv+ImSy	intergenic	exosome	circulating - Ago2
hsa-miR-25	Immunity	hsa-miR-25	Liv+ImSy	host gene	exosome	circulating - Ago2 - microparticles
hsa-miR-27a	Immunity	hsa-miR-27a	Liv+ImSy	intergenic	exosome	circulating - Ago2
hsa-miR-296-5p	Immunity	hsa-miR-296-5p	Imm Syst	intergenic	exosome	circulating - Ago2
hsa-miR-30c	Immunity	hsa-miR-30c	Liv+ImSy	host gene	exosome	circulating
hsa-miR-30e	Immunity	hsa-miR-30e	Liv+ImSy	host gene	exosome	circulating - Ago2
hsa-miR-31	Immunity	hsa-miR-31	Imm Syst	intronic	exosome	circulating
hsa-miR-32	Immunity	hsa-miR-32	Imm Syst	intronic	exosome	circulating
hsa-miR-339-3p	Immunity	hsa-miR-339-3p	Imm Syst	intronic	exosome	circulating - Ago2
hsa-miR-339-5p	Immunity	hsa-miR-339-5p	Imm Syst	intronic	exosome	circulating
hsa-miR-33a	Immunity	hsa-miR-33a	Imm Syst	intronic	exosome	circulating
hsa-miR-33b	Immunity	hsa-miR-33b	Imm Syst	host gene-intronic	exosome	circulating
hsa-miR-362-5p	Immunity	hsa-miR-362-5p	Imm Syst	intronic	exosome	circulating
hsa-miR-374a	Immunity	hsa-miR-374a	Imm Syst	host gene	exosome	circulating - Ago2
hsa-miR-374b	Immunity	hsa-miR-374b	Imm Syst	intergenic	exosome	circulating - Ago2
hsa-miR-424	Immunity	hsa-miR-424	Liv+ImSy	intergenic	exosome	circulating - Ago2
hsa-miR-450a	Immunity	hsa-miR-450a	Imm Syst	intergenic	exosome	/
hsa-miR-491-5p	Immunity	hsa-miR-491-5p	Imm Syst	intronic	exosome	circulating
hsa-miR-500	Immunity	hsa-miR-500	Imm Syst	intronic	exosome	/
hsa-miR-503	Immunity	hsa-miR-503	Imm Syst	intergenic	exosome	/
hsa-miR-532-3p	Immunity	hsa-miR-532-3p	Imm Syst	intronic	exosome	circulating
hsa-miR-542-5p	Immunity	hsa-miR-542-5p	Imm Syst	intergenic	exosome	/
hsa-miR-545	Immunity	hsa-miR-545	Imm Syst	host gene	circulating	/
hsa-miR-548d-5p	Immunity	hsa-miR-548d-5p	Imm Syst	intronic	exosome	/
hsa-miR-570	Immunity	hsa-miR-570	Imm Syst	intronic	circulating	/
hsa-miR-616	Immunity	hsa-miR-616	Imm Syst	host gene	/	/
hsa-miR-625	Immunity	hsa-miR-625	Imm Syst	intronic	exosome	circulating
hsa-miR-629	Immunity	hsa-miR-629	Imm Syst	intronic	exosome	circulating
hsa-miR-708	Immunity	hsa-miR-708	Imm Syst	host gene	/	/
hsa-miR-874	Immunity	hsa-miR-874	Liv+ImSy	intronic	exosome	circulating
hsa-miR-92a	Immunity	hsa-miR-92a	Liv+ImSy	intronic	exosome	circulating - Ago2
hsa-miR-93	Immunity	hsa-miR-93	Imm Syst	host gene	exosome	circulating - Ago2
hsa-miR-98	Immunity	hsa-miR-98	Liv+ImSy	intronic	exosome	circulating
hsa-miR-99a	Immunity	hsa-miR-99a	Liv+ImSy	intronic	exosome	circulating - Ago2
/	Inflammation	hsa-miR-154	Liver	intergenic	exosome (PMID: 35966195)	circulating (PMID:22120965)
/	Inflammation	hsa-miR-377	Liver	intergenic	exosome (PMID: 34854318)	/
/	Inflammation	hsa-miR-885-5p	Liver	intronic	exosome (PMID:21505438)	circulating (PMID:20815808)
updated information
* exRNA forms	(http://mirandola.iit.it/) PMID: 29036351
exosome
Agoprotein 2
circulating
HDL
membrane vesicle
microparticle
microvesicle
