# Supplementary material for: A Data-Mining Approach to Identify NF-kB-Responsive microRNAs in Tissues Involved in Inflammatory Processes: Potential Relevance in Age-Related Diseases
Source: Int J Mol Sci. 2023 Mar 7;24(6):5123. doi: 10.3390/ijms24065123 (PMC10049099; doi:10.3390/ijms24065123)
Supplement: Supplementary file 1 [file ijms-24-05123-s001.zip › Supplementary Table S6.xls]

## Sheet: Sheet0
Table S6. List of mRNAs resulting from Target Filter Analysis belonging to the IPA canonical pathway 'cellular senescence.
© 2000-2023 QIAGEN. All rights reserved.
ID	Source	miRNA Confidence	Symbol	Entrez Gene Name
hsa-mir-98	TargetScan Mouse,TargetScan Human	High (predicted)	ACVR1C	activin A receptor type 1C
hsa-mir-98	TarBase	Experimentally Observed	ANAPC1	anaphase promoting complex subunit 1
hsa-mir-98	TargetScan Mouse,TargetScan Human	High (predicted),Moderate (predicted)	CACNG4	calcium voltage-gated channel auxiliary subunit gamma 4
hsa-mir-98	Ingenuity Expert Findings,TarBase,TargetScan Human,miRecords	Experimentally Observed,Moderate (predicted)	CCND1	cyclin D1
hsa-mir-98	TargetScan Mouse,TargetScan Human	High (predicted)	CCND2	cyclin D2
hsa-mir-98	TargetScan Mouse,TargetScan Human,miRecords	Experimentally Observed,High (predicted),Moderate (predicted)	CDC25A	cell division cycle 25A
hsa-mir-98	miRecords	Experimentally Observed	CDK6	cyclin dependent kinase 6
hsa-mir-98	TargetScan Human	High (predicted)	CDKN1A	cyclin dependent kinase inhibitor 1A
hsa-mir-98	TargetScan Mouse	High (predicted)	CHP1	calcineurin like EF-hand protein 1
hsa-mir-98	TargetScan Mouse,TargetScan Human	High (predicted)	E2F5	E2F transcription factor 5
hsa-mir-98	TargetScan Mouse,TargetScan Human	High (predicted)	E2F6	E2F transcription factor 6
hsa-mir-98	TargetScan Mouse	High (predicted)	IFNA4	interferon alpha 4
hsa-mir-98	TarBase,miRecords	Experimentally Observed	KRAS	KRAS proto-oncogene, GTPase
hsa-mir-98	TargetScan Mouse,TargetScan Human	High (predicted)	MAPK6	mitogen-activated protein kinase 6
hsa-mir-98	TargetScan Mouse,TargetScan Human,miRecords	Experimentally Observed,High (predicted)	NRAS	NRAS proto-oncogene, GTPase
hsa-mir-98	Ingenuity Expert Findings	Experimentally Observed	RAS
hsa-mir-98	TargetScan Mouse,Ingenuity Expert Findings,TargetScan Human,miRecords	Experimentally Observed,High (predicted)	TGFBR1	transforming growth factor beta receptor 1
hsa-mir-98	Ingenuity Expert Findings	Experimentally Observed	TGFBR2	transforming growth factor beta receptor 2
hsa-mir-98	TargetScan Mouse,TargetScan Human	High (predicted)	TGFBR3	transforming growth factor beta receptor 3
hsa-mir-98	TargetScan Human	High (predicted)	TP53	tumor protein p53
hsa-mir-99a	TargetScan Mouse	High (predicted)	ANAPC7	anaphase promoting complex subunit 7
hsa-mir-99a	TargetScan Mouse,Ingenuity Expert Findings,TargetScan Human,miRecords	Experimentally Observed,High (predicted),Moderate (predicted)	MTOR	mechanistic target of rapamycin kinase
hsa-mir-99a	TargetScan Mouse,TargetScan Human	High (predicted),Moderate (predicted)	PPP3CA	protein phosphatase 3 catalytic subunit alpha
hsa-mir-101	TargetScan Mouse,TargetScan Human	High (predicted)	CACNB2	calcium voltage-gated channel auxiliary subunit beta 2
hsa-mir-101	TargetScan Mouse	High (predicted)	CHEK1	checkpoint kinase 1
hsa-mir-101	TargetScan Mouse,TargetScan Human	High (predicted)	EED	embryonic ectoderm development
hsa-mir-101	TargetScan Mouse,TarBase,TargetScan Human,miRecords	Experimentally Observed,High (predicted)	EZH2	enhancer of zeste 2 polycomb repressive complex 2 subunit
hsa-mir-101	TargetScan Mouse	High (predicted)	PDHX	pyruvate dehydrogenase complex component X
hsa-mir-101	TargetScan Mouse,TargetScan Human	High (predicted)	RAP1B	RAP1B, member of RAS oncogene family
hsa-mir-101	TargetScan Mouse,TargetScan Human	High (predicted)	TGFBR1	transforming growth factor beta receptor 1
hsa-mir-101	TargetScan Human	High (predicted)	VHL	von Hippel-Lindau tumor suppressor
hsa-mir-103	TargetScan Human	High (predicted)	BHLHE40	basic helix-loop-helix family member e40
hsa-mir-103	TargetScan Mouse,TargetScan Human	High (predicted)	CACNA2D1	calcium voltage-gated channel auxiliary subunit alpha2delta 1
hsa-mir-103	TargetScan Mouse	High (predicted)	CACNB4	calcium voltage-gated channel auxiliary subunit beta 4
hsa-mir-103	TargetScan Human,miRecords	Experimentally Observed,Moderate (predicted)	CCNE1	cyclin E1
hsa-mir-103	TargetScan Human,miRecords	Experimentally Observed,Moderate (predicted)	CDK6	cyclin dependent kinase 6
hsa-mir-103	TargetScan Mouse,TargetScan Human	High (predicted),Moderate (predicted)	NF1	neurofibromin 1
hsa-mir-103	TargetScan Mouse,TargetScan Human	High (predicted),Moderate (predicted)	PHF19	PHD finger protein 19
hsa-mir-103	TargetScan Mouse	High (predicted)	PIK3CB	phosphatidylinositol-4,5-bisphosphate 3-kinase catalytic subunit beta
hsa-mir-103	TargetScan Human	High (predicted)	PTEN	phosphatase and tensin homolog
hsa-mir-103	TargetScan Human	High (predicted)	TGFBR2	transforming growth factor beta receptor 2
hsa-mir-10a	TargetScan Human	High (predicted)	CCNB3	cyclin B3
hsa-mir-10a	Ingenuity Expert Findings	Experimentally Observed	NF1	neurofibromin 1
hsa-mir-10a	TargetScan Human	High (predicted)	PIK3C2G	phosphatidylinositol-4-phosphate 3-kinase catalytic subunit type 2 gamma
hsa-mir-10a	TargetScan Mouse,Ingenuity Expert Findings,TargetScan Human	Experimentally Observed,Moderate (predicted)	PTEN	phosphatase and tensin homolog
hsa-mir-132	miRecords	Experimentally Observed	CAPN8	calpain 8
hsa-mir-132	TargetScan Human	High (predicted)	E2F5	E2F transcription factor 5
hsa-mir-132	TargetScan Mouse	High (predicted)	ELF1	E74 like ETS transcription factor 1
hsa-mir-132	TargetScan Mouse,TargetScan Human	High (predicted),Moderate (predicted)	EP300	E1A binding protein p300
hsa-mir-132	Ingenuity Expert Findings	Experimentally Observed	PTEN	phosphatase and tensin homolog
hsa-mir-132	TargetScan Mouse	High (predicted)	PTPA	protein phosphatase 2 phosphatase activator
hsa-mir-132	TargetScan Mouse,Ingenuity Expert Findings,TargetScan Human	Experimentally Observed,High (predicted),Moderate (predicted)	RB1	RB transcriptional corepressor 1
hsa-mir-132	TargetScan Human	High (predicted)	SIRT1	sirtuin 1
hsa-mir-132	TargetScan Mouse	High (predicted)	SMAD9	SMAD family member 9
hsa-mir-132	TargetScan Human	High (predicted)	TGFB2	transforming growth factor beta 2
hsa-mir-136	TargetScan Mouse	High (predicted)	BRAF	B-Raf proto-oncogene, serine/threonine kinase
hsa-mir-136	Ingenuity Expert Findings	Experimentally Observed	PDK4	pyruvate dehydrogenase kinase 4
hsa-mir-136	TargetScan Mouse,TargetScan Human	High (predicted)	PPP2R2A	protein phosphatase 2 regulatory subunit Balpha
hsa-mir-140-3p	TargetScan Human	High (predicted)	CDK6	cyclin dependent kinase 6
hsa-mir-140-3p	TargetScan Mouse	High (predicted)	TGFB3	transforming growth factor beta 3
hsa-mir-140-5p	TargetScan Mouse,TargetScan Human	High (predicted),Moderate (predicted)	CAPN1	calpain 1
hsa-mir-140-5p	TargetScan Mouse,TargetScan Human	High (predicted),Moderate (predicted)	KAT2B	lysine acetyltransferase 2B
hsa-mir-140-5p	miRecords	Experimentally Observed	SMAD3	SMAD family member 3
hsa-mir-144	Ingenuity Expert Findings	Experimentally Observed	CCND2	cyclin D2
hsa-mir-144	Ingenuity Expert Findings	Experimentally Observed	EP300	E1A binding protein p300
hsa-mir-144	Ingenuity Expert Findings	Experimentally Observed	JUN	Jun proto-oncogene, AP-1 transcription factor subunit
hsa-mir-144	TargetScan Mouse,TargetScan Human	High (predicted),Moderate (predicted)	MAPK6	mitogen-activated protein kinase 6
hsa-mir-144	TargetScan Mouse,Ingenuity Expert Findings	Experimentally Observed,High (predicted)	SMAD4	SMAD family member 4
hsa-mir-144	TargetScan Human	High (predicted)	SMAD9	SMAD family member 9
hsa-mir-144	Ingenuity Expert Findings	Experimentally Observed	TGFBR1	transforming growth factor beta receptor 1
hsa-mir-146a	TargetScan Mouse,Ingenuity Expert Findings	Experimentally Observed,Moderate (predicted)	CHUK	component of inhibitor of nuclear factor kappa B kinase complex
hsa-mir-146a	Ingenuity Expert Findings	Experimentally Observed	CXCL8	C-X-C motif chemokine ligand 8
hsa-mir-146a	TargetScan Mouse	High (predicted)	ELF1	E74 like ETS transcription factor 1
hsa-mir-146a	Ingenuity Expert Findings	Experimentally Observed	IFNA1/IFNA13	interferon alpha 1
hsa-mir-146a	Ingenuity Expert Findings	Experimentally Observed	IFNB1	interferon beta 1
hsa-mir-146a	TargetScan Mouse	High (predicted)	KRAS	KRAS proto-oncogene, GTPase
hsa-mir-146a	TargetScan Mouse,Ingenuity Expert Findings,TargetScan Human	Experimentally Observed,High (predicted),Moderate (predicted)	TRAF6	TNF receptor associated factor 6
hsa-mir-148b	TargetScan Human	High (predicted)	ELF5	E74 like ETS transcription factor 5
hsa-mir-148b	TargetScan Mouse,TargetScan Human	High (predicted),Moderate (predicted)	ETS1	ETS proto-oncogene 1, transcription factor
hsa-mir-148b	TargetScan Mouse,TargetScan Human	High (predicted)	GADD45A	growth arrest and DNA damage inducible alpha
hsa-mir-148b	TargetScan Mouse,TargetScan Human	High (predicted)	MRAS	muscle RAS oncogene homolog
hsa-mir-148b	TargetScan Mouse,TargetScan Human	High (predicted)	NRAS	NRAS proto-oncogene, GTPase
hsa-mir-148b	TargetScan Mouse,TargetScan Human	High (predicted),Moderate (predicted)	PRKCZ	protein kinase C zeta
hsa-mir-148b	TargetScan Mouse,TargetScan Human	High (predicted),Moderate (predicted)	PTEN	phosphatase and tensin homolog
hsa-mir-148b	TargetScan Human,miRecords	Experimentally Observed,High (predicted)	RPS6KA5	ribosomal protein S6 kinase A5
hsa-mir-148b	TargetScan Mouse,TargetScan Human	High (predicted),Moderate (predicted)	YPEL3	yippee like 3
hsa-mir-150	Ingenuity Expert Findings	Experimentally Observed	Akt
hsa-mir-150	Ingenuity Expert Findings	Experimentally Observed	CEBPB	CCAAT enhancer binding protein beta
hsa-mir-154	TargetScan Mouse,TargetScan Human	High (predicted)	E2F5	E2F transcription factor 5
hsa-mir-154	TargetScan Mouse	High (predicted)	IL6	interleukin 6
hsa-mir-155	miRecords	Experimentally Observed	CCND1	cyclin D1
hsa-mir-155	TargetScan Mouse,Ingenuity Expert Findings,TarBase,TargetScan Human,miRecords	Experimentally Observed,High (predicted)	CEBPB	CCAAT enhancer binding protein beta
hsa-mir-155	TargetScan Mouse,TargetScan Human	High (predicted),Moderate (predicted)	E2F2	E2F transcription factor 2
hsa-mir-155	TargetScan Mouse,TargetScan Human,miRecords	Experimentally Observed,High (predicted),Moderate (predicted)	ETS1	ETS proto-oncogene 1, transcription factor
hsa-mir-155	TargetScan Mouse,TargetScan Human,miRecords	Experimentally Observed,Moderate (predicted)	IKBKE	inhibitor of nuclear factor kappa B kinase subunit epsilon
hsa-mir-155	TarBase,TargetScan Human	Experimentally Observed,Moderate (predicted)	SMAD1	SMAD family member 1
hsa-mir-155	miRecords	Experimentally Observed	SMAD2	SMAD family member 2
hsa-mir-15a	TargetScan Mouse,TargetScan Human	High (predicted),Moderate (predicted)	ACVR2A	activin A receptor type 2A
hsa-mir-15a	TargetScan Mouse,TargetScan Human	High (predicted),Moderate (predicted)	ACVR2B	activin A receptor type 2B
hsa-mir-15a	TargetScan Mouse,TargetScan Human	High (predicted)	AKT3	AKT serine/threonine kinase 3
hsa-mir-15a	miRecords	Experimentally Observed	ASXL2	ASXL transcriptional regulator 2
hsa-mir-15a	TargetScan Mouse,TarBase,TargetScan Human	Experimentally Observed,High (predicted),Moderate (predicted)	CACNA2D1	calcium voltage-gated channel auxiliary subunit alpha2delta 1
hsa-mir-15a	TargetScan Mouse	High (predicted)	CAPNS1	calpain small subunit 1
hsa-mir-15a	Ingenuity Expert Findings,TargetScan Human,miRecords	Experimentally Observed,High (predicted)	CCND1	cyclin D1
hsa-mir-15a	TargetScan Mouse,TargetScan Human	High (predicted)	CCND2	cyclin D2
hsa-mir-15a	TargetScan Mouse,TargetScan Human,miRecords	Experimentally Observed,High (predicted),Moderate (predicted)	CCND3	cyclin D3
hsa-mir-15a	TargetScan Mouse,Ingenuity Expert Findings,TargetScan Human,miRecords	Experimentally Observed,High (predicted)	CCNE1	cyclin E1
hsa-mir-15a	TargetScan Mouse,Ingenuity Expert Findings,TargetScan Human	Experimentally Observed,High (predicted),Moderate (predicted)	CDC25A	cell division cycle 25A
hsa-mir-15a	TargetScan Mouse,TargetScan Human	High (predicted),Moderate (predicted)	CDC27	cell division cycle 27
hsa-mir-15a	TargetScan Human,miRecords	Experimentally Observed,Moderate (predicted)	CDK6	cyclin dependent kinase 6
hsa-mir-15a	TargetScan Mouse,Ingenuity Expert Findings,TargetScan Human	Experimentally Observed,High (predicted)	CHEK1	checkpoint kinase 1
hsa-mir-15a	TargetScan Mouse,TarBase,TargetScan Human,miRecords	Experimentally Observed,Moderate (predicted)	DMTF1	cyclin D binding myb like transcription factor 1
hsa-mir-15a	TargetScan Mouse,Ingenuity Expert Findings,TargetScan Human,miRecords	Experimentally Observed,Moderate (predicted)	E2F3	E2F transcription factor 3
hsa-mir-15a	TargetScan Mouse,TargetScan Human	High (predicted),Moderate (predicted)	E2F7	E2F transcription factor 7
hsa-mir-15a	TargetScan Mouse,TarBase,TargetScan Human	Experimentally Observed,Moderate (predicted)	EIF4E	eukaryotic translation initiation factor 4E
hsa-mir-15a	TargetScan Human	High (predicted)	GADD45G	growth arrest and DNA damage inducible gamma
hsa-mir-15a	TargetScan Mouse	High (predicted)	IFNK	interferon kappa
hsa-mir-15a	TargetScan Human	High (predicted)	IKBKB	inhibitor of nuclear factor kappa B kinase subunit beta
hsa-mir-15a	miRecords	Experimentally Observed	JUN	Jun proto-oncogene, AP-1 transcription factor subunit
hsa-mir-15a	TargetScan Mouse,TargetScan Human,miRecords	Experimentally Observed,High (predicted),Moderate (predicted)	MAP2K1	mitogen-activated protein kinase kinase 1
hsa-mir-15a	miRecords	Experimentally Observed	MAP2K4	mitogen-activated protein kinase kinase 4
hsa-mir-15a	TargetScan Mouse,Ingenuity Expert Findings	Experimentally Observed,Moderate (predicted)	MAPK3	mitogen-activated protein kinase 3
hsa-mir-15a	TargetScan Mouse,TargetScan Human	High (predicted),Moderate (predicted)	PDK4	pyruvate dehydrogenase kinase 4
hsa-mir-15a	TargetScan Mouse,TargetScan Human	High (predicted)	PHF19	PHD finger protein 19
hsa-mir-15a	TarBase,TargetScan Human	Experimentally Observed,Moderate (predicted)	PPP2R5C	protein phosphatase 2 regulatory subunit B'gamma
hsa-mir-15a	TargetScan Mouse,Ingenuity Expert Findings,TargetScan Human	Experimentally Observed,High (predicted),Moderate (predicted)	RAF1	Raf-1 proto-oncogene, serine/threonine kinase
hsa-mir-15a	TargetScan Mouse,TargetScan Human	High (predicted)	SMAD7	SMAD family member 7
hsa-mir-15a	TarBase	Experimentally Observed	SQSTM1	sequestosome 1
hsa-mir-106b	TargetScan Mouse,TargetScan Human,miRecords	Experimentally Observed,High (predicted),Moderate (predicted)	BMPR2	bone morphogenetic protein receptor type 2
hsa-mir-106b	TargetScan Human,miRecords	Experimentally Observed,Moderate (predicted)	CCND1	cyclin D1
hsa-mir-106b	TargetScan Mouse,Ingenuity Expert Findings,TarBase,TargetScan Human,miRecords	Experimentally Observed,High (predicted),Moderate (predicted)	CDKN1A	cyclin dependent kinase inhibitor 1A
hsa-mir-106b	TargetScan Human,miRecords	Experimentally Observed,High (predicted)	CXCL8	C-X-C motif chemokine ligand 8
hsa-mir-106b	TargetScan Mouse,Ingenuity Expert Findings,TarBase,TargetScan Human,miRecords	Experimentally Observed,High (predicted),Moderate (predicted)	E2F1	E2F transcription factor 1
hsa-mir-106b	Ingenuity Expert Findings,TargetScan Human	Experimentally Observed,Moderate (predicted)	E2F2	E2F transcription factor 2
hsa-mir-106b	Ingenuity Expert Findings	Experimentally Observed	E2F3	E2F transcription factor 3
hsa-mir-106b	TargetScan Mouse,TargetScan Human	High (predicted)	E2F5	E2F transcription factor 5
hsa-mir-106b	Ingenuity Expert Findings,TargetScan Human	Experimentally Observed,High (predicted)	HBP1	HMG-box transcription factor 1
hsa-mir-106b	TargetScan Mouse,TargetScan Human	High (predicted)	PPP3R1	protein phosphatase 3 regulatory subunit B, alpha
hsa-mir-106b	Ingenuity Expert Findings,TargetScan Human	Experimentally Observed,Moderate (predicted)	PTEN	phosphatase and tensin homolog
hsa-mir-106b	TargetScan Mouse	High (predicted)	RASD1	ras related dexamethasone induced 1
hsa-mir-106b	Ingenuity Expert Findings,TarBase,miRecords	Experimentally Observed	RB1	RB transcriptional corepressor 1
hsa-mir-106b	TargetScan Mouse,TarBase,TargetScan Human,miRecords	Experimentally Observed,Moderate (predicted)	RBL2	RB transcriptional corepressor like 2
hsa-mir-106b	TargetScan Human	High (predicted)	SQSTM1	sequestosome 1
hsa-mir-106b	TargetScan Mouse,Ingenuity Expert Findings,TarBase,TargetScan Human	Experimentally Observed,High (predicted),Moderate (predicted)	TGFBR2	transforming growth factor beta receptor 2
hsa-mir-181b	TargetScan Mouse,TargetScan Human	High (predicted),Moderate (predicted)	BHLHE40	basic helix-loop-helix family member e40
hsa-mir-181b	miRecords	Experimentally Observed	CDKN1B	cyclin dependent kinase inhibitor 1B
hsa-mir-181b	TargetScan Mouse,TargetScan Human	High (predicted)	E2F5	E2F transcription factor 5
hsa-mir-181b	TargetScan Mouse,TargetScan Human	High (predicted),Moderate (predicted)	IL1A	interleukin 1 alpha
hsa-mir-181b	TargetScan Human,miRecords	Experimentally Observed,Moderate (predicted)	KRAS	KRAS proto-oncogene, GTPase
hsa-mir-181b	TargetScan Mouse	High (predicted)	ZFP36L1	ZFP36 ring finger protein like 1
hsa-mir-183	TargetScan Human	High (predicted)	CCNB1	cyclin B1
hsa-mir-183	TargetScan Human	High (predicted)	PCGF6	polycomb group ring finger 6
hsa-mir-183	TargetScan Mouse,TargetScan Human	High (predicted)	PPP2CA	protein phosphatase 2 catalytic subunit alpha
hsa-mir-183	TargetScan Mouse,TargetScan Human	High (predicted)	PPP2CB	protein phosphatase 2 catalytic subunit beta
hsa-mir-183	TargetScan Mouse	High (predicted)	PPP2R1A	protein phosphatase 2 scaffold subunit Aalpha
hsa-mir-183	TargetScan Mouse,TargetScan Human	High (predicted),Moderate (predicted)	PPP2R2A	protein phosphatase 2 regulatory subunit Balpha
hsa-mir-183	TargetScan Human	High (predicted)	PPP2R5C	protein phosphatase 2 regulatory subunit B'gamma
hsa-mir-186	TargetScan Human	High (predicted)	IFNA21	interferon alpha 21
hsa-mir-186	TargetScan Mouse	High (predicted),Moderate (predicted)	IFNA4	interferon alpha 4
hsa-mir-186	TargetScan Human	High (predicted)	IFNA8	interferon alpha 8
hsa-mir-186	TargetScan Human	High (predicted)	MAPKAPK5	MAPK activated protein kinase 5
hsa-mir-188-3p	TargetScan Human	High (predicted)	CACNG2	calcium voltage-gated channel auxiliary subunit gamma 2
hsa-mir-188-3p	TargetScan Human	High (predicted)	CDC25A	cell division cycle 25A
hsa-mir-188-3p	TargetScan Mouse	High (predicted)	PHF19	PHD finger protein 19
hsa-mir-188-3p	TargetScan Human	High (predicted)	RALB	RAS like proto-oncogene B
hsa-mir-188-3p	TargetScan Mouse,TargetScan Human	High (predicted),Moderate (predicted)	RAP1B	RAP1B, member of RAS oncogene family
hsa-mir-188-5p	TargetScan Mouse	High (predicted)	IL1A	interleukin 1 alpha
hsa-mir-188-5p	TargetScan Human	High (predicted)	PPP3R1	protein phosphatase 3 regulatory subunit B, alpha
hsa-mir-188-5p	TargetScan Mouse,TargetScan Human	High (predicted),Moderate (predicted)	PTEN	phosphatase and tensin homolog
hsa-mir-188-5p	TargetScan Mouse	High (predicted)	RBL1	RB transcriptional corepressor like 1
hsa-mir-18a	TargetScan Human	High (predicted)	ASXL2	ASXL transcriptional regulator 2
hsa-mir-18a	TargetScan Mouse	High (predicted)	ATM	ATM serine/threonine kinase
hsa-mir-18a	TargetScan Human	High (predicted)	CCND2	cyclin D2
hsa-mir-18a	Ingenuity Expert Findings	Experimentally Observed	CDKN1A	cyclin dependent kinase inhibitor 1A
hsa-mir-18a	Ingenuity Expert Findings	Experimentally Observed	E2F1	E2F transcription factor 1
hsa-mir-18a	Ingenuity Expert Findings	Experimentally Observed	E2F2	E2F transcription factor 2
hsa-mir-18a	Ingenuity Expert Findings	Experimentally Observed	E2F3	E2F transcription factor 3
hsa-mir-18a	TargetScan Human	High (predicted)	IFNA1/IFNA13	interferon alpha 1
hsa-mir-18a	TargetScan Mouse,TargetScan Human	High (predicted),Moderate (predicted)	MAPK4	mitogen-activated protein kinase 4
hsa-mir-18a	TargetScan Mouse,TargetScan Human	High (predicted),Moderate (predicted)	PHF19	PHD finger protein 19
hsa-mir-18a	TargetScan Mouse,TargetScan Human	High (predicted)	SMAD2	SMAD family member 2
hsa-mir-192	TargetScan Mouse,TargetScan Human	High (predicted),Moderate (predicted)	ANAPC10	anaphase promoting complex subunit 10
hsa-mir-192	TargetScan Mouse	High (predicted)	CDC16	cell division cycle 16
hsa-mir-194	TargetScan Mouse	High (predicted)	CAPNS1	calpain small subunit 1
hsa-mir-194	TargetScan Mouse,TargetScan Human	High (predicted),Moderate (predicted)	RAP2B	RAP2B, member of RAS oncogene family
hsa-mir-19a	TargetScan Mouse,TargetScan Human,miRecords	Experimentally Observed,High (predicted),Moderate (predicted)	BMPR2	bone morphogenetic protein receptor type 2
hsa-mir-19a	TargetScan Human,miRecords	Experimentally Observed,High (predicted)	CCND1	cyclin D1
hsa-mir-19a	TargetScan Mouse,TargetScan Human	High (predicted),Moderate (predicted)	CCND2	cyclin D2
hsa-mir-19a	TargetScan Mouse,TargetScan Human	High (predicted)	E2F8	E2F transcription factor 8
hsa-mir-19a	TargetScan Human	High (predicted)	HBP1	HMG-box transcription factor 1
hsa-mir-19a	TargetScan Mouse,TargetScan Human	High (predicted),Moderate (predicted)	PIK3CB	phosphatidylinositol-4,5-bisphosphate 3-kinase catalytic subunit beta
hsa-mir-19a	TargetScan Mouse,TargetScan Human	High (predicted),Moderate (predicted)	PPP2R5E	protein phosphatase 2 regulatory subunit B'epsilon
hsa-mir-19a	TargetScan Mouse,Ingenuity Expert Findings,TarBase,TargetScan Human,miRecords	Experimentally Observed,High (predicted),Moderate (predicted)	PTEN	phosphatase and tensin homolog
hsa-mir-19a	TargetScan Human	High (predicted)	RAF1	Raf-1 proto-oncogene, serine/threonine kinase
hsa-mir-19a	TargetScan Mouse,TargetScan Human	High (predicted)	RAP1A	RAP1A, member of RAS oncogene family
hsa-mir-19a	TargetScan Mouse,TargetScan Human	High (predicted)	RAP1B	RAP1B, member of RAS oncogene family
hsa-mir-19a	TargetScan Human	High (predicted)	RPS6KA5	ribosomal protein S6 kinase A5
hsa-mir-19a	TargetScan Mouse,TargetScan Human	High (predicted),Moderate (predicted)	TGFBR2	transforming growth factor beta receptor 2
hsa-mir-221	TargetScan Mouse,TargetScan Human	High (predicted),Moderate (predicted)	CAPN7	calpain 7
hsa-mir-221	TargetScan Mouse,Ingenuity Expert Findings,TargetScan Human,miRecords	Experimentally Observed,High (predicted)	CDKN1B	cyclin dependent kinase inhibitor 1B
hsa-mir-221	TargetScan Human	High (predicted)	CDKN2B	cyclin dependent kinase inhibitor 2B
hsa-mir-221	Ingenuity Expert Findings	Experimentally Observed	FOXO3	forkhead box O3
hsa-mir-221	Ingenuity Expert Findings,TargetScan Human	Experimentally Observed,High (predicted)	PIK3R1	phosphoinositide-3-kinase regulatory subunit 1
hsa-mir-221	TargetScan Human,miRecords	Experimentally Observed,High (predicted)	PPP2R2A	protein phosphatase 2 regulatory subunit Balpha
hsa-mir-221	TargetScan Mouse,TargetScan Human	High (predicted)	PPP3R1	protein phosphatase 3 regulatory subunit B, alpha
hsa-mir-221	Ingenuity Expert Findings	Experimentally Observed	PTEN	phosphatase and tensin homolog
hsa-mir-221	TargetScan Human,miRecords	Experimentally Observed,Moderate (predicted)	SOD2	superoxide dismutase 2
hsa-mir-221	miRecords	Experimentally Observed	TBK1	TANK binding kinase 1
hsa-mir-23a	TargetScan Human	High (predicted)	ACVR1C	activin A receptor type 1C
hsa-mir-23a	Ingenuity Expert Findings,TargetScan Human	Experimentally Observed,Moderate (predicted)	PTEN	phosphatase and tensin homolog
hsa-mir-23a	TargetScan Mouse,TargetScan Human	High (predicted)	RRAS2	RAS related 2
hsa-mir-23a	miRecords	Experimentally Observed	SMAD3	SMAD family member 3
hsa-mir-23a	miRecords	Experimentally Observed	SMAD4	SMAD family member 4
hsa-mir-23a	miRecords	Experimentally Observed	SMAD5	SMAD family member 5
hsa-mir-27a	TargetScan Mouse,TargetScan Human	High (predicted)	CACNA2D3	calcium voltage-gated channel auxiliary subunit alpha2delta 3
hsa-mir-27a	TargetScan Mouse	High (predicted)	CACNG2	calcium voltage-gated channel auxiliary subunit gamma 2
hsa-mir-27a	TargetScan Mouse,TargetScan Human	High (predicted)	ITSN2	intersectin 2
hsa-mir-27a	TargetScan Mouse,TargetScan Human	High (predicted)	MAP2K4	mitogen-activated protein kinase kinase 4
hsa-mir-27a	TargetScan Mouse	High (predicted)	MAPKAPK2	MAPK activated protein kinase 2
hsa-mir-27a	TargetScan Human	High (predicted)	PDK4	pyruvate dehydrogenase kinase 4
hsa-mir-27a	TargetScan Mouse,TargetScan Human	High (predicted),Moderate (predicted)	RPS6KA5	ribosomal protein S6 kinase A5
hsa-mir-27a	miRecords	Experimentally Observed	SMAD3	SMAD family member 3
hsa-mir-27a	miRecords	Experimentally Observed	SMAD4	SMAD family member 4
hsa-mir-27a	TargetScan Human,miRecords	Experimentally Observed,Moderate (predicted)	SMAD5	SMAD family member 5
hsa-mir-27a	TargetScan Mouse,TargetScan Human	High (predicted),Moderate (predicted)	SMAD9	SMAD family member 9
hsa-mir-27a	TargetScan Mouse,TargetScan Human	High (predicted)	YPEL3	yippee like 3
hsa-mir-296-5p	TargetScan Human	High (predicted)	AKT2	AKT serine/threonine kinase 2
hsa-mir-296-5p	TargetScan Human	High (predicted)	CACNB1	calcium voltage-gated channel auxiliary subunit beta 1
hsa-mir-296-5p	TargetScan Human	High (predicted)	CACNG1	calcium voltage-gated channel auxiliary subunit gamma 1
hsa-mir-296-5p	TargetScan Mouse,TargetScan Human	High (predicted)	CACNG6	calcium voltage-gated channel auxiliary subunit gamma 6
hsa-mir-296-5p	TargetScan Human	High (predicted)	CACNG8	calcium voltage-gated channel auxiliary subunit gamma 8
hsa-mir-296-5p	TargetScan Mouse,TargetScan Human	High (predicted),Moderate (predicted)	CBX7	chromobox 7
hsa-mir-296-5p	miRecords	Experimentally Observed	CCND1	cyclin D1
hsa-mir-296-5p	miRecords	Experimentally Observed	CDKN1B	cyclin dependent kinase inhibitor 1B
hsa-mir-296-5p	TargetScan Human	High (predicted)	E2F2	E2F transcription factor 2
hsa-mir-296-5p	TargetScan Human	High (predicted)	EIF4EBP1	eukaryotic translation initiation factor 4E binding protein 1
hsa-mir-296-5p	TargetScan Human	High (predicted)	GADD45G	growth arrest and DNA damage inducible gamma
hsa-mir-296-5p	TargetScan Human	High (predicted)	MAP2K3	mitogen-activated protein kinase kinase 3
hsa-mir-296-5p	TargetScan Human	High (predicted)	MAP2K7	mitogen-activated protein kinase kinase 7
hsa-mir-296-5p	TargetScan Mouse	High (predicted)	PIK3R3	phosphoinositide-3-kinase regulatory subunit 3
hsa-mir-296-5p	TargetScan Human	High (predicted)	PML	PML nuclear body scaffold
hsa-mir-296-5p	TargetScan Mouse,TargetScan Human	High (predicted)	PPP2R5B	protein phosphatase 2 regulatory subunit B'beta
hsa-mir-296-5p	TargetScan Human	High (predicted)	PTPA	protein phosphatase 2 phosphatase activator
hsa-mir-296-5p	TargetScan Human	High (predicted)	RAF1	Raf-1 proto-oncogene, serine/threonine kinase
hsa-mir-296-5p	TargetScan Human	High (predicted)	SMAD4	SMAD family member 4
hsa-mir-296-5p	TargetScan Mouse,TargetScan Human	High (predicted)	TGFB1	transforming growth factor beta 1
hsa-mir-296-5p	TargetScan Human	High (predicted)	TP53	tumor protein p53
hsa-mir-30c	TargetScan Mouse,TargetScan Human,miRecords	Experimentally Observed,Moderate (predicted)	ACVR1	activin A receptor type 1
hsa-mir-30c	TargetScan Human	High (predicted)	CAPN5	calpain 5
hsa-mir-30c	TargetScan Mouse,TargetScan Human	High (predicted)	CCNE2	cyclin E2
hsa-mir-30c	TargetScan Mouse,TargetScan Human	High (predicted)	E2F7	E2F transcription factor 7
hsa-mir-30c	TargetScan Mouse,TargetScan Human	High (predicted)	EED	embryonic ectoderm development
hsa-mir-30c	TarBase	Experimentally Observed	JUN	Jun proto-oncogene, AP-1 transcription factor subunit
hsa-mir-30c	TargetScan Mouse,TarBase,TargetScan Human	Experimentally Observed,High (predicted),Moderate (predicted)	PPP3CA	protein phosphatase 3 catalytic subunit alpha
hsa-mir-30c	TargetScan Mouse,TarBase	Experimentally Observed,High (predicted)	PPP3R1	protein phosphatase 3 regulatory subunit B, alpha
hsa-mir-30c	TarBase	Experimentally Observed	PTPA	protein phosphatase 2 phosphatase activator
hsa-mir-30c	TargetScan Mouse,TargetScan Human	High (predicted)	RAP1B	RAP1B, member of RAS oncogene family
hsa-mir-30c	TargetScan Mouse	High (predicted)	RASD1	ras related dexamethasone induced 1
hsa-mir-30c	TargetScan Mouse	High (predicted)	RNF2	ring finger protein 2
hsa-mir-30c	TargetScan Mouse,TargetScan Human	High (predicted)	SMAD1	SMAD family member 1
hsa-mir-30c	TargetScan Mouse,Ingenuity Expert Findings	Experimentally Observed,Moderate (predicted)	TGFBR1	transforming growth factor beta receptor 1
hsa-mir-30c	Ingenuity Expert Findings	Experimentally Observed	TGFBR2	transforming growth factor beta receptor 2
hsa-mir-30c	miRecords	Experimentally Observed	TP53	tumor protein p53
hsa-mir-31	TargetScan Human	High (predicted)	CACNG4	calcium voltage-gated channel auxiliary subunit gamma 4
hsa-mir-31	miRecords	Experimentally Observed	CDKN2A	cyclin dependent kinase inhibitor 2A
hsa-mir-31	TargetScan Mouse	High (predicted)	PCGF6	polycomb group ring finger 6
hsa-mir-31	TargetScan Mouse,TargetScan Human	High (predicted),Moderate (predicted)	PIK3C2A	phosphatidylinositol-4-phosphate 3-kinase catalytic subunit type 2 alpha
hsa-mir-31	TargetScan Mouse,TargetScan Human,miRecords	Experimentally Observed,High (predicted),Moderate (predicted)	PPP2R2A	protein phosphatase 2 regulatory subunit Balpha
hsa-mir-339-3p	TargetScan Human	High (predicted)	HBP1	HMG-box transcription factor 1
hsa-mir-339-3p	TargetScan Mouse	High (predicted)	PPP2R1B	protein phosphatase 2 scaffold subunit Abeta
hsa-mir-339-3p	TargetScan Mouse	High (predicted)	PPP2R2C	protein phosphatase 2 regulatory subunit Bgamma
hsa-mir-339-3p	TargetScan Mouse	High (predicted)	SMAD4	SMAD family member 4
hsa-mir-339-5p	TargetScan Human	High (predicted)	MDM2	MDM2 proto-oncogene
hsa-mir-339-5p	TargetScan Human	High (predicted)	SAA4	serum amyloid A4, constitutive
hsa-mir-377	TargetScan Mouse	High (predicted)	ATM	ATM serine/threonine kinase
hsa-mir-377	TargetScan Mouse,TargetScan Human	High (predicted)	CDKN1B	cyclin dependent kinase inhibitor 1B
hsa-mir-377	TargetScan Mouse	High (predicted)	DLD	dihydrolipoamide dehydrogenase
hsa-mir-377	TargetScan Mouse	High (predicted)	E2F1	E2F transcription factor 1
hsa-mir-377	TargetScan Mouse,TargetScan Human	High (predicted),Moderate (predicted)	ETS1	ETS proto-oncogene 1, transcription factor
hsa-mir-377	TargetScan Mouse,TargetScan Human	High (predicted),Moderate (predicted)	KRAS	KRAS proto-oncogene, GTPase
hsa-mir-377	TargetScan Human	High (predicted)	MCU	mitochondrial calcium uniporter
hsa-mir-377	TargetScan Human	High (predicted)	PDK3	pyruvate dehydrogenase kinase 3
hsa-mir-377	TargetScan Mouse,TargetScan Human	High (predicted)	PDK4	pyruvate dehydrogenase kinase 4
hsa-mir-377	TargetScan Mouse	High (predicted)	RAP2A	RAP2A, member of RAS oncogene family
hsa-mir-491-5p	TargetScan Human	High (predicted)	ACVR1B	activin A receptor type 1B
hsa-mir-491-5p	TargetScan Human	High (predicted)	ANAPC13	anaphase promoting complex subunit 13
hsa-mir-491-5p	TargetScan Mouse	High (predicted)	CACNB1	calcium voltage-gated channel auxiliary subunit beta 1
hsa-mir-491-5p	TargetScan Mouse,TargetScan Human	High (predicted),Moderate (predicted)	CAPN1	calpain 1
hsa-mir-491-5p	TargetScan Mouse,TargetScan Human	High (predicted),Moderate (predicted)	CAPN5	calpain 5
hsa-mir-491-5p	TargetScan Mouse	High (predicted)	CCND3	cyclin D3
hsa-mir-491-5p	TargetScan Mouse,TargetScan Human	High (predicted),Moderate (predicted)	CDKN1A	cyclin dependent kinase inhibitor 1A
hsa-mir-491-5p	TargetScan Mouse	High (predicted)	CHP1	calcineurin like EF-hand protein 1
hsa-mir-491-5p	TargetScan Mouse	High (predicted)	DHCR24	24-dehydrocholesterol reductase
hsa-mir-491-5p	TargetScan Human	High (predicted)	FZR1	fizzy and cell division cycle 20 related 1
hsa-mir-491-5p	TargetScan Mouse,TargetScan Human	High (predicted),Moderate (predicted)	GATA4	GATA binding protein 4
hsa-mir-491-5p	TargetScan Mouse,TargetScan Human	High (predicted),Moderate (predicted)	HIPK2	homeodomain interacting protein kinase 2
hsa-mir-491-5p	TargetScan Human	High (predicted)	NFKB2	nuclear factor kappa B subunit 2
hsa-mir-491-5p	TargetScan Human	High (predicted)	PHF19	PHD finger protein 19
hsa-mir-491-5p	TargetScan Mouse	High (predicted)	PML	PML nuclear body scaffold
hsa-mir-491-5p	TargetScan Mouse,TargetScan Human	High (predicted),Moderate (predicted)	RRAS	RAS related
hsa-mir-491-5p	TargetScan Mouse	High (predicted)	SERPINE1	serpin family E member 1
hsa-mir-491-5p	TargetScan Mouse	High (predicted)	SMAD9	SMAD family member 9
hsa-mir-491-5p	TargetScan Mouse	High (predicted)	ZFP36L1	ZFP36 ring finger protein like 1
hsa-mir-503	TargetScan Mouse,TargetScan Human	High (predicted),Moderate (predicted)	AKT3	AKT serine/threonine kinase 3
hsa-mir-503	Ingenuity Expert Findings,TargetScan Human,miRecords	Experimentally Observed,High (predicted)	CCND1	cyclin D1
hsa-mir-503	TargetScan Mouse,TargetScan Human	High (predicted)	CCND2	cyclin D2
hsa-mir-503	TargetScan Mouse,Ingenuity Expert Findings,TargetScan Human	Experimentally Observed,Moderate (predicted)	CCND3	cyclin D3
hsa-mir-503	TargetScan Mouse,Ingenuity Expert Findings,TargetScan Human	Experimentally Observed,High (predicted)	CCNE1	cyclin E1
hsa-mir-503	Ingenuity Expert Findings	Experimentally Observed	CCNE2	cyclin E2
hsa-mir-503	TargetScan Mouse,Ingenuity Expert Findings,TargetScan Human	Experimentally Observed,Moderate (predicted)	CDC25A	cell division cycle 25A
hsa-mir-503	Ingenuity Expert Findings	Experimentally Observed	CDKN1A	cyclin dependent kinase inhibitor 1A
hsa-mir-503	TargetScan Mouse,Ingenuity Expert Findings,TargetScan Human	Experimentally Observed,Moderate (predicted)	CHEK1	checkpoint kinase 1
hsa-mir-503	TargetScan Mouse,TargetScan Human	High (predicted),Moderate (predicted)	GADD45G	growth arrest and DNA damage inducible gamma
hsa-mir-503	TargetScan Human	High (predicted)	MAPK3	mitogen-activated protein kinase 3
hsa-mir-532-3p	TargetScan Mouse	High (predicted)	CACNA2D4	calcium voltage-gated channel auxiliary subunit alpha2delta 4
hsa-mir-532-3p	TargetScan Human	High (predicted)	CACNG5	calcium voltage-gated channel auxiliary subunit gamma 5
hsa-mir-532-3p	TargetScan Mouse	High (predicted)	PCGF2	polycomb group ring finger 2
hsa-mir-532-3p	TargetScan Human	High (predicted)	PHF19	PHD finger protein 19
hsa-mir-532-3p	TargetScan Mouse	High (predicted)	PPP3R2	protein phosphatase 3 regulatory subunit B, beta
hsa-mir-532-3p	Ingenuity Expert Findings	Experimentally Observed	PTEN	phosphatase and tensin homolog
hsa-mir-542-5p	TargetScan Human	High (predicted)	CDKN2A	cyclin dependent kinase inhibitor 2A
hsa-mir-542-5p	TargetScan Human	High (predicted)	PIK3CB	phosphatidylinositol-4,5-bisphosphate 3-kinase catalytic subunit beta
hsa-mir-542-5p	TargetScan Human	High (predicted)	PPP2R2C	protein phosphatase 2 regulatory subunit Bgamma
hsa-mir-542-5p	TargetScan Human	High (predicted)	PPP2R2D	protein phosphatase 2 regulatory subunit Bdelta
hsa-mir-545	TargetScan Human	High (predicted)	EIF4E	eukaryotic translation initiation factor 4E
hsa-mir-548d-5p	TargetScan Human	High (predicted)	RALA	RAS like proto-oncogene A
hsa-mir-570	TargetScan Human	High (predicted)	CACNA2D1	calcium voltage-gated channel auxiliary subunit alpha2delta 1
hsa-mir-570	TargetScan Human	High (predicted)	CDK6	cyclin dependent kinase 6
hsa-mir-570	TargetScan Human	High (predicted)	IFNA14	interferon alpha 14
hsa-mir-570	Ingenuity Expert Findings,TargetScan Human	Experimentally Observed,Moderate (predicted)	SIRT1	sirtuin 1
hsa-mir-625	TargetScan Human	High (predicted)	AKT2	AKT serine/threonine kinase 2
hsa-mir-625	TargetScan Human	High (predicted)	ARAF	A-Raf proto-oncogene, serine/threonine kinase
hsa-mir-625	TargetScan Mouse	High (predicted)	CACNA1F	calcium voltage-gated channel subunit alpha1 F
hsa-mir-625	TargetScan Mouse,TargetScan Human	High (predicted),Moderate (predicted)	CACNB1	calcium voltage-gated channel auxiliary subunit beta 1
hsa-mir-625	TargetScan Mouse	High (predicted)	CACNG3	calcium voltage-gated channel auxiliary subunit gamma 3
hsa-mir-625	TargetScan Mouse,TargetScan Human	High (predicted),Moderate (predicted)	CACNG7	calcium voltage-gated channel auxiliary subunit gamma 7
hsa-mir-625	TargetScan Human	High (predicted)	CAPN11	calpain 11
hsa-mir-625	TargetScan Mouse,TargetScan Human	High (predicted),Moderate (predicted)	CBX7	chromobox 7
hsa-mir-625	TargetScan Mouse	High (predicted)	CDKN1A	cyclin dependent kinase inhibitor 1A
hsa-mir-625	TargetScan Human	High (predicted)	CDKN2A	cyclin dependent kinase inhibitor 2A
hsa-mir-625	TargetScan Human	High (predicted)	CHUK	component of inhibitor of nuclear factor kappa B kinase complex
hsa-mir-625	TargetScan Mouse,TargetScan Human	High (predicted),Moderate (predicted)	FOXO4	forkhead box O4
hsa-mir-625	TargetScan Mouse	High (predicted)	GADD45B	growth arrest and DNA damage inducible beta
hsa-mir-625	TargetScan Mouse	High (predicted)	KRAS	KRAS proto-oncogene, GTPase
hsa-mir-625	TargetScan Human	High (predicted)	MAPK4	mitogen-activated protein kinase 4
hsa-mir-625	TargetScan Mouse,TargetScan Human	High (predicted),Moderate (predicted)	PPP2R1A	protein phosphatase 2 scaffold subunit Aalpha
hsa-mir-625	TargetScan Human	High (predicted)	PPP2R2D	protein phosphatase 2 regulatory subunit Bdelta
hsa-mir-625	TargetScan Mouse	High (predicted)	RAP2B	RAP2B, member of RAS oncogene family
hsa-mir-625	TargetScan Human	High (predicted)	TGFB3	transforming growth factor beta 3
hsa-mir-708	TargetScan Mouse	High (predicted)	CACNG1	calcium voltage-gated channel auxiliary subunit gamma 1
hsa-mir-708	TargetScan Human	High (predicted)	CDKN1A	cyclin dependent kinase inhibitor 1A
hsa-mir-708	TargetScan Human	High (predicted)	IKBKB	inhibitor of nuclear factor kappa B kinase subunit beta
hsa-mir-708	TargetScan Mouse	High (predicted)	PDK1	pyruvate dehydrogenase kinase 1
hsa-mir-708	TargetScan Human	High (predicted)	PDK4	pyruvate dehydrogenase kinase 4
hsa-mir-708	TargetScan Mouse,TargetScan Human	High (predicted)	RAP1B	RAP1B, member of RAS oncogene family
hsa-mir-874	TargetScan Human	High (predicted)	CCNE1	cyclin E1
hsa-mir-874	TargetScan Mouse,TargetScan Human	High (predicted),Moderate (predicted)	IKBKE	inhibitor of nuclear factor kappa B kinase subunit epsilon
hsa-mir-874	TargetScan Mouse,TargetScan Human	High (predicted)	PPP1CA	protein phosphatase 1 catalytic subunit alpha
hsa-mir-874	TargetScan Mouse	High (predicted)	PPP2R5B	protein phosphatase 2 regulatory subunit B'beta
hsa-mir-25	TargetScan Mouse,miRecords	Experimentally Observed,Moderate (predicted)	BMPR2	bone morphogenetic protein receptor type 2
hsa-mir-25	TargetScan Mouse	High (predicted)	BRAF	B-Raf proto-oncogene, serine/threonine kinase
hsa-mir-25	TargetScan Mouse,Ingenuity Expert Findings	Experimentally Observed,Moderate (predicted)	CCNE2	cyclin E2
hsa-mir-25	Ingenuity Expert Findings	Experimentally Observed	CDKN1A	cyclin dependent kinase inhibitor 1A
hsa-mir-25	TargetScan Mouse,TargetScan Human	High (predicted),Moderate (predicted)	KAT2B	lysine acetyltransferase 2B
hsa-mir-25	TargetScan Mouse,TargetScan Human,miRecords	Experimentally Observed,High (predicted)	MAP2K4	mitogen-activated protein kinase kinase 4
hsa-mir-25	Ingenuity Expert Findings	Experimentally Observed	PCGF1	polycomb group ring finger 1
hsa-mir-25	TargetScan Mouse,TargetScan Human	High (predicted),Moderate (predicted)	PIK3R3	phosphoinositide-3-kinase regulatory subunit 3
hsa-mir-25	Ingenuity Expert Findings,TargetScan Human	Experimentally Observed,Moderate (predicted)	PTEN	phosphatase and tensin homolog
hsa-mir-25	TargetScan Mouse,TargetScan Human	High (predicted)	RAP1B	RAP1B, member of RAS oncogene family
